# Supplementary material for: Ferromagnetic Fe-TiO2 spin catalysts for enhanced ammonia electrosynthesis
Source: Nat Commun. 2025 Jan 28;16:1129. doi: 10.1038/s41467-025-56566-7 (PMC11775347; doi:10.1038/s41467-025-56566-7)
Supplement: Supplementary file 3 — Supplementary Data 1 [file 41467_2025_56566_MOESM3_ESM.xlsx]

## Sheet: Fig. 1f, 2d and S20
Fig. 1f, 2d and Supplementary Fig. 20
	a. surface
	Ti Fe O
	46 2 94
	Direct
	0.1578476568417955 0.2840662732091843 0.3954141413480414
	0.9071917538356189 0.2840792310907858 0.3954418887842976
	0.1573591193474257 0.1177248472002361 0.3950142315928389
	0.9070187665815865 0.1176510409148577 0.3954999269423283
	0.5375863371085714 0.3638472381986091 0.2963347162037877
	0.4065164350960799 0.1206457249640849 0.3974399619748610
	0.0305577016332776 0.3680935823021798 0.2966835914245394
	0.7831634109162025 0.3683348226839342 0.2968729277865876
	0.6566205482584451 0.2847596876526524 0.3960103518317268
	0.2759574063778416 0.5396115679099935 0.2959466714736720
	0.1542677591899917 0.4511828226676471 0.3983781954599266
	0.9070023919990575 0.4512367599559397 0.3969458084138537
	0.5375724792060979 0.5394052621911456 0.2961435096905589
	0.0305140934538102 0.5350087161533494 0.2972450757074370
	0.7832486736331035 0.5352811199413807 0.2971694186281795
	0.6598823657298922 0.4518754911786402 0.3984102291307394
	0.2815597193739734 0.1991024264653447 0.2953469853115962
	0.2824128808858717 0.0342791568038621 0.2960747596333775
	0.1582772102851919 0.6184021725794864 0.3960217076219550
	0.9073574387459189 0.6184119840810780 0.3961504065288466
	0.5321784935753371 0.1987095800689360 0.2959461395949106
	0.5311213373076953 0.0339045766379229 0.2969089032127883
	0.0319073083056551 0.2017454658199114 0.2965411100067001
	0.7818175061691761 0.2018668831251631 0.2968153903448112
	0.0319829268046377 0.0350233487794327 0.2968695730870579
	0.7815854596091540 0.0351970685626242 0.2971764303283635
	0.2760073596992569 0.3639837344285866 0.2958083178974817
	0.6564848747481307 0.6189820442189102 0.3958243047857124
	0.4067815079968042 0.4516050936457958 0.3741438088351785
	0.6565297403046060 0.1180994761745353 0.3955687975683730
	0.1571236785559620 0.9515168386460289 0.3953539589134536
	0.9072017111175157 0.9514741697920641 0.3958651721037967
	0.1579391515716893 0.7849294762458854 0.3951303527070849
	0.9075398453375101 0.7849995887405044 0.3957006643327645
	0.4070507165429973 0.7825486830076116 0.3968439861701256
	0.6570098004341034 0.9518448572462859 0.3957028125013551
	0.2824667622646757 0.8693604993095292 0.2959064558316626
	0.2816787757907591 0.7048529106908745 0.2951820994242951
	0.5312527583590381 0.8686298067406852 0.2964366213068743
	0.5323800052466439 0.7042364113473027 0.2956071752380751
	0.0323124246528081 0.8682392656834494 0.2967988402366259
	0.7820668625744887 0.8684974661418607 0.2969812798747711
	0.0322334280186141 0.7016245471318427 0.2970190882387342
	0.7823305446671469 0.7018966490526353 0.2969655943877640
	0.6570584181816912 0.7855228842854487 0.3949761202487068
	0.4067276934987376 0.9517028953298947 0.3951018446498153
	0.4070063062266414 0.6254786180628074 0.3900167842985240
	0.4069929018243457 0.2775271308456411 0.3901948344520463
	0.2808830692792625 0.2878009466318119 0.3671932338571011
	0.2816327887370704 0.1192072847578700 0.3668516423064574
	0.2770741342021807 0.2840915766928163 0.2474034738714153
	0.2793082770616166 0.1174609901017902 0.2477489140316038
	0.1557428815318644 0.3700261800056310 0.3242025275775617
	0.9069538965032393 0.3683473471786272 0.3236667319386157
	0.1542716092493492 0.3667492196234008 0.4439420310326483
	0.9074109100978802 0.3671091987645880 0.4430677033333623
	0.5330426672819542 0.2882635086637535 0.3682636793828067
	0.5319409212113513 0.1194626390234959 0.3676811859736517
	0.5357351986891246 0.2839585929025858 0.2480911838146440
	0.5354572344219761 0.1170475769301831 0.2485458195995278
	0.4068148731329657 0.3713567955791390 0.3210542217068877
	0.0320628977784025 0.2844631078229938 0.3681050203444158
	0.7822876178665155 0.2849051805304015 0.3683930063171061
	0.0320507566600412 0.1183301818885170 0.3687094035794516
	0.7819889461341916 0.1183422425766736 0.3688312200873654
	0.0323908494591194 0.2855661948399799 0.2491932396994727
	0.7819596415253542 0.2857330518146313 0.2494852292762957
	0.0318463746891098 0.1184321757112912 0.2495943237540317
	0.7818489126562724 0.1186105334821690 0.2498331147514463
	0.6581301522374616 0.3702138165768929 0.3249364902635179
	0.2833018991719314 0.4512060169553251 0.3796199328544532
	0.2798202754896124 0.4519756050451704 0.2540124522951999
	0.1558808590267162 0.5335799297275372 0.3249663085457328
	0.9070012490441854 0.5350575831256421 0.3243712972488524
	0.1548783457843115 0.5350493138748504 0.4443126340047243
	0.9068686768428975 0.5347851084492135 0.4435552683058788
	0.5303084465201877 0.4516636755203223 0.3801691642027549
	0.5325029935677463 0.4517828893301683 0.2543672881238876
	0.4069053731749648 0.5320919745078498 0.3210194493288725
	0.0309748521328217 0.4512214312790661 0.3694912830873562
	0.7831485182141265 0.4515916003206826 0.3693574492043012
	0.0304182936110990 0.4518944282008093 0.2499134992808365
	0.7828073634423092 0.4520897897341953 0.2499749020995594
	0.6580708238508848 0.5333655315696220 0.3247466073660306
	0.2814836885691037 0.6149351810659596 0.3676584394576352
	0.2779340538604345 0.6197854036610764 0.2476106598772603
	0.1565190384092574 0.2016392340679118 0.3231982412645280
	0.9069009079638519 0.2016316312109439 0.3234171565192483
	0.1567405844812342 0.0351262747660286 0.3236519535813400
	0.9069217856523153 0.0351100559514634 0.3241683462455498
	0.1590497998652864 0.2008901373213021 0.4423901351837856
	0.9070898016563120 0.2010806940108552 0.4426501205820159
	0.1574895435959576 0.0347005070913156 0.4426157335189913
	0.9071153911890875 0.0346024515521393 0.4431137411940398
	0.5330425198072035 0.6156092329857188 0.3673490133259065
	0.5358685006658774 0.6195822012605063 0.2477798340724888
	0.4069997576120841 0.1993590417638629 0.3178794310508479
	0.4068015036765615 0.0329772030488726 0.3212160663280486
	0.4064311415490351 0.1983590163903486 0.4458360831070749
	0.4066855002827339 0.0341754376455867 0.4421886762971923
	0.0323347855815825 0.6180584733953438 0.3689846577227058
	0.7823845060476344 0.6182673606693143 0.3688201458833191
	0.0324426845803885 0.6179058650960627 0.2499138940481060
	0.7821881549874590 0.6181994436991758 0.2498198757967742
	0.6573330846489043 0.2020214986341884 0.3237917248906612
	0.6570236984309332 0.0349174511227019 0.3244333690717127
	0.6565353813830512 0.0349360029213059 0.4430999726488949
	0.6600632000309830 0.5357494593710541 0.4442295291314764
	0.6567072960018052 0.2013599236867023 0.4428238586114830
	0.2813561812339458 0.9516620538377438 0.3672337419417602
	0.2820253287505068 0.7837998863438500 0.3664393316705628
	0.2794875348562584 0.9520457395105311 0.2481138295860177
	0.2783713889190551 0.7867308094328038 0.2473778115074765
	0.5323743264781484 0.9516625550499711 0.3683007240348104
	0.5324345167848819 0.7841133056083933 0.3667516633176078
	0.5340974452529323 0.9517439971010688 0.2490905809000097
	0.5351038854454160 0.7862578595335634 0.2478299533074377
	0.0321166381822735 0.9515816557935679 0.3688921327170078
	0.7823239548849870 0.9517028669612770 0.3690019963732638
	0.0324667985386640 0.7844127956169586 0.3687963027303027
	0.7824563356613723 0.7844456100726092 0.3687860541473285
	0.0319803811739519 0.9518144868625313 0.2497805172790635
	0.7824467515275941 0.9520789818909847 0.2499500343465542
	0.0322305726495813 0.7848932214438307 0.2496924568233609
	0.7823844795873924 0.7853284809561387 0.2497778100982728
	0.1568273751822744 0.8684256938172581 0.3235665042182418
	0.9073232536073306 0.8681871053117476 0.3240433710016575
	0.1569115867489472 0.7012500866811919 0.3236021070311565
	0.9074006205212370 0.7014052846840997 0.3238601737704556
	0.1589396498723659 0.8679323976842923 0.4424326185758289
	0.9077739212336766 0.8679126681648910 0.4430245445256276
	0.1597469539727285 0.7017373537487259 0.4426965303408252
	0.9078422007963027 0.7015245360403597 0.4430622519943626
	0.4068553635794032 0.8700102611279590 0.3210591814598871
	0.4069120074747303 0.7043680348151682 0.3173519148409412
	0.4064756268027310 0.8685631991972684 0.4417067200794023
	0.4070071946797285 0.7046062334665564 0.4452679164653546
	0.6574859089739178 0.8683049679428976 0.3239092713530454
	0.6577261003905122 0.7015056050901265 0.3234823123174309
	0.6558249858461522 0.7020972859622319 0.4424476736027430
	0.6572315985765798 0.8680826870128016 0.4426445111190702
	0.6605384621196606 0.3677703632006484 0.4442648375971743

## Sheet: Fig. 5a
Reaction Pathway Intermediates
	*NO3							*NO3H							*NO2							*NO2H							*NO							*NOH							*NHOH
	Ti Fe O N							Ti Fe O N H							Ti Fe O N							Ti Fe O N H							Ti Fe O N							Ti Fe O N H							Ti Fe O N H
	46 2 97 1							46 2 97 1 1							46 2 96 1							46 2 96 1 1							46 2 95 1							46 2 95 1 1							46 2 95 1 2
	Direct							Direct							Direct							Direct							Direct							Direct							Direct
	0.1583373778969275 0.2827491514565708 0.3964288597689034							0.1586870398983748 0.2837681048550209 0.3956703209013526							0.1578496256331405 0.2836682427564270 0.3959611601829707							0.1585873166517047 0.2832386182772595 0.3958276132051068							0.1581954206308609 0.2836108913251678 0.3962490069289046							0.1589739707482849 0.2834022334385438 0.3957029024304575							0.1592295219088200 0.2840399945713941 0.3959520060249062
	0.9076859117106224 0.2832369227761617 0.3959683992071845							0.9078270794201728 0.2841569101422081 0.3961303787562045							0.9073251376390772 0.2840863702090388 0.3957581138476129							0.9075134907297056 0.2837837740556424 0.3958264978841086							0.9073342966278375 0.2840269615790945 0.3960091236193009							0.9076572532256506 0.2840768465912760 0.3960079378688732							0.9077896781053880 0.2840861821709453 0.3960212107733909
	0.1575782673802593 0.1165993481088634 0.3958123854327624							0.1574007093195888 0.1173048621005464 0.3954609895487522							0.1569704619631977 0.1176615852957283 0.3956296071184582							0.1573584884787493 0.1172031624535350 0.3956187183646733							0.1571878463373864 0.1173721952921412 0.3955473003759025							0.1573515072850427 0.1175675297676548 0.3958249318784439							0.1577338777531452 0.1178302231175365 0.3965572366711640
	0.9076392438901593 0.1166868023146534 0.3959578430700077							0.9074589796193635 0.1177957409668480 0.3960245772904258							0.9071562044285670 0.1178273672735699 0.3958419044986456							0.9072672883796002 0.1175115273195786 0.3957515834213012							0.9070978559003890 0.1176808305496309 0.3957326319193015							0.9073311724769511 0.1178223738379174 0.3961574052558703							0.9074846468409632 0.1178271081070932 0.3961907218062919
	0.5360660971302735 0.3651668807721862 0.2991152377308026							0.5374992698064318 0.3647714725342297 0.2976409229906309							0.5366859545090463 0.3651827658872904 0.2991162089441559							0.5369570883916168 0.3646278419497122 0.2981574898868189							0.5372365643774728 0.3645933084266559 0.2978689568206150							0.5357109133600986 0.3648043229928675 0.2977708435455142							0.5366055302803261 0.3649860347337892 0.2975182114419397
	0.4075562699573183 0.1151515020725284 0.3977051382596528							0.4067172544604105 0.1159253348798330 0.3972595623505129							0.4068236727179553 0.1161917796343772 0.3968835756404729							0.4068519659252345 0.1177913538802713 0.3971680096585075							0.4066687133243150 0.1167392254543529 0.3968235234666295							0.4068486083528740 0.1188514976169586 0.3969331610716722							0.4073688958892987 0.1169321055411459 0.3980016769228598
	0.0311703212867869 0.3670604779455289 0.2970556851307791							0.0307840965951698 0.3678099363700724 0.2968625325860828							0.0302360344173422 0.3677167357288624 0.2964841335716670							0.0304905821668555 0.3676188648866869 0.2967505310138208							0.0304868831735874 0.3679248975354099 0.2969373814497445							0.0309657806941672 0.3675677346975803 0.2969521571674676							0.0303810373859648 0.3671685348385196 0.2965133606905894
	0.7835845185205486 0.3669740002151656 0.2967684864125673							0.7837716334427896 0.3680136137966699 0.2971000780247053							0.7832767309113677 0.3679112826076434 0.2967666537562081							0.7834405334428354 0.3678251801481238 0.2969171596419997							0.7833994133117628 0.3681031537879917 0.2970655549570296							0.7831794221339479 0.3678277133054380 0.2972370963676880							0.7833990683380065 0.3673758016021793 0.2968813654162830
	0.6571695625054517 0.2825739058699170 0.3965340224852483							0.6568188479581210 0.2844801015117966 0.3961989696231711							0.6566960848548788 0.2844168181209810 0.3967215790647032							0.6564355378045477 0.2843410561608266 0.3962483478592489							0.6564301117215265 0.2843768903685273 0.3966529073705658							0.6559002816772832 0.2837807671569621 0.3962421075287494							0.6564513392506512 0.2835934079854638 0.3957505947459836
	0.2778212991055469 0.5366503264680489 0.2993476248694336							0.2767446148056152 0.5379603662837553 0.2973538902126052							0.2774571215871973 0.5367190281192507 0.2990649248659523							0.2764359116075354 0.5373933332155900 0.2977485453491795							0.2761052263044661 0.5380391868641752 0.2973296867875348							0.2801502882164399 0.5352213245890027 0.2987805478584207							0.2795321027889486 0.5359998766066028 0.2986848494923109
	0.1537716107617726 0.4502490978012830 0.3979723529504255							0.1543577429397232 0.4512235823167927 0.3980227288085132							0.1538803086321821 0.4513510077439520 0.3975549800657632							0.1540348673200356 0.4507506158337264 0.3976023052845719							0.1540169556182462 0.4512954451682774 0.3980567940405564							0.1552608508407474 0.4508449909955417 0.3970479115277925							0.1537144365841101 0.4518153480862708 0.3960691820838704
	0.9070695180491199 0.4502682713590005 0.3970641333372882							0.9075120229825018 0.4512458816189380 0.3972509076257680							0.9070120740390806 0.4512636563175931 0.3969478358793879							0.9071310181361127 0.4510076620295820 0.3970960311533815							0.9071534439979843 0.4511325268905608 0.3972283169332442							0.9073323646735716 0.4511076769009463 0.3968347238816037							0.9066768859867125 0.4511241515007711 0.3970535730693783
	0.5361564523829259 0.5362381229610946 0.2992255440349822							0.5375095709344819 0.5377064016235806 0.2977338952153232							0.5361767160654125 0.5363970330829986 0.2992943975790681							0.5367102960648538 0.5370433448541831 0.2979427804794810							0.5371494930580525 0.5377812131874080 0.2976609696888630							0.5334481756151987 0.5354230606385073 0.2991824297663896							0.5346130117990597 0.5353960303324428 0.3001442623488018
	0.0303896958327385 0.5345595663137672 0.2969274654616356							0.0305712899979866 0.5350355357319572 0.2971802981037541							0.0301049481578488 0.5350575046125527 0.2967587209831208							0.0301197779004667 0.5350082440333210 0.2969233685297112							0.0302195472315816 0.5351432554950790 0.2971476887153486							0.0309123939113718 0.5348298768859365 0.2970478426974097							0.0305486930164491 0.5349633074905000 0.2968078148222091
	0.7834089384107443 0.5343935000516353 0.2968750239799363							0.7837264683402978 0.5352199100989523 0.2970498072299037							0.7831912964030394 0.5351857283536390 0.2968824860033976							0.7832072996919948 0.5351291156527296 0.2969821935363726							0.7833657445524338 0.5353404136605846 0.2970639581103711							0.7825694087808728 0.5350020917798020 0.2971432143711823							0.7830625308534493 0.5347934568253976 0.2970652910039817
	0.6603003797735596 0.4501241835550687 0.3973924932379731							0.6607375149349508 0.4519080644932814 0.3979761704075173							0.6602720751894111 0.4519578487038629 0.3979919296838190							0.6603013621523175 0.4520055866436579 0.3977896808748369							0.6604153721506734 0.4520302056651033 0.3980707004730846							0.6592803626024875 0.4512418861187655 0.3970518846546582							0.6595678951934616 0.4514307188096041 0.3972185465990208
	0.2825079971287110 0.1991569541632288 0.2980033369860635							0.2826242767874731 0.2000317993508816 0.2972452000670600							0.2829797105224401 0.2005255188235040 0.2982029181566830							0.2834084861554871 0.2000845356617518 0.2979871359264052							0.2831192518008550 0.2003679921360515 0.2981668388952698							0.2834374531811150 0.2008662321151817 0.2979383182805577							0.2835093397362058 0.2006226273280163 0.2982932922712109
	0.2822331482609002 0.0335031346151311 0.2969681090809786							0.2819871801824689 0.0343823960251157 0.2963273685954348							0.2816774425048223 0.0346839530179253 0.2962114692028450							0.2818912310127430 0.0344511921543358 0.2962608740069257							0.2819957100245034 0.0345977931134058 0.2960703586549869							0.2817930403934241 0.0349383788943030 0.2966135676466237							0.2821349622379046 0.0344817209653883 0.2974124711889559
	0.1568207110207354 0.6178247479249421 0.3962737068030293							0.1584245528223605 0.6185357288040407 0.3962116553844197							0.1563712417473866 0.6188913910666827 0.3962960335877028							0.1567914315580623 0.6182859900209792 0.3962253690172020							0.1573953114905038 0.6186676678153802 0.3963065867228650							0.1568136181406388 0.6180082143675989 0.3959910626297045							0.1576613454887337 0.6188803860810594 0.3961234023994109
	0.9072315751919291 0.6175235553841318 0.3963348416130188							0.9077783885575599 0.6186136392209107 0.3963224003434860							0.9070192853265411 0.6183858100382267 0.3962472992864292							0.9067114752043182 0.6182566734076858 0.3961607762768935							0.9070781306650559 0.6184332912059105 0.3963237247147688							0.9071103198410739 0.6180350935816676 0.3961519002515956							0.9075757561091606 0.6181844232670670 0.3964073341175762
	0.5325550678279001 0.1997264470499545 0.2981456474175062							0.5317237958876433 0.2000618137751857 0.2978058373180801							0.5309818730978861 0.2001934603834954 0.2987883931018942							0.5305071625905953 0.1998196121898630 0.2983716138181194							0.5308541522776338 0.2000188323290359 0.2984659296718704							0.5307836491710916 0.2003232448548289 0.2983922427491024							0.5313573200803674 0.2000499213520612 0.2981486600043795
	0.5320212826112680 0.0340017438652325 0.2972892747894846							0.5313278256123226 0.0345016892853067 0.2970901831036059							0.5317989350266572 0.0345374231436963 0.2967722138586169							0.5312034866641611 0.0343702250133973 0.2967834907292755							0.5314085692634265 0.0344305842030082 0.2966328096480950							0.5316705899365672 0.0346506488401772 0.2970664357328729							0.5317032139383286 0.0342076477322024 0.2973053829352921
	0.0322754658256130 0.2007597386510085 0.2972077797578550							0.0320869847843070 0.2015856313716924 0.2970263182603148							0.0319969038736971 0.2015747508547889 0.2967997520909407							0.0322651586795359 0.2014717346727437 0.2970855087033755							0.0321206277974753 0.2017565186361878 0.2971050966631950							0.0323547274794578 0.2014467327982175 0.2972759374358347							0.0327379247094441 0.2008700727730712 0.2976235033886070
	0.7825351717273392 0.2006666797307446 0.2972975980388028							0.7821109548430059 0.2015781756797281 0.2973866458934395							0.7817490808947696 0.2017973308378060 0.2972257213206291							0.7817190680320252 0.2015769239341125 0.2972539360284330							0.7816282148571787 0.2018379021254475 0.2973038407160260							0.7819292765842150 0.2017053802332214 0.2975608902508284							0.7823198598672647 0.2008955454354719 0.2974390487116025
	0.0317585723185161 0.0342494640444144 0.2970661760411417							0.0317558514494394 0.0348425987840670 0.2969220680698044							0.0314708670430051 0.0348211703687795 0.2967791025767355							0.0316240144241604 0.0347483183222792 0.2968949004134345							0.0317292780073757 0.0349515936624343 0.2967684179608412							0.0316003325593925 0.0348053131763564 0.2971790686327793							0.0321465567989563 0.0344865316828731 0.2975033021455715
	0.7818349183167541 0.0341801295535547 0.2972914945060339							0.7816805527020705 0.0349258664938432 0.2973061069273442							0.7817597356502688 0.0351316707604425 0.2969882343860561							0.7816363933508796 0.0348810789202574 0.2971190176541114							0.7817464456959797 0.0351652449611990 0.2969921083939226							0.7817835806613829 0.0350915291517140 0.2973678010316618							0.7819451550638590 0.0344039237483997 0.2974441383857283
	0.2788487322288375 0.3637209795302923 0.2989075341018150							0.2771033624432420 0.3642305710465834 0.2971718087753672							0.2771786794247362 0.3654326023980872 0.2986209210248916							0.2772773728382489 0.3649125995302356 0.2978848730119026							0.2766891873617112 0.3649418018685608 0.2976274870581079							0.2785470277340281 0.3654924960151575 0.2973544649659488							0.2771775078358942 0.3663144749276128 0.2966656809946429
	0.6573561233093699 0.6176858567243855 0.3967332388439999							0.6573147806934330 0.6192119927334048 0.3963856769944627							0.6574242387939648 0.6194424815104043 0.3965694265689805							0.6563082627250552 0.6194508428264101 0.3961992865553583							0.6566443388373102 0.6194013762093462 0.3962907025794635							0.6571389606732794 0.6184268094049941 0.3960929971377496							0.6576574940418425 0.6186520991252209 0.3969405667540897
	0.6577397709003563 0.1164290374983423 0.3963351320634132							0.6571907990395687 0.1179374470901990 0.3961167917848982							0.6573662264448359 0.1182700808909871 0.3962109011695745							0.6571157718342633 0.1180749325485522 0.3959380365112253							0.6569247775052318 0.1178762946578686 0.3958644303879666							0.6571675357113094 0.1178647333088065 0.3962335240529669							0.6572143979240934 0.1173856762913417 0.3962040602501915
	0.1567291502985810 0.9504323306411422 0.3955804160460872							0.1571718453826207 0.9508634626463675 0.3954087658337428							0.1568326540394409 0.9516800537272516 0.3949850962720376							0.1567241253731098 0.9509676600560582 0.3951468417767288							0.1569548699661496 0.9511849248924307 0.3950308374745362							0.1569871530374840 0.9514629833724442 0.3954264655318127							0.1575375398047498 0.9514814616989042 0.3962983829515352
	0.9070128985417583 0.9503698840224288 0.3962071961609013							0.9073770512548123 0.9515380776639546 0.3959476751310831							0.9070341041083907 0.9517088623862975 0.3957953729547157							0.9069314490692832 0.9512788614581140 0.3958974542453930							0.9071079270839917 0.9513812345691193 0.3958790988866738							0.9071621545535038 0.9514360886661066 0.3961502237889079							0.9075942198161755 0.9513782475938584 0.3963810247899104
	0.1569818362325748 0.7842828768090087 0.3952268686451887							0.1580615928559581 0.7846216662627370 0.3952910290142952							0.1570699178848685 0.7855012454816475 0.3947571096710192							0.1572841449743976 0.7844968531300509 0.3948895718263614							0.1576093227122826 0.7848622519610728 0.3949470407246238							0.1573892375021018 0.7849660389327084 0.3949009387832234							0.1576998337580378 0.7852472561142108 0.3960875717391801
	0.9074176245270777 0.7840293515059500 0.3959533323469131							0.9079781221129508 0.7850372843078759 0.3958111069943513							0.9073776868458978 0.7852637308447115 0.3956041060783804							0.9072648232197338 0.7848831867924133 0.3955412791757027							0.9074192365407328 0.7849536111633952 0.3957305746959747							0.9075129491965725 0.7849550679710404 0.3957576846085402							0.9078860471997672 0.7849113893069912 0.3964033981933994
	0.4069998982403220 0.7844862527045109 0.3967270462583770							0.4073345787519500 0.7806962958855408 0.3970648207258520							0.4068941279523841 0.7858970794633890 0.3956945887805787							0.4068218351262800 0.7836987796508765 0.3964649878913775							0.4069149317803920 0.7823548588619289 0.3962270285962717							0.4071748262030184 0.7864758297075127 0.3952667022257685							0.4075689121797765 0.7848530863387637 0.3972455920300320
	0.6572266747174424 0.9501253726863794 0.3963189413379453							0.6572444240648281 0.9517070914987471 0.3957764873302878							0.6570952757207493 0.9521359563559670 0.3952962893784715							0.6568040648413529 0.9519155661964120 0.3953012691959472							0.6569497036063865 0.9517467811042266 0.3952634537912587							0.6571180544088833 0.9517319153192076 0.3957991109119234							0.6577272215903278 0.9511908893829641 0.3962940575982756
	0.2817641059518721 0.8674130824406419 0.2964290558813047							0.2822899779197030 0.8688076341212891 0.2959926975045590							0.2813732270998415 0.8687708760043265 0.2954805405524539							0.2815844128974589 0.8690006852837442 0.2956403199625299							0.2816962664371587 0.8690756752910005 0.2953843877786255							0.2814770984859862 0.8687647643754630 0.2957385506250390							0.2821254164240798 0.8680698670262217 0.2970412025250582
	0.2803802937770286 0.7019927487894364 0.2966673188478026							0.2820685559207803 0.7036353223537404 0.2960782837583977							0.2794762841331391 0.7030550037221985 0.2959042568291039							0.2803984037271476 0.7039764600632026 0.2957631248301382							0.2808096778038447 0.7039699940238364 0.2955921671640738							0.2787184528602751 0.7029599532140338 0.2950662213569828							0.2805344545874604 0.7024303691601332 0.2968335584696433
	0.5321667275089652 0.8678918138472866 0.2970276345485985							0.5318396210417760 0.8686928879824123 0.2965670108338756							0.5320610996269011 0.8683957959618809 0.2960974786047927							0.5312503057306870 0.8684397825293431 0.2961041854106199							0.5314272117537442 0.8687352293464130 0.2958626490738752							0.5323398840176878 0.8683484398230803 0.2963123604001368							0.5324925745313749 0.8680114913514032 0.2973236625011921
	0.5334588074201747 0.7022067256736051 0.2971659833604292							0.5325680494861231 0.7036338511287639 0.2964564986380864							0.5340220784953260 0.7028385646645603 0.2962833518680554							0.5326286428244131 0.7033322616718394 0.2960506038172284							0.5326965549728442 0.7038182313257764 0.2959080238385425							0.5352573960290528 0.7027888121591417 0.2953814154801648							0.5340465200500262 0.7021303116757807 0.2976432351049212
	0.0315001852303425 0.8674999598302406 0.2966677846728700							0.0321664352711295 0.8681391391933033 0.2966729042559280							0.0313645997447125 0.8681359664975616 0.2961981121246282							0.0315532335478252 0.8679808136320375 0.2963768012981021							0.0317849035303155 0.8681790140658521 0.2965106206441774							0.0316536940549952 0.8680382722721731 0.2964948830829144							0.0323012352913850 0.8678531171136754 0.2972921162593494
	0.7819670754193524 0.8674006947633401 0.2971351761993262							0.7822562134377620 0.8682216838443182 0.2969301943631777							0.7821665358909868 0.8683514034654607 0.2965765234367765							0.7819472241069434 0.8681050501742789 0.2966579416489097							0.7820900727837383 0.8683534006932874 0.2967607150985501							0.7823147362928324 0.8683530038895384 0.2968106302949920							0.7824444996343729 0.8677082892154075 0.2973928844746254
	0.0312913151720124 0.7012182786676817 0.2966397190686649							0.0323939359610463 0.7016055972591673 0.2970449048573158							0.0308733535339130 0.7018122930741697 0.2963241479961312							0.0312280038029584 0.7016461386729773 0.2966456512409863							0.0316861796609373 0.7017517316333084 0.2968615725455237							0.0309805039976609 0.7016486009253313 0.2963364365021590							0.0317088712211913 0.7014881379831408 0.2969751970789005
	0.7824838881634051 0.7010496141005760 0.2971846238292528							0.7826540783980036 0.7017432905354895 0.2971717316795051							0.7826807809160030 0.7019144775377271 0.2966400395703701							0.7821524250185945 0.7016809882185555 0.2967826718064757							0.7823951123911925 0.7019421579927752 0.2969374504884712							0.7830436352463366 0.7017593531674962 0.2966009678010622							0.7829738029775157 0.7012545707080946 0.2973563664611092
	0.6574221632875705 0.7839069622848527 0.3960769133897557							0.6575263055949563 0.7852464690884062 0.3954006070394485							0.6573906592991960 0.7858163075797719 0.3951671256568829							0.6569355761976396 0.7856812981664021 0.3949263202783371							0.6569097677391937 0.7856390938536819 0.3949567853704039							0.6575305668872318 0.7852694771231157 0.3953927171041443							0.6579584211757421 0.7849680066821492 0.3965338270456158
	0.4069895708555009 0.9498350875949484 0.3953512783154665							0.4068343280315290 0.9487003533436535 0.3948972207529309							0.4068015680531403 0.9509410582912921 0.3942334580791211							0.4065466783798684 0.9506784307257092 0.3945137728634478							0.4066554951916359 0.9497183727699010 0.3942011363231899							0.4068807896718667 0.9522234177060227 0.3947880559318975							0.4077309477689113 0.9507725820734692 0.3957266836145692
	0.4064433822995497 0.4489780761728994 0.3830048052480279							0.4070686214530497 0.4513735865769775 0.3774788220859477							0.4068460710705679 0.4483773242991376 0.3810670699426595							0.4069976873810361 0.4507735988750170 0.3780422769096674							0.4069590857236989 0.4513454484068973 0.3764648938700006							0.4071084013541011 0.4410705996695015 0.3852606489205357							0.4060193679605675 0.4419928280452794 0.3836152212677675
	0.4075673531470940 0.6290586638932183 0.3900579218760782							0.4076222969614207 0.6241343386056926 0.3913441037277963							0.4067783341345077 0.6309058652476338 0.3880537966751731							0.4057828598726729 0.6286628253691262 0.3894213618998990							0.4066089392458068 0.6270860528047777 0.3897364786389659							0.4066470789952987 0.6305289880205578 0.3845651345760785							0.4073267030397005 0.6290628499628568 0.3888413973318237
	0.4081551400558396 0.2719865821180036 0.3969258649928733							0.4082179125693486 0.2749983616185716 0.3981420642129407							0.4070730066642554 0.2752779950134112 0.4025367905800366							0.4072499281407786 0.2799377263272476 0.4029654224542512							0.4070844975106525 0.2792951877938350 0.4011208765422509							0.4070199795810225 0.2814355397936907 0.4038971202012789							0.4074014919065334 0.2762525925959807 0.4011740601475964
	0.2806044257229914 0.2842794344789183 0.3689296145836067							0.2807196665103149 0.2870562627225723 0.3673627743144792							0.2801686779453618 0.2864680307807248 0.3693228710168768							0.2815251545251414 0.2868634990141672 0.3689343900136421							0.2815181684351415 0.2872655211697861 0.3688540578017978							0.2815491562861254 0.2848867109815600 0.3679940512821887							0.2813577712701303 0.2873353097840123 0.3689358839207131
	0.2820687370156989 0.1164496800637806 0.3687235223403036							0.2816035458608681 0.1176421291495515 0.3679173782474976							0.2813512506717828 0.1172481035792146 0.3683934240326323							0.2814038068146232 0.1173821352102919 0.3683601245195334							0.2812973103543044 0.1175660384328481 0.3680134767809236							0.2816019745239515 0.1172872403329421 0.3686200977256675							0.2819292499613724 0.1174098321261496 0.3692550387726214
	0.2828172121924339 0.2834864686194791 0.2501161529127103							0.2807448330689297 0.2841290780471368 0.2486604838088979							0.2826014496610796 0.2847813445500051 0.2503484287380147							0.2823033924093039 0.2843365832985398 0.2498132256246635							0.2821301927312234 0.2843658353564464 0.2496801835737017							0.2824098642213357 0.2843132945733160 0.2494154766846748							0.2822926916435762 0.2840916757924390 0.2498021409529088
	0.2819496747668779 0.1173207260491580 0.2498468424953515							0.2802307912602942 0.1181769522617984 0.2491385012855289							0.2806721734889166 0.1187256307370603 0.2496598977175424							0.2801281623260721 0.1183819509834549 0.2495151199168149							0.2812417437275698 0.1189638425291264 0.2495444167060654							0.2800026043089261 0.1183211736111573 0.2497711780154219							0.2804160252714780 0.1182763155462681 0.2504173407798191
	0.1565972885758455 0.3683030542415011 0.3244213921887251							0.1559192108048535 0.3698615792931861 0.3241561724231943							0.1553923242984041 0.3693220144464462 0.3234646705281605							0.1556785709501725 0.3692913551334129 0.3238337997882681							0.1556552248948222 0.3693656542007986 0.3241821608157807							0.1562063231305473 0.3687280326680025 0.3235758641059050							0.1553585848988135 0.3689305009422981 0.3232200049813301
	0.9073742421910893 0.3666333630761471 0.3240849693192018							0.9073951174903243 0.3679062300226050 0.3242482374953966							0.9068629228578544 0.3681865224659617 0.3237482801353408							0.9070985375485705 0.3678757306400300 0.3241557217057291							0.9070820407450029 0.3678714359345108 0.3242239706814303							0.9071355591161350 0.3678142168453817 0.3242753747096927							0.9071386337522895 0.3671352355209976 0.3241939898250408
	0.1560156967235784 0.3663824625175636 0.4441254056634492							0.1565385586798627 0.3670097471226015 0.4439609376317293							0.1552792514538908 0.3673866225898408 0.4434446830860210							0.1561880144048544 0.3668776582656221 0.4437223300838653							0.1556273632446974 0.3671512872227893 0.4439165853088269							0.1570501595557303 0.3670286221956971 0.4431971972277893							0.1623050837727718 0.3687250369302078 0.4437580440956310
	0.9075176043882607 0.3664702274289624 0.4435185531347088							0.9083315912059291 0.3673383188549053 0.4437431581199363							0.9077574350871842 0.3672968726941619 0.4432057002270398							0.9077578003343589 0.3669882767243564 0.4434074466416362							0.9077685411365053 0.3671689210831914 0.4435923259903163							0.9079478608278322 0.3673405635600986 0.4434299378111888							0.9077728985094069 0.3671979831230701 0.4435928369905255
	0.5347807311949424 0.2844407935539977 0.3692451095072471							0.5340679679936500 0.2871123573187262 0.3682806212549039							0.5339175136665091 0.2866790653010725 0.3701688997130077							0.5331267500571641 0.2869947408005658 0.3693367142194148							0.5328954155901471 0.2873822984644292 0.3692147054343380							0.5328756250075628 0.2844990384389519 0.3685073809350570							0.5339011934169022 0.2859350587313330 0.3683350287114209
	0.5331166463405097 0.1169650410463134 0.3690802499529582							0.5325067846754479 0.1179118580713734 0.3688929952477054							0.5327447858170444 0.1175380029235100 0.3690015673185059							0.5326808728418229 0.1176649278115818 0.3687505851103339							0.5326272526929472 0.1175535650591470 0.3686503421355667							0.5326623096769936 0.1176271407190583 0.3690864381545111							0.5328591227363759 0.1175751512614838 0.3690926392218188
	0.5317583804780384 0.2841492890486848 0.2507773768123940							0.5338804075769161 0.2843067198737259 0.2494665908763807							0.5318243754909915 0.2845919025827257 0.2509655704197087							0.5324507302605710 0.2841225963133027 0.2501357987437558							0.5325541171584618 0.2840221531398086 0.2499321202819047							0.5326111545890058 0.2839494887273304 0.2497682996274477							0.5324364001289936 0.2839244276805672 0.2497179972859271
	0.5331366383117313 0.1175149074351012 0.2500847537787152							0.5331555155694900 0.1181732332378260 0.2497579760707751							0.5332535622381158 0.1185477456558388 0.2501425285989498							0.5328659349877967 0.1182281930762272 0.2498505252777363							0.5323732689743323 0.1185947358583590 0.2498896312134917							0.5332700243021264 0.1179358949245994 0.2500889299832423							0.5326188270616399 0.1178088614922643 0.2501047325709251
	0.4070808652038949 0.3681250482396266 0.3290610864335761							0.4074822825580640 0.3724865920726970 0.3238650837071120							0.4070564068895237 0.3686091405526213 0.3292600021004262							0.4072192770786387 0.3703314333974106 0.3263786339563097							0.4072393016641556 0.3701055704420426 0.3254702913188225							0.4075597445527919 0.3688813812349920 0.3241646892257393							0.4068287528511902 0.3709003840331775 0.3234030304717592
	0.0324707837373808 0.2835105805174365 0.3687209162882326							0.0324832167039446 0.2845003250046432 0.3685102852032358							0.0318010907748203 0.2845652297385683 0.3680215759490935							0.0322719934267468 0.2843156088099974 0.3684601743426015							0.0322205835039497 0.2843494966034967 0.3686899830007420							0.0324036040292199 0.2843304956419388 0.3686428349124782							0.0327023429517439 0.2851080709005984 0.3690260441377475
	0.7828510743484642 0.2833885034664547 0.3687863962579101							0.7827630572070206 0.2849161839217444 0.3689937426438519							0.7826355990802440 0.2846988605015852 0.3684770668087793							0.7825216263782622 0.2844477803578300 0.3687344560503121							0.7823432541723605 0.2845538827058007 0.3689378149595370							0.7823852050298399 0.2844197657036887 0.3690114173722208							0.7824933169622241 0.2843324311088153 0.3690317736273485
	0.0323865069617639 0.1172973861229281 0.3688563998881520							0.0322540636913118 0.1179009658950747 0.3689153328122785							0.0319461613996879 0.1181050595209783 0.3688353998210516							0.0321932587182516 0.1178871822937353 0.3688909431531826							0.0321250073961536 0.1182167548571016 0.3688231326962139							0.0321484310959406 0.1178305882024588 0.3690730096906520							0.0325911323404284 0.1180874635595401 0.3692622542285662
	0.7827189588564423 0.1173689236662057 0.3690660626430784							0.7825322488529949 0.1182541484599042 0.3691532460971558							0.7823069151866946 0.1179140351657182 0.3689690525927176							0.7823241391627178 0.1180744702054497 0.3689978732395218							0.7821457266001772 0.1182535824250266 0.3689133557167992							0.7824262800012960 0.1179680416013014 0.3692724137048558							0.7825906922792427 0.1179724228869290 0.3692006861779191
	0.0324538374292445 0.2843179651720362 0.2497485983213750							0.0323382646893151 0.2851736873489727 0.2494699882017954							0.0321272422740648 0.2850065952891683 0.2491311716372877							0.0323002842444140 0.2849546583912925 0.2494308282568767							0.0323050567246455 0.2853489356992043 0.2495526112002864							0.0322384251452590 0.2848312614696837 0.2496493095547834							0.0322368857860269 0.2840979944978770 0.2497147254875287
	0.7823009565378598 0.2840402918074929 0.2496553533011010							0.7823151180405432 0.2852600250785144 0.2498894416677047							0.7821795680936816 0.2852074502295636 0.2494888525976435							0.7822701517962898 0.2851600706702939 0.2496548280993238							0.7822364426621533 0.2854774328149148 0.2497822074624025							0.7822839922345750 0.2851724451290991 0.2499150493784583							0.7824560997572405 0.2843563853915256 0.2498536368779440
	0.0321538098025087 0.1177269325470363 0.2499216254774836							0.0305472340104984 0.1185135193828017 0.2498594970505081							0.0317417612890623 0.1183257812523593 0.2496954669255445							0.0319591007782165 0.1183761475490499 0.2498582674949361							0.0318847196808889 0.1187204772830626 0.2498449038149033							0.0321318853644001 0.1182175101140714 0.2500637193955626							0.0327262287406072 0.1180468021789878 0.2502330572586402
	0.7824308360303789 0.1175611229025861 0.2500259713799053							0.7820043000262231 0.1185517541470986 0.2501184452445457							0.7818455260581914 0.1187178564423590 0.2499513480967082							0.7820056395900110 0.1184679450993471 0.2499936563132437							0.7813523122653976 0.1188906666500387 0.2499543539570652							0.7820166997350597 0.1185423925897169 0.2502559885017490							0.7824947086939602 0.1178873097299160 0.2501368638815862
	0.6587608456370191 0.3680980280473420 0.3241597920548571							0.6589065793135944 0.3694603633943032 0.3247700057459468							0.6585456842950421 0.3689572431348154 0.3244989386736279							0.6586073039903653 0.3689426661439796 0.3244802605931696							0.6584854827063253 0.3690100683515851 0.3247367351982859							0.6579945085197920 0.3687852099977746 0.3244558774891786							0.6585351932887491 0.3688834736395634 0.3239679533548028
	0.2813168890304141 0.4519865714853921 0.3755689837022445							0.2823226411027377 0.4528206937917574 0.3766462266977086							0.2801510278919892 0.4521829050433439 0.3727108018529748							0.2810164971069113 0.4519622330054105 0.3740572982228585							0.2813945726629896 0.4524395584486740 0.3748898375969318							0.2808184047626696 0.4520789751876251 0.3714643396600081							0.2803119305155022 0.4509573391940123 0.3702762534176358
	0.2864210234723146 0.4506445035999675 0.2556759835470785							0.2811846407722172 0.4516005200261048 0.2540717703088831							0.2874616189454855 0.4517743039658413 0.2543607677108923							0.2833040857346063 0.4515205861582672 0.2538290703491199							0.2817388475991862 0.4516236179503963 0.2538769913971635							0.2843112850948870 0.4514543073149184 0.2524532810146809							0.2845473292375758 0.4522706842779058 0.2519373974308010
	0.1555098853180112 0.5331784224498719 0.3242827975626668							0.1556503018838100 0.5338719209091423 0.3247895340392830							0.1551194985844901 0.5340050993091268 0.3238831952955508							0.1550325856738084 0.5339628572177517 0.3242624140029733							0.1551341208360810 0.5339579664145546 0.3247122234850153							0.1561685706451570 0.5344262719825892 0.3242210627405981							0.1559402809352193 0.5336150082383639 0.3235297137651827
	0.9069593471295718 0.5342702204125800 0.3243749780330347							0.9071995342415917 0.5348985754619306 0.3245590236865397							0.9067249331638294 0.5349171764960730 0.3244002540671289							0.9067899250130367 0.5347694039750550 0.3244838417317055							0.9068850236088934 0.5347733035368449 0.3245121296823896							0.9069181745996957 0.5346735994176228 0.3245119288629681							0.9069533820955016 0.5346054758712242 0.3245526190179220
	0.1539664432507095 0.5339845187677668 0.4439484582049431							0.1554905494257284 0.5348309750313121 0.4442903089752406							0.1545860745485825 0.5348983248066688 0.4437840073295618							0.1553519034171913 0.5343628018768811 0.4439052976299394							0.1551673438708292 0.5348686420760771 0.4442325881567015							0.1559967459552070 0.5344997518088235 0.4437165767589093							0.1572939762298802 0.5340531561256157 0.4434097764677318
	0.9069944506257812 0.5338619623992003 0.4436113446750127							0.9070676663866948 0.5348480948498562 0.4436999610936923							0.9068884797808536 0.5347653936335064 0.4436113866371088							0.9068752772816353 0.5346245563028944 0.4436213824590993							0.9068602432277260 0.5346980480851755 0.4436778780003294							0.9069517822232527 0.5346253761227047 0.4436183667058984							0.9068009159077661 0.5344449334977668 0.4438265514966702
	0.5331531233616360 0.4499973552016456 0.3734907988137763							0.5327805305891644 0.4534706327789593 0.3759700218613489							0.5337438737346858 0.4535176643456751 0.3730943481830664							0.5329683331049537 0.4531964781136608 0.3741350492916169							0.5325118379558660 0.4529827067461412 0.3753095906490742							0.5331376948832869 0.4538530006278876 0.3729150050175960							0.5331715351532864 0.4540350072126316 0.3728411616457237
	0.5286583863617125 0.4510318019119168 0.2543956662534086							0.5312424784774876 0.4516381577808843 0.2540440724849518							0.5280499221432038 0.4513494988372386 0.2545325589054954							0.5296901701089567 0.4511671310097043 0.2540199123585438							0.5301092274679604 0.4513313077648320 0.2542435708846327							0.5293623654363699 0.4512799918678567 0.2534494216865895							0.5295865642575706 0.4515970086783980 0.2536244395682559
	0.4070986265053591 0.5339376740689303 0.3315010352695396							0.4071107985545339 0.5330763047098017 0.3247869458173867							0.4068332322154902 0.5362628990200164 0.3322856750993424							0.4067009101669825 0.5345865006953545 0.3273173907541107							0.4065011766778142 0.5348213754529283 0.3256835052196081							0.4068947088437582 0.5354292253145800 0.3312639960271682							0.4069604746616804 0.5336073614339227 0.3334394979686692
	0.0309116234791560 0.4501159720936698 0.3693629418831890							0.0312239305724091 0.4511063413982086 0.3696181452090812							0.0307709175168185 0.4512755150114955 0.3691081795487463							0.0309769320801223 0.4510376261415630 0.3694665041076206							0.0310007822654299 0.4510569531824231 0.3695746108023954							0.0314398405680691 0.4510776284491484 0.3694053197599416							0.0309109730489041 0.4509736048955588 0.3694618972869534
	0.7834327224921154 0.4501051727829761 0.3690893314228560							0.7836863952127189 0.4513516773128217 0.3694815107494165							0.7831270759410458 0.4515372368862529 0.3692610534232514							0.7831822647124085 0.4513920887997713 0.3693460459890900							0.7831964779688718 0.4514236501775883 0.3694122370226722							0.7828867110588291 0.4514120572597307 0.3693991227143556							0.7831291488228089 0.4504781441047925 0.3694396496561154
	0.0304861840542046 0.4508640319256543 0.2501871377414915							0.0300056198386898 0.4516281267050459 0.2500819011046147							0.0298158397147716 0.4516622990661432 0.2497438024061935							0.0298188634357786 0.4514720892349686 0.2499809510341748							0.0300606332783886 0.4516801976862013 0.2501132010836002							0.0302392575247126 0.4514095237601978 0.2500844197818708							0.0297526711681257 0.4513669511867491 0.2500215662077707
	0.7837012751512091 0.4509551677408012 0.2499503996040033							0.7833438803642636 0.4517450469071420 0.2501038203841759							0.7827608463277187 0.4518065116243264 0.2499266320264226							0.7828714813679483 0.4517124330171498 0.2500345793915528							0.7827337723265870 0.4518324563239347 0.2501142408704382							0.7827804513829903 0.4515922989008914 0.2502215911429602							0.7834448645520453 0.4512714321854929 0.2501050357469339
	0.6585936119386560 0.5330885393284959 0.3242852633040201							0.6590878224854819 0.5335349823342455 0.3246202210120686							0.6584441328595005 0.5343732490326545 0.3241974320022507							0.6583316472323162 0.5338173050549386 0.3243339818738917							0.6584829637021627 0.5336917816825704 0.3244824742503098							0.6576389223845780 0.5345204803517447 0.3242325987260202							0.6585057634658611 0.5336668766032346 0.3244826106770375
	0.2787604275053113 0.6167154007722928 0.3686055556583412							0.2813178474497420 0.6160016178407091 0.3684915144605938							0.2787936542815146 0.6175041375103092 0.3690370462479748							0.2800223165249704 0.6157583544558918 0.3692630839690949							0.2801980899069960 0.6164489685046703 0.3682890416524955							0.2800169891328324 0.6178221875209857 0.3691233854079101							0.2790473920156558 0.6174668600799222 0.3688177179446939
	0.2828025768687894 0.6171670797603284 0.2501324080995744							0.2796587479420722 0.6186172046773279 0.2490455381839993							0.2825239586498753 0.6177680659256879 0.2501485291107670							0.2797420308782748 0.6184431167306741 0.2495951019059390							0.2795791171263531 0.6186551409095600 0.2489344797457420							0.2826955910458580 0.6174738086872580 0.2502496826851370							0.2835946752080929 0.6178726974696644 0.2503884233013238
	0.1571926096835128 0.2003304050331352 0.3240766129015924							0.1569050431364758 0.2012808805469319 0.3236323376607331							0.1567956283740273 0.2014880468085352 0.3238420246282132							0.1572375345283845 0.2017367803938583 0.3241048846207235							0.1572695426629878 0.2021203081597918 0.3241086682728280							0.1570313115431858 0.2012449362523725 0.3241051352728590							0.1577127832325402 0.2018267454872813 0.3249235199536216
	0.9075058781650114 0.2007076894231687 0.3239661656497290							0.9072786103547159 0.2017477815322337 0.3242024729729351							0.9069550878400392 0.2013805655577698 0.3237047842064840							0.9071416927728180 0.2015131796318386 0.3237913476351295							0.9070119741036393 0.2016581944006361 0.3237638398733864							0.9072572651706139 0.2015402128165249 0.3242480834262125							0.9077716863608316 0.2011892256762877 0.3243037718199133
	0.1568180975181832 0.0339844284763586 0.3237123706038929							0.1566488613020027 0.0347274799942809 0.3235707457658776							0.1564674427290953 0.0346165704634274 0.3234856622468101							0.1564182021145157 0.0345840304164042 0.3236323273865906							0.1564658383426973 0.0348323578380203 0.3234831294870091							0.1564766486276312 0.0345003386205605 0.3241343217079233							0.1568789270316699 0.0346198942694187 0.3247747366993892
	0.9069002872537482 0.0342663868631305 0.3244200325305968							0.9069611450954298 0.0349115536842390 0.3244639215704481							0.9068305180329546 0.0350129989386829 0.3243095592112013							0.9067940139424806 0.0349547913194215 0.3243751808235587							0.9069111219604125 0.0351856784819020 0.3242152592923659							0.9068914415686820 0.0348044282556899 0.3245445553849748							0.9072577730975908 0.0346850375990542 0.3245521995671652
	0.1585956141218219 0.1993568979554752 0.4434698185857400							0.1591774903875063 0.2004923706743540 0.4428378408382869							0.1582450421945794 0.2004105986916471 0.4431813474093715							0.1590565392332692 0.2003067677623562 0.4431854772695232							0.1590219704603584 0.2003892226332127 0.4431881917814735							0.1589909001493126 0.2004505343250074 0.4433148330268466							0.1593227408251678 0.2013378211921832 0.4437887566571206
	0.9086182685302120 0.1999768087279890 0.4430733758634133							0.9088664870509859 0.2010266198709587 0.4434600064995706							0.9075972563025161 0.2010581212754090 0.4431063937706199							0.9084599918597647 0.2006993004189397 0.4431245094076033							0.9076822314404964 0.2008567152174194 0.4431458044215617							0.9085329276725886 0.2009887527415941 0.4434529871683139							0.9088269181968300 0.2010133176618041 0.4435061526916400
	0.1573680982006067 0.0333313462200451 0.4430288664999509							0.1574644691341689 0.0340489194446008 0.4427314723849634							0.1570976196288782 0.0340975146834950 0.4427526557019377							0.1572384690266588 0.0338231017227741 0.4427431380392974							0.1572755015353593 0.0340447700952993 0.4426554745440185							0.1574347536163785 0.0339948496797433 0.4430529346027754							0.1568425834400173 0.0344648622713279 0.4438036169529624
	0.9076636836981180 0.0334974312207947 0.4434252969396013							0.9070730128090005 0.0345662760740240 0.4434313916601127							0.9070787204171467 0.0345662728509524 0.4432673753713203							0.9070648055467814 0.0343614962715861 0.4432693676945547							0.9071432731863069 0.0345297925239834 0.4431639103384981							0.9070443835351227 0.0344361305351555 0.4435256897199551							0.9069856618722909 0.0345890797754294 0.4435925574261432
	0.5351000782057156 0.6156597545330342 0.3692914379028522							0.5342043070106683 0.6161589189191901 0.3689611742117620							0.5349590353006946 0.6178879523170551 0.3691940085395089							0.5333712207562087 0.6171060151601111 0.3689764740577388							0.5336518155776631 0.6166252099564176 0.3687037693860518							0.5337210342535599 0.6180102748712670 0.3692863719033070							0.5357161749671775 0.6174738556879049 0.3700422491538333
	0.5316585608912519 0.6173293841154077 0.2505651193905223							0.5339500806300066 0.6186579901029745 0.2496006132363817							0.5314249893129883 0.6176937252332024 0.2504668363053426							0.5332149595312572 0.6181224123646629 0.2496743090621862							0.5336644609909484 0.6184590714995153 0.2493610884893940							0.5317263997080275 0.6175421406894088 0.2504080548926098							0.5298954493011294 0.6175021557007696 0.2517231709343122
	0.4075907530573133 0.1973813191342657 0.3240540721124674							0.4071243998696730 0.1992153487337589 0.3226334089817016							0.4070823464393243 0.1983462150660387 0.3240105634626502							0.4069945199819855 0.1979575422033619 0.3232571273815878							0.4071520806847673 0.2000830864487426 0.3248120493803128							0.4071204667623363 0.1969762873245600 0.3230950647030824							0.4074148314543251 0.1983774848884678 0.3242693523605666
	0.4073443619539745 0.0327095161209598 0.3231107641438413							0.4068079175171562 0.0334063557864681 0.3221676041317423							0.4068778461492002 0.0330090269893972 0.3221546726670965							0.4067059029359967 0.0326131288235700 0.3217145516981148							0.4067705625421212 0.0330791451736374 0.3215115296173465							0.4068893600297372 0.0328696073872479 0.3223935635800643							0.4072448776237891 0.0331469005075462 0.3231982752676785
	0.4071062650608539 0.1922409917451589 0.4479798650458306							0.4048979631173921 0.1933610912745465 0.4472308716319588							0.4065758058986546 0.1911302521219724 0.4485759458325589							0.4073602204868720 0.1930392314082638 0.4481322107096588							0.4066952429144592 0.1930834815437734 0.4468921627496627							0.4060401401949960 0.1949482336058352 0.4478163562632176							0.4059464549577498 0.1930580485369120 0.4489038453546641
	0.4085446414533322 0.0307580970525407 0.4439756710262373							0.4063187886257538 0.0310392802402006 0.4426763177654109							0.4068407118681208 0.0312582430675405 0.4428970068013882							0.4060516656934041 0.0319180328441959 0.4424176349589715							0.4059566428601400 0.0311989948624287 0.4420940790075107							0.4070605999845185 0.0331081841332264 0.4427905297394616							0.4089875448464610 0.0318885070265367 0.4439570376032052
	0.0315564529970089 0.6173404093925043 0.3685634753184317							0.0323666209671458 0.6178792976884537 0.3690027155531439							0.0313079863701873 0.6181738160135026 0.3684688110588397							0.0313886623303361 0.6178223154862650 0.3688095863314800							0.0318079922808820 0.6179961893853516 0.3690110806583604							0.0316853987797074 0.6180533156045414 0.3686948109884014							0.0319822053282408 0.6175295066064876 0.3687974665395686
	0.7827648708531285 0.6173938256342026 0.3689602411598187							0.7829760309781904 0.6182471799635110 0.3689238788246030							0.7827135355483250 0.6184407072624509 0.3687596658768157							0.7822877245916899 0.6182134362877747 0.3687723937359166							0.7825266446828678 0.6182970405429487 0.3688872991435233							0.7824965936655985 0.6179138309191572 0.3689301908326996							0.7831782609906668 0.6178687469880302 0.3689346346557159
	0.0317102815009491 0.6174998499857125 0.2496010555684336							0.0323377292691660 0.6179127763892893 0.2498771777233628							0.0301593319043363 0.6181548341750798 0.2494209617815386							0.0312708954192118 0.6179211949834382 0.2495815298020077							0.0318452764749253 0.6179994720552457 0.2498128047986938							0.0311229894354597 0.6179245697844706 0.2495848827164266							0.0312503482332218 0.6180525661258827 0.2496142056397872
	0.7824892893222923 0.6176389968982789 0.2498598996208727							0.7826685425155304 0.6182541861335693 0.2498224423887692							0.7825896759376860 0.6182946173940209 0.2496598975717035							0.7823968949849558 0.6180593090118052 0.2496625566304971							0.7826117304431506 0.6182792222695852 0.2497823348269819							0.7826990864122223 0.6181347090339173 0.2497533685207500							0.7825545534155651 0.6179193188073100 0.2499056016259331
	0.6579547774283370 0.2005006255677557 0.3244061735203729							0.6575434871158237 0.2015537802536898 0.3243941874794274							0.6572844617532283 0.2017068752706237 0.3247065553674204							0.6571742455171830 0.2018055442214646 0.3243903709877642							0.6568672268165585 0.2022869133692993 0.3244757037002159							0.6575314334909237 0.2013107184400056 0.3245918852886831							0.6576181722993013 0.2011284783422269 0.3241693049500185
	0.6574191681952968 0.0340038893553256 0.3245708758509736							0.6571734703742607 0.0349197331830311 0.3245280137075852							0.6571628524714015 0.0345773491010277 0.3240216088341583							0.6571455833350015 0.0346333918377155 0.3241222720217678							0.6572370409422419 0.0348649632386682 0.3239168880304675							0.6572425189865854 0.0346241708548121 0.3245474751879556							0.6574278545023731 0.0346247957816530 0.3246038383084269
	0.6579575683181744 0.0331805696591871 0.4436467753077835							0.6570224039283872 0.0346080310771057 0.4434120278842002							0.6571368482457345 0.0345236831179960 0.4431237234247618							0.6571042618784446 0.0345441007955074 0.4430640794739631							0.6570977877848634 0.0344732379929980 0.4429648415800642							0.6569062286766041 0.0343070124804754 0.4434758422761931							0.6569832665044331 0.0342479674815337 0.4436619100962105
	0.6596684749430750 0.5334110828470742 0.4438747785112795							0.6604732838094449 0.5352972984886790 0.4443307011490205							0.6601681092097920 0.5355473154857435 0.4441091238542398							0.6596627223388509 0.5354883956008791 0.4439832367237031							0.6599755577410349 0.5355812101258195 0.4441432279381630							0.6571536861737997 0.5348012746623851 0.4438249095333973							0.6596554262554974 0.5340786582711630 0.4443086745539375
	0.6588230319903445 0.1994224498528396 0.4438219803311654							0.6578375180588694 0.2011691104937583 0.4434190758162657							0.6586368990965923 0.2009543929872990 0.4438541192441505							0.6579005482652960 0.2011067906269943 0.4434632318961960							0.6568065302214521 0.2008523673381788 0.4434496418982761							0.6576628763905816 0.2007909764271574 0.4438005489797234							0.6568058516139175 0.2007154169467356 0.4434276358768656
	0.2815604211905978 0.9502695562091432 0.3683535042146318							0.2814032511296816 0.9506564490694487 0.3676308402459227							0.2812624294595167 0.9507866701880090 0.3672813786852061							0.2809732953191713 0.9505815856500703 0.3672168032592111							0.2810837715831624 0.9507597801213024 0.3669360232636407							0.2815233036382878 0.9505854223333969 0.3678252499790347							0.2819854675738185 0.9510474086977396 0.3689821138817848
	0.2814731189814452 0.7840865511907396 0.3676105945988510							0.2821129334334387 0.7837049368822804 0.3670995798291088							0.2813994656705603 0.7845153509257585 0.3668911525482201							0.2813964937870352 0.7837098616177656 0.3667021301229880							0.2816101337777326 0.7837936306570228 0.3664624844207651							0.2818295936709490 0.7844424706798847 0.3667454224125635							0.2819387989054860 0.7844057075237458 0.3683601649927866
	0.2806840894255629 0.9508078909964510 0.2492850190293794							0.2795742983965823 0.9518646197365044 0.2484519878961038							0.2800567813117070 0.9519602531564431 0.2482435266508674							0.2795449726846257 0.9518900954445542 0.2481965789677218							0.2795254867106536 0.9521564267482461 0.2479983110399218							0.2799076457594580 0.9519643020147086 0.2487463888885202							0.2798421687723120 0.9514831106354436 0.2499550724916020
	0.2797190948405444 0.7842348009152715 0.2486767306492865							0.2781170849979020 0.7857632631198896 0.2481783450240513							0.2792853038992078 0.7851856464929625 0.2479683033925255							0.2773611164981844 0.7856549503036732 0.2477149871903492							0.2771332913015030 0.7858324289816565 0.2475753692349372							0.2790310764278132 0.7855020364540621 0.2477022254333363							0.2783590386854939 0.7851041334010347 0.2491774515421596
	0.5328307849629468 0.9498089511913435 0.3686698089687752							0.5326542165799495 0.9509700613870891 0.3684328568843185							0.5323716139667027 0.9508243001115133 0.3679224406055184							0.5322762850684768 0.9507392852152918 0.3679384342483942							0.5323916721078845 0.9507499870187743 0.3676689467945806							0.5325037674251902 0.9508251320071253 0.3684980428673086							0.5331659120837102 0.9505958996562711 0.3687509328655025
	0.5326378525838962 0.7830803566585445 0.3685719163509731							0.5328964520967787 0.7837387304971770 0.3676088380868663							0.5326507065481110 0.7847360048594680 0.3673846217218895							0.5324163808510676 0.7843709118373283 0.3670292918511322							0.5325114001951405 0.7841321646298169 0.3667333785217224							0.5328378976057948 0.7845258059833711 0.3672514500802535							0.5333816185786162 0.7843461398367637 0.3690360795961212
	0.5337820242889677 0.9510470804423150 0.2497719027769705							0.5337138396086658 0.9520291957663503 0.2493526087912628							0.5332063092029173 0.9517838721083862 0.2490884003379534							0.5334469033784046 0.9517972947740674 0.2490571649550404							0.5339470822094725 0.9520109602197380 0.2487341087786774							0.5335904939066296 0.9516567547613590 0.2494373480018623							0.5337464050197056 0.9512140582681852 0.2498902095649740
	0.5344408531492633 0.7844605191434084 0.2494713398367168							0.5355406185817913 0.7858330084060299 0.2485756107620674							0.5339982855684227 0.7850282187319877 0.2484046532298478							0.5340498802647318 0.7853704573145990 0.2480619275789167							0.5350833198486313 0.7856893848016213 0.2478501219570077							0.5343801852704928 0.7853943471557088 0.2480512183015691							0.5350636713881869 0.7847331382196998 0.2499352364811998
	0.0318004653248494 0.9506611343495095 0.3688675500748886							0.0321159394305397 0.9513753282648238 0.3687748406681166							0.0318551816039019 0.9513643753397858 0.3685585103495370							0.0316844112312396 0.9511231427867841 0.3686476851144178							0.0318924482201268 0.9513263471550317 0.3686660444091032							0.0318734570944557 0.9511534729314590 0.3689289511815801							0.0323903924159623 0.9513375325507312 0.3692663101743037
	0.7822479518760872 0.9503374083333895 0.3692101866949145							0.7825290222483972 0.9516269660394556 0.3690354677672829							0.7822523286867664 0.9514974070179392 0.3688487157610325							0.7821743017627156 0.9513262811434302 0.3689060545613927							0.7823616721068518 0.9515108319672834 0.3688796132049532							0.7823083076378694 0.9513446001336590 0.3691447040178133							0.7827674253668562 0.9515366480325795 0.3693104403840408
	0.0319754635496494 0.7839261398526745 0.3682817098028437							0.0325580643753440 0.7843912019978561 0.3686503568654089							0.0319467698383349 0.7850898198095777 0.3679120442863706							0.0320148886292770 0.7842601434623546 0.3681819660965076							0.0322233927400930 0.7844010182760215 0.3685145325967554							0.0321533262076272 0.7843256369439757 0.3681707981704392							0.0324600517087816 0.7843691865479698 0.3689155264297455
	0.7825525561407431 0.7836194296281889 0.3689970492244115							0.7828470269424130 0.7847809921013678 0.3687262506228208							0.7825384330352847 0.7853787175788014 0.3684166288397250							0.7823790706286928 0.7846940724260136 0.3684415338629705							0.7824242830666961 0.7845802923121568 0.3686617869578726							0.7825525811057901 0.7844711951193730 0.3685736082123228							0.7831544029255326 0.7844289169780936 0.3692332474685855
	0.0304069220384591 0.9511694215089221 0.2497727391116982							0.0312415038202190 0.9517336628460598 0.2496077969124499							0.0301391752073741 0.9518393459801189 0.2493852749480254							0.0301761482326555 0.9516835813147040 0.2495438179780578							0.0303556786264707 0.9518008051079008 0.2495281568402348							0.0304319639818331 0.9517291963639707 0.2497493883256823							0.0320319432757827 0.9514734314050415 0.2501792963147693
	0.7817787483704919 0.9509781385727081 0.2501042502121535							0.7824741291894242 0.9520017305915047 0.2499549977148448							0.7825173862658090 0.9520937876316538 0.2497285303822849							0.7826382208678879 0.9518684744439625 0.2497922272805937							0.7825242178179366 0.9520550101515610 0.2498270647741876							0.7825160846666037 0.9520615398615888 0.2499706793355756							0.7821728659662739 0.9512746325074772 0.2502274036587337
	0.0316731265730894 0.7843783189505871 0.2492419977237219							0.0322888883281180 0.7847431451389539 0.2495974330410746							0.0313498950957438 0.7849476251136380 0.2488682172417498							0.0317545678466900 0.7846539254214235 0.2490976010758104							0.0320866144815781 0.7847944989216060 0.2493710060834005							0.0314124421399455 0.7849248922274654 0.2489963369913823							0.0322031649961829 0.7848372765597205 0.2498069665518585
	0.7823535665393493 0.7842145566042191 0.2498227202796812							0.7825710974222488 0.7849864600003471 0.2497498261858766							0.7829121608412919 0.7851676480969658 0.2493072074357841							0.7827134537854903 0.7848689815607770 0.2494084955275184							0.7827466422395801 0.7851418934047771 0.2495202028125334							0.7829027419528387 0.7851717369509146 0.2494495628947107							0.7824361430660289 0.7845863357851712 0.2500675113623103
	0.1563719506094827 0.8674474518014605 0.3233715495642855							0.1566830324974191 0.8681432705312346 0.3236681705577311							0.1563536585015299 0.8683207581743204 0.3225660658773890							0.1561781543275487 0.8680444610092053 0.3230627815408624							0.1563019029718546 0.8682344185920243 0.3231480464003766							0.1564416756681055 0.8680924804330132 0.3230134751511997							0.1569571643643570 0.8677775305678423 0.3244466149763880
	0.9069361924973620 0.8670108112326815 0.3242494019945781							0.9074253802172976 0.8679593816708291 0.3240602586249040							0.9069521706635157 0.8682782001956042 0.3237101499963444							0.9069521283559610 0.8678523082158378 0.3238707246069765							0.9071183330931305 0.8680200430149725 0.3240164089878093							0.9070813409360312 0.8679126653418479 0.3241357105785028							0.9075784609466382 0.8677696422421022 0.3245872023180851
	0.1559427190322964 0.7009831262345116 0.3232286177302228							0.1568701842665874 0.7010961154884683 0.3238831525777854							0.1557290176210628 0.7013369825348548 0.3227293145097221							0.1560280049683342 0.7007777154763843 0.3235184962001370							0.1561960166877441 0.7010721844061010 0.3235774722714169							0.1559907998667001 0.7012410536368918 0.3226142745285472							0.1562746453228385 0.7010895859828565 0.3237508795397943
	0.9070397947783349 0.7008730574804218 0.3239885742405875							0.9076739141823111 0.7013832260224291 0.3241532852158642							0.9069412378641104 0.7016823885649117 0.3237584199637169							0.9068734762269912 0.7012845773066374 0.3237228595735218							0.9071599299999207 0.7014631594916736 0.3240094136749150							0.9070368891246758 0.7013611492641303 0.3236998631245882							0.9076209648992872 0.7013293381544230 0.3242969298824363
	0.1571431115890363 0.8669779201263594 0.4427229465646718							0.1588133002416967 0.8675075338350524 0.4427113851546522							0.1582246901147499 0.8680031460492970 0.4421318910562988							0.1578435400103473 0.8673337492014781 0.4421954326820128							0.1583198572222457 0.8677874278392181 0.4422119633085444							0.1578408836979719 0.8674747931399338 0.4423340827069140							0.1586089405809901 0.8679054225193497 0.4435714400962425
	0.9078223691562712 0.8668312710653439 0.4433651249114945							0.9087266181983651 0.8679475389385587 0.4431236298072321							0.9078808690153792 0.8681120385247709 0.4429053116505486							0.9081961770848537 0.8676212408388579 0.4429981756234582							0.9077312480160273 0.8678501963684866 0.4430553561502322							0.9083133265099335 0.8676238657286106 0.4432061173641912							0.9089170320836573 0.8679288363606119 0.4436983417979121
	0.1567218676863220 0.7013540305074528 0.4428324620147919							0.1594317181863047 0.7016425462660294 0.4431893628910260							0.1562217257566161 0.7025731770839556 0.4425593672957788							0.1574355146058082 0.7016435061282351 0.4428778487952840							0.1585936985174712 0.7020096485510692 0.4429100675035471							0.1575862043142777 0.7018479307709882 0.4423726673680264							0.1573391489045903 0.7017554261730083 0.4433368786274343
	0.9087055137738176 0.7006681095556004 0.4433623517815235							0.9089828418282551 0.7016498768763100 0.4433939206646542							0.9078969251725297 0.7018344512437338 0.4429058132103094							0.9077583926806625 0.7015075103682236 0.4429992547763675							0.9078893506729671 0.7015360921143383 0.4432262753436831							0.9078381934916706 0.7014341365346510 0.4429713514170786							0.9088592800117326 0.7012290811763435 0.4435928156917299
	0.4071022873290602 0.8678765084127349 0.3224369531383999							0.4070628363766033 0.8698146787931762 0.3212022445722482							0.4067752130944484 0.8682079909601867 0.3217140606945605							0.4064798030610248 0.8687976379733087 0.3211586961436410							0.4066017516325076 0.8693430695272184 0.3205504943619104							0.4070495037112494 0.8678481376280871 0.3219580780343492							0.4073387693806865 0.8681883286382828 0.3228453394983362
	0.4068803853396332 0.7037773413049990 0.3215824368960583							0.4072820735231275 0.7046192570729133 0.3185891063188748							0.4066904553850890 0.7044817834190056 0.3207897394186787							0.4066253640872262 0.7041772346754698 0.3191508336389504							0.4068410263673954 0.7046072873618101 0.3184082194765736							0.4070727501989850 0.7045076695185486 0.3195652411250194							0.4072547873037351 0.7049949764115269 0.3219358548707589
	0.4073673905737678 0.8678492865372149 0.4435060999491114							0.4070103668716101 0.8666309684896589 0.4422618804223788							0.4069817552791193 0.8687018540363525 0.4425277927290878							0.4060992341892984 0.8682753270151622 0.4421498855414683							0.4071384681834260 0.8675059482259542 0.4416523083236754							0.4070664519594942 0.8687279735948437 0.4424773768382053							0.4087087695008194 0.8685560404780261 0.4438014699759592
	0.4057454990781011 0.7044736326027561 0.4446797041825548							0.4074212782036781 0.7033048293410076 0.4462182356572271							0.4066706878087203 0.7049697177307976 0.4434755362021008							0.4070397479255590 0.7053525080236440 0.4452973477773128							0.4069404262426843 0.7046380216885595 0.4453101245310478							0.4069351078944905 0.7032196302646057 0.4413676512088713							0.4065514863156068 0.7038855264769595 0.4444019497213532
	0.6575861342787661 0.8668551482074989 0.3243513143834349							0.6578122308090855 0.8682149751943626 0.3238670248580817							0.6575012219132432 0.8681807531668966 0.3230453299059803							0.6573875132908142 0.8679696784875546 0.3232215420588176							0.6575809995859174 0.8681811468781504 0.3234288868858002							0.6577215761461161 0.8680363985089912 0.3235479457655970							0.6582289127028602 0.8677180561073996 0.3247292896214802
	0.6579867193458782 0.7008454579794545 0.3242589229228798							0.6582202660810239 0.7012463396638040 0.3241583570753832							0.6581450757769076 0.7018152307891015 0.3233845000993725							0.6576006697527745 0.7013586327939834 0.3235291233244624							0.6578395931555150 0.7014512577070278 0.3235742088931133							0.6582460306883746 0.7014710970152720 0.3232478750067145							0.6587696148702236 0.7012497006431886 0.3245949106837287
	0.6588213566537959 0.7009091080260887 0.4437099447338326							0.6584998004997331 0.7022348909200105 0.4433705995253590							0.6584294990540229 0.7029282484214718 0.4431035214764449							0.6574662789246091 0.7026634159305800 0.4428604558568523							0.6566630971151284 0.7026429636111189 0.4428574720268657							0.6579031117667284 0.7018852513995597 0.4427653327580074							0.6593453002815295 0.7017307949432450 0.4440980629733104
	0.6571202619227776 0.8666527531326054 0.4435469820873692							0.6578145079399320 0.8680819808271067 0.4427953816728447							0.6569878854950559 0.8684981831729317 0.4423884553778379							0.6567727278975894 0.8682698405071321 0.4423767785524504							0.6567973085443555 0.8682917196775222 0.4424290954902972							0.6576301746870925 0.8677918294897182 0.4428123233168506							0.6589966747692131 0.8679637364257147 0.4438071374950994
	0.6584178924332207 0.3666220846291282 0.4438885138414577							0.6589601767878861 0.3679726532507814 0.4442913456239737							0.6595746347510740 0.3682679829874829 0.4442062475900954							0.6591289741464479 0.3681044828796018 0.4440003013493410							0.6594139654894065 0.3681167883395844 0.4441935235605499							0.6577258586183135 0.3676736485820769 0.4437218750726188							0.6546987791682852 0.3673403762476397 0.4437443318027690
	0.4043741493388211 0.3675252416664279 0.4536514794704019							0.4109724601688640 0.3720770436579386 0.4520713305619850							0.4074609063869445 0.4230063739406731 0.4645490739949523							0.4081083657737352 0.4232003872999144 0.4673610865022795							0.4063572129483433 0.4096328951418542 0.4649378832857494							0.3881730910045889 0.4323958520528777 0.4818666297261345							0.3701012726257318 0.4254001533218883 0.4755617430950423
	0.4187283617440656 0.4831747937091677 0.4731757856755507							0.3988191306426430 0.4505765064761746 0.5271572229527308							0.3988954263376385 0.3309959135964178 0.5279808587211079							0.4020853098792188 0.3279341335580881 0.5279474938317037							0.4067367929891503 0.3419520618823668 0.4624952267983389							0.4121822799481549 0.3679316815579341 0.4483560847781050							0.4301485071935645 0.3684333553107351 0.4517430337478103
	0.4324839636132580 0.4022340275053367 0.5474542110395006							0.4321524476661551 0.3294973991308225 0.5450338861661095							0.4039396447491583 0.3469574615817379 0.4762276079948009							0.4064837008566471 0.3518807720853019 0.4704952525728032														0.4372426536128131 0.4406789121688277 0.5100649603416301							0.4859593836950040 0.3726253419936540 0.4777709066304610
	0.4197190029463300 0.4170198778477783 0.4958800589932082							0.4184075325782644 0.3784510270021642 0.5092304176788076														0.4007910944366913 0.3728085443450979 0.5529048934876499																					0.3110700899239944 0.4025744646156468 0.4798271002480234
								0.4043503487736260 0.4483945510567722 0.5710382031322823
[truncated: 3 more columns]

## Sheet: Fig. 5b and S49,50
Fig. 5b and Supplementary Fig. 49,50
	*NO
	Ti Fe O N
	46 2 95 1
	Direct
	0.1581954206308609 0.2836108913251678 0.3962490069289046
	0.9073342966278375 0.2840269615790945 0.3960091236193009
	0.1571878463373864 0.1173721952921412 0.3955473003759025
	0.9070978559003890 0.1176808305496309 0.3957326319193015
	0.5372365643774728 0.3645933084266559 0.2978689568206150
	0.4066687133243150 0.1167392254543529 0.3968235234666295
	0.0304868831735874 0.3679248975354099 0.2969373814497445
	0.7833994133117628 0.3681031537879917 0.2970655549570296
	0.6564301117215265 0.2843768903685273 0.3966529073705658
	0.2761052263044661 0.5380391868641752 0.2973296867875348
	0.1540169556182462 0.4512954451682774 0.3980567940405564
	0.9071534439979843 0.4511325268905608 0.3972283169332442
	0.5371494930580525 0.5377812131874080 0.2976609696888630
	0.0302195472315816 0.5351432554950790 0.2971476887153486
	0.7833657445524338 0.5353404136605846 0.2970639581103711
	0.6604153721506734 0.4520302056651033 0.3980707004730846
	0.2831192518008550 0.2003679921360515 0.2981668388952698
	0.2819957100245034 0.0345977931134058 0.2960703586549869
	0.1573953114905038 0.6186676678153802 0.3963065867228650
	0.9070781306650559 0.6184332912059105 0.3963237247147688
	0.5308541522776338 0.2000188323290359 0.2984659296718704
	0.5314085692634265 0.0344305842030082 0.2966328096480950
	0.0321206277974753 0.2017565186361878 0.2971050966631950
	0.7816282148571787 0.2018379021254475 0.2973038407160260
	0.0317292780073757 0.0349515936624343 0.2967684179608412
	0.7817464456959797 0.0351652449611990 0.2969921083939226
	0.2766891873617112 0.3649418018685608 0.2976274870581079
	0.6566443388373102 0.6194013762093462 0.3962907025794635
	0.6569247775052318 0.1178762946578686 0.3958644303879666
	0.1569548699661496 0.9511849248924307 0.3950308374745362
	0.9071079270839917 0.9513812345691193 0.3958790988866738
	0.1576093227122826 0.7848622519610728 0.3949470407246238
	0.9074192365407328 0.7849536111633952 0.3957305746959747
	0.4069149317803920 0.7823548588619289 0.3962270285962717
	0.6569497036063865 0.9517467811042266 0.3952634537912587
	0.2816962664371587 0.8690756752910005 0.2953843877786255
	0.2808096778038447 0.7039699940238364 0.2955921671640738
	0.5314272117537442 0.8687352293464130 0.2958626490738752
	0.5326965549728442 0.7038182313257764 0.2959080238385425
	0.0317849035303155 0.8681790140658521 0.2965106206441774
	0.7820900727837383 0.8683534006932874 0.2967607150985501
	0.0316861796609373 0.7017517316333084 0.2968615725455237
	0.7823951123911925 0.7019421579927752 0.2969374504884712
	0.6569097677391937 0.7856390938536819 0.3949567853704039
	0.4066554951916359 0.9497183727699010 0.3942011363231899
	0.4069590857236989 0.4513454484068973 0.3764648938700006
	0.4066089392458068 0.6270860528047777 0.3897364786389659
	0.4070844975106525 0.2792951877938350 0.4011208765422509
	0.2815181684351415 0.2872655211697861 0.3688540578017978
	0.2812973103543044 0.1175660384328481 0.3680134767809236
	0.2821301927312234 0.2843658353564464 0.2496801835737017
	0.2812417437275698 0.1189638425291264 0.2495444167060654
	0.1556552248948222 0.3693656542007986 0.3241821608157807
	0.9070820407450029 0.3678714359345108 0.3242239706814303
	0.1556273632446974 0.3671512872227893 0.4439165853088269
	0.9077685411365053 0.3671689210831914 0.4435923259903163
	0.5328954155901471 0.2873822984644292 0.3692147054343380
	0.5326272526929472 0.1175535650591470 0.3686503421355667
	0.5325541171584618 0.2840221531398086 0.2499321202819047
	0.5323732689743323 0.1185947358583590 0.2498896312134917
	0.4072393016641556 0.3701055704420426 0.3254702913188225
	0.0322205835039497 0.2843494966034967 0.3686899830007420
	0.7823432541723605 0.2845538827058007 0.3689378149595370
	0.0321250073961536 0.1182167548571016 0.3688231326962139
	0.7821457266001772 0.1182535824250266 0.3689133557167992
	0.0323050567246455 0.2853489356992043 0.2495526112002864
	0.7822364426621533 0.2854774328149148 0.2497822074624025
	0.0318847196808889 0.1187204772830626 0.2498449038149033
	0.7813523122653976 0.1188906666500387 0.2499543539570652
	0.6584854827063253 0.3690100683515851 0.3247367351982859
	0.2813945726629896 0.4524395584486740 0.3748898375969318
	0.2817388475991862 0.4516236179503963 0.2538769913971635
	0.1551341208360810 0.5339579664145546 0.3247122234850153
	0.9068850236088934 0.5347733035368449 0.3245121296823896
	0.1551673438708292 0.5348686420760771 0.4442325881567015
	0.9068602432277260 0.5346980480851755 0.4436778780003294
	0.5325118379558660 0.4529827067461412 0.3753095906490742
	0.5301092274679604 0.4513313077648320 0.2542435708846327
	0.4065011766778142 0.5348213754529283 0.3256835052196081
	0.0310007822654299 0.4510569531824231 0.3695746108023954
	0.7831964779688718 0.4514236501775883 0.3694122370226722
	0.0300606332783886 0.4516801976862013 0.2501132010836002
	0.7827337723265870 0.4518324563239347 0.2501142408704382
	0.6584829637021627 0.5336917816825704 0.3244824742503098
	0.2801980899069960 0.6164489685046703 0.3682890416524955
	0.2795791171263531 0.6186551409095600 0.2489344797457420
	0.1572695426629878 0.2021203081597918 0.3241086682728280
	0.9070119741036393 0.2016581944006361 0.3237638398733864
	0.1564658383426973 0.0348323578380203 0.3234831294870091
	0.9069111219604125 0.0351856784819020 0.3242152592923659
	0.1590219704603584 0.2003892226332127 0.4431881917814735
	0.9076822314404964 0.2008567152174194 0.4431458044215617
	0.1572755015353593 0.0340447700952993 0.4426554745440185
	0.9071432731863069 0.0345297925239834 0.4431639103384981
	0.5336518155776631 0.6166252099564176 0.3687037693860518
	0.5336644609909484 0.6184590714995153 0.2493610884893940
	0.4071520806847673 0.2000830864487426 0.3248120493803128
	0.4067705625421212 0.0330791451736374 0.3215115296173465
	0.4066952429144592 0.1930834815437734 0.4468921627496627
	0.4059566428601400 0.0311989948624287 0.4420940790075107
	0.0318079922808820 0.6179961893853516 0.3690110806583604
	0.7825266446828678 0.6182970405429487 0.3688872991435233
	0.0318452764749253 0.6179994720552457 0.2498128047986938
	0.7826117304431506 0.6182792222695852 0.2497823348269819
	0.6568672268165585 0.2022869133692993 0.3244757037002159
	0.6572370409422419 0.0348649632386682 0.3239168880304675
	0.6570977877848634 0.0344732379929980 0.4429648415800642
	0.6599755577410349 0.5355812101258195 0.4441432279381630
	0.6568065302214521 0.2008523673381788 0.4434496418982761
	0.2810837715831624 0.9507597801213024 0.3669360232636407
	0.2816101337777326 0.7837936306570228 0.3664624844207651
	0.2795254867106536 0.9521564267482461 0.2479983110399218
	0.2771332913015030 0.7858324289816565 0.2475753692349372
	0.5323916721078845 0.9507499870187743 0.3676689467945806
	0.5325114001951405 0.7841321646298169 0.3667333785217224
	0.5339470822094725 0.9520109602197380 0.2487341087786774
	0.5350833198486313 0.7856893848016213 0.2478501219570077
	0.0318924482201268 0.9513263471550317 0.3686660444091032
	0.7823616721068518 0.9515108319672834 0.3688796132049532
	0.0322233927400930 0.7844010182760215 0.3685145325967554
	0.7824242830666961 0.7845802923121568 0.3686617869578726
	0.0303556786264707 0.9518008051079008 0.2495281568402348
	0.7825242178179366 0.9520550101515610 0.2498270647741876
	0.0320866144815781 0.7847944989216060 0.2493710060834005
	0.7827466422395801 0.7851418934047771 0.2495202028125334
	0.1563019029718546 0.8682344185920243 0.3231480464003766
	0.9071183330931305 0.8680200430149725 0.3240164089878093
	0.1561960166877441 0.7010721844061010 0.3235774722714169
	0.9071599299999207 0.7014631594916736 0.3240094136749150
	0.1583198572222457 0.8677874278392181 0.4422119633085444
	0.9077312480160273 0.8678501963684866 0.4430553561502322
	0.1585936985174712 0.7020096485510692 0.4429100675035471
	0.9078893506729671 0.7015360921143383 0.4432262753436831
	0.4066017516325076 0.8693430695272184 0.3205504943619104
	0.4068410263673954 0.7046072873618101 0.3184082194765736
	0.4071384681834260 0.8675059482259542 0.4416523083236754
	0.4069404262426843 0.7046380216885595 0.4453101245310478
	0.6575809995859174 0.8681811468781504 0.3234288868858002
	0.6578395931555150 0.7014512577070278 0.3235742088931133
	0.6566630971151284 0.7026429636111189 0.4428574720268657
	0.6567973085443555 0.8682917196775222 0.4424290954902972
	0.6594139654894065 0.3681167883395844 0.4441935235605499
	0.4063572129483433 0.4096328951418542 0.4649378832857494
	0.4067367929891503 0.3419520618823668 0.4624952267983389
