# Supplementary material for: Ferromagnetic Fe-TiO2 spin catalysts for enhanced ammonia electrosynthesis
Source: Nat Commun. 2025 Jan 28;16:1129. doi: 10.1038/s41467-025-56566-7 (PMC11775347; doi:10.1038/s41467-025-56566-7)
Supplement: Supplementary file 5 — Source Data [file 41467_2025_56566_MOESM5_ESM.xlsx]

## Sheet: Fig.1
Fig. 1c	Fe foil		Fe2O3		Fe-TiO2			Fig. 1d	Fe foil		Fe2O3		Fe-TiO2			Fig. 1e	Fe foil				Fe-TiO2				Fe2O3
	Energy (eV)	Normalized absorption (a.u.)	Energy (eV)	Normalized absorption (a.u.)	Energy (eV)	Normalized absorption (a.u.)			Radial distance(Å)	|χ(R)| (Å-3)	Radial distance(Å)	|χ(R)| (Å-3)	Radial distance(Å)	|χ(R)| (Å-3)			K (Å-1)	R+a (Å)	Intensity (a.u.)		K (Å-1)	R+a (Å)	Intensity (a.u.)		K (Å-1)	R+a (Å)	Intensity (a.u.)
	7080.51	0.00303	7081.27	-0.000212823	7081.55	2.39798e-05			0	0.00486	0	0.0249	0	0.04543			-14.3	0	0.000873481		-14.3	0	0.00157		-14.15	0	0.00126
	7085.5	0.00476	7086.26	0.00030765	7086.51	0.00132			0.03068	0.00643	0.03068	0.02259	0.03068	0.04538			-14.3	0.02098	0.00173		-14.3	0.02098	0.00311		-14.15	0.0212	0.00264
	7090.46	0.00736	7091.21	0.00107	7091.44	0.00262			0.06136	0.00948	0.06136	0.01651	0.06136	0.04564			-14.3	0.04196	0.0022		-14.3	0.04196	0.00398		-14.15	0.0424	0.00393
	7095.45	0.01145	7096.19	0.0022	7096.38	0.00472			0.09204	0.01251	0.09204	0.01195	0.09204	0.04732			-14.3	0.06294	0.00228		-14.3	0.06294	0.00423		-14.15	0.0636	0.0051
	7096.05	0.01216	7096.78	0.00238	7096.99	0.00471			0.12272	0.01495	0.12272	0.01969	0.12272	0.05146			-14.3	0.08392	0.00218		-14.3	0.08392	0.0043		-14.15	0.08481	0.00619
	7096.36	0.01252	7097.09	0.00258	7097.29	0.00498			0.1534	0.01651	0.1534	0.03422	0.1534	0.05829			-14.3	0.1049	0.0022		-14.3	0.1049	0.00469		-14.15	0.10601	0.00713
	7096.65	0.01285	7097.38	0.0026	7097.59	0.00551			0.18408	0.01702	0.18408	0.0495	0.18408	0.06707			-14.3	0.12587	0.00257		-14.3	0.12587	0.00561		-14.15	0.12721	0.00785
	7096.96	0.01321	7097.68	0.00271	7097.89	0.00344			0.21476	0.01641	0.21476	0.06287	0.21476	0.07653			-14.3	0.14685	0.0032		-14.3	0.14685	0.00681		-14.15	0.14841	0.00831
	7097.25	0.01361	7097.98	0.00275	7098.18	0.00515			0.24544	0.01468	0.24544	0.07243	0.24544	0.08547			-14.3	0.16783	0.00384		-14.3	0.16783	0.0079		-14.15	0.16961	0.00852
	7097.56	0.01405	7098.28	0.00292	7098.49	0.00452			0.27612	0.01199	0.27612	0.07679	0.27612	0.09295			-14.3	0.18881	0.00433		-14.3	0.18881	0.00864		-14.15	0.19081	0.00854
	7097.85	0.01439	7098.58	0.00301	7098.78	0.00465			0.3068	0.00866	0.3068	0.07516	0.3068	0.09857			-14.3	0.20979	0.00458		-14.3	0.20979	0.0089		-14.15	0.21201	0.00847
	7098.16	0.01484	7098.88	0.00316	7099.08	0.00443			0.33748	0.00572	0.33748	0.06763	0.33748	0.10251			-14.3	0.23077	0.00457		-14.3	0.23077	0.00871		-14.15	0.23322	0.00841
	7098.46	0.01525	7099.18	0.00317	7099.38	0.00597			0.36816	0.00583	0.36816	0.05583	0.36816	0.10574			-14.3	0.25175	0.00436		-14.3	0.25175	0.00824		-14.15	0.25442	0.00845
	7098.76	0.01574	7099.48	0.00323	7099.68	0.00427			0.39884	0.00924	0.39884	0.04483	0.39884	0.10992			-14.3	0.27273	0.00404		-14.3	0.27273	0.0077		-14.15	0.27562	0.00856
	7099.06	0.01617	7099.77	0.0034	7099.97	0.00598			0.42951	0.01336	0.42951	0.04536	0.42951	0.11706			-14.3	0.29371	0.00374		-14.3	0.29371	0.00732		-14.15	0.29682	0.0087
	7099.36	0.0167	7100.07	0.00351	7100.27	0.00588			0.46019	0.01708	0.46019	0.06213	0.46019	0.12874			-14.3	0.31469	0.00355		-14.3	0.31469	0.00718		-14.15	0.31802	0.00877
	7099.66	0.01722	7100.37	0.00368	7100.57	0.0061			0.49087	0.01987	0.49087	0.08693	0.49087	0.14537			-14.3	0.33566	0.0035		-14.3	0.33566	0.00724		-14.15	0.33922	0.00874
	7099.96	0.01773	7100.67	0.00387	7100.87	0.00617			0.52155	0.02142	0.52155	0.11261	0.52155	0.16611			-14.3	0.35664	0.00354		-14.3	0.35664	0.00734		-14.15	0.36042	0.00858
	7100.26	0.01827	7100.97	0.00404	7101.16	0.00498			0.55223	0.02158	0.55223	0.13494	0.55223	0.18932			-14.3	0.37762	0.00358		-14.3	0.37762	0.00736		-14.15	0.38163	0.00831
	7100.56	0.0189	7101.27	0.00401	7101.46	0.00491			0.58291	0.0204	0.58291	0.15104	0.58291	0.21312			-14.3	0.3986	0.00358		-14.3	0.3986	0.00725		-14.15	0.40283	0.00797
	7100.86	0.01951	7101.57	0.00415	7101.76	0.00446			0.61359	0.01829	0.61359	0.15897	0.61359	0.23575			-14.3	0.41958	0.0035		-14.3	0.41958	0.007		-14.15	0.42403	0.00762
	7101.16	0.02015	7101.87	0.00438	7102.05	0.00683			0.64427	0.01627	0.64427	0.1579	0.64427	0.25574			-14.3	0.44056	0.00335		-14.3	0.44056	0.00667		-14.15	0.44523	0.00728
	7101.46	0.02081	7102.16	0.00465	7102.35	0.0066			0.67495	0.0161	0.67495	0.14867	0.67495	0.27214			-14.3	0.46154	0.00315		-14.3	0.46154	0.0063		-14.15	0.46643	0.00697
	7101.76	0.02154	7102.46	0.00474	7102.65	0.00653			0.70563	0.01909	0.70563	0.13492	0.70563	0.28458			-14.3	0.48252	0.00292		-14.3	0.48252	0.00595		-14.15	0.48763	0.00666
	7102.06	0.02232	7102.76	0.00488	7102.94	0.00722			0.73631	0.02454	0.73631	0.12501	0.73631	0.29348			-14.3	0.5035	0.00268		-14.3	0.5035	0.00562		-14.15	0.50883	0.00637
	7102.36	0.02307	7103.06	0.00507	7103.24	0.00668			0.76699	0.03096	0.76699	0.13144	0.76699	0.30009			-14.3	0.52448	0.00246		-14.3	0.52448	0.00532		-14.15	0.53004	0.00606
	7102.66	0.02396	7103.35	0.00523	7103.54	0.00679			0.79767	0.03715	0.79767	0.16085	0.79767	0.30657			-14.3	0.54546	0.00226		-14.3	0.54546	0.00504		-14.15	0.55124	0.00575
	7102.96	0.02481	7103.65	0.00556	7103.84	0.0058			0.82835	0.04222	0.82835	0.20787	0.82835	0.31572			-14.3	0.56643	0.00209		-14.3	0.56643	0.00477		-14.15	0.57244	0.00544
	7103.26	0.02571	7103.95	0.00571	7104.13	0.00693			0.85903	0.04547	0.85903	0.26369	0.85903	0.33049			-14.3	0.58741	0.00195		-14.3	0.58741	0.00452		-14.15	0.59364	0.00514
	7103.56	0.02671	7104.25	0.00583	7104.43	0.00717			0.88971	0.04639	0.88971	0.32136	0.88971	0.35318			-14.3	0.60839	0.00183		-14.3	0.60839	0.00427		-14.15	0.61484	0.00485
	7103.85	0.02781	7104.55	0.00608	7104.72	0.00805			0.92039	0.04466	0.92039	0.37579	0.92039	0.38475			-14.3	0.62937	0.00174		-14.3	0.62937	0.00403		-14.15	0.63604	0.00458
	7104.15	0.02895	7104.85	0.00623	7105.02	0.00702			0.95107	0.04016	0.95107	0.42329	0.95107	0.42475			-14.3	0.65035	0.00167		-14.3	0.65035	0.00381		-14.15	0.65724	0.00432
	7104.45	0.03013	7105.14	0.00657	7105.31	0.00849			0.98175	0.03299	0.98175	0.46151	0.98175	0.47164			-14.3	0.67133	0.0016		-14.3	0.67133	0.00359		-14.15	0.67845	0.00407
	7104.75	0.03145	7105.44	0.00679	7105.61	0.0079			1.01243	0.02349	1.01243	0.48958	1.01243	0.52345			-14.3	0.69231	0.00154		-14.3	0.69231	0.00339		-14.15	0.69965	0.00384
	7105.05	0.0329	7105.74	0.00711	7105.91	0.008			1.04311	0.0122	1.04311	0.50837	1.04311	0.57826			-14.3	0.71329	0.00147		-14.3	0.71329	0.00319		-14.15	0.72085	0.00361
	7105.35	0.03436	7106.04	0.0073	7106.2	0.00809			1.07379	0.000443902	1.07379	0.52071	1.07379	0.63449			-14.3	0.73427	0.00139		-14.3	0.73427	0.00299		-14.15	0.74205	0.00339
	7105.64	0.03603	7106.33	0.0076	7106.49	0.00787			1.10447	0.01273	1.10447	0.53131	1.10447	0.69106			-14.3	0.75525	0.0013		-14.3	0.75525	0.00279		-14.15	0.76325	0.00317
	7105.95	0.03781	7106.63	0.00788	7106.79	0.00833			1.13515	0.02451	1.13515	0.54614	1.13515	0.74742			-14.3	0.77622	0.00121		-14.3	0.77622	0.0026		-14.15	0.78445	0.00295
	7106.25	0.0398	7106.92	0.00816	7107.08	0.00862			1.16583	0.03455	1.16583	0.57094	1.16583	0.80343			-14.3	0.7972	0.00111		-14.3	0.7972	0.00241		-14.15	0.80565	0.00274
	7106.55	0.042	7107.22	0.00851	7107.38	0.00932			1.19651	0.04196	1.19651	0.60925	1.19651	0.85925			-14.3	0.81818	0.00101		-14.3	0.81818	0.00222		-14.15	0.82686	0.00253
	7106.84	0.04449	7107.51	0.00896	7107.67	0.01017			1.22718	0.04601	1.22718	0.66106	1.22718	0.9151			-14.3	0.83916	0.000909833		-14.3	0.83916	0.00203		-14.15	0.84806	0.00232
	7107.15	0.04731	7107.81	0.00929	7107.97	0.00936			1.25786	0.04632	1.25786	0.72297	1.25786	0.97104			-14.3	0.86014	0.000811435		-14.3	0.86014	0.00184		-14.15	0.86926	0.00211
	7107.44	0.05028	7108.11	0.00969	7108.26	0.01034			1.28854	0.04306	1.28854	0.78946	1.28854	1.0267			-14.3	0.88112	0.000717311		-14.3	0.88112	0.00166		-14.15	0.89046	0.00191
	7107.74	0.05381	7108.41	0.0102	7108.56	0.00948			1.31922	0.03759	1.31922	0.85435	1.31922	1.08118			-14.3	0.9021	0.000628865		-14.3	0.9021	0.00148		-14.15	0.91166	0.00171
	7108.04	0.05776	7108.7	0.01054	7108.85	0.01166			1.3499	0.03381	1.3499	0.91178	1.3499	1.13297			-14.3	0.92308	0.000547029		-14.3	0.92308	0.00131		-14.15	0.93286	0.00152
	7108.34	0.06256	7109	0.01113	7109.15	0.01056			1.38058	0.03819	1.38058	0.95686	1.38058	1.17999			-14.3	0.94406	0.000472322		-14.3	0.94406	0.00115		-14.15	0.95406	0.00134
	7108.63	0.06806	7109.29	0.01176	7109.44	0.01291			1.41126	0.05258	1.41126	0.98589	1.41126	1.21974			-14.3	0.96504	0.000404925		-14.3	0.96504	0.001		-14.15	0.97527	0.00117
	7108.92	0.07468	7109.59	0.0124	7109.73	0.01435			1.44194	0.07309	1.44194	0.99658	1.44194	1.24955			-14.3	0.98601	0.000344762		-14.3	0.98601	0.000864437		-14.15	0.99647	0.00101
	7109.22	0.08286	7109.88	0.01312	7110.02	0.01521			1.47262	0.09611	1.47262	0.98804	1.47262	1.26677			-14.3	1.00699	0.000291569		-14.3	1.00699	0.00073882		-14.15	1.01767	0.000870064
	7109.52	0.09331	7110.18	0.01402	7110.32	0.01424			1.5033	0.11921	1.5033	0.96076	1.5033	1.26902			-14.3	1.02797	0.000244952		-14.3	1.02797	0.000625845		-14.15	1.03887	0.000739735
	7109.81	0.10672	7110.47	0.01519	7110.61	0.01469			1.53398	0.14055	1.53398	0.91649	1.53398	1.25446			-14.3	1.04895	0.000204439		-14.3	1.04895	0.000525486		-14.15	1.06007	0.000623412
	7110.11	0.12482	7110.76	0.01615	7110.9	0.01699			1.56466	0.15883	1.56466	0.85805	1.56466	1.22189			-14.3	1.06993	0.000169514		-14.3	1.06993	0.0004374		-14.15	1.08127	0.000520858
	7110.41	0.14977	7111.06	0.01783	7111.19	0.01748			1.59534	0.17332	1.59534	0.78911	1.59534	1.17099			-14.3	1.09091	0.000139642		-14.3	1.09091	0.000360984		-14.15	1.10247	0.00043151
	7110.71	0.18497	7111.35	0.01982	7111.48	0.01661			1.62602	0.18422	1.62602	0.71383	1.62602	1.10232			-14.3	1.11189	0.00011429		-14.3	1.11189	0.000295438		-14.15	1.12368	0.000354552
	7111	0.23035	7111.64	0.02231	7111.77	0.01876			1.6567	0.19301	1.6567	0.63656	1.6567	1.01739			-14.3	1.13287	9.29406e-05		-14.3	1.13287	0.000239826		-14.15	1.14488	0.000288992
	7111.3	0.28582	7111.93	0.02613	7112.06	0.0207			1.68738	0.20278	1.68738	0.5614	1.68738	0.91866			-14.3	1.15385	7.51005e-05		-14.3	1.15385	0.00019314		-14.15	1.16608	0.000233729
	7111.59	0.34241	7112.23	0.03161	7112.35	0.02494			1.71806	0.21803	1.71806	0.49178	1.71806	0.80947			-14.3	1.17483	6.03073e-05		-14.3	1.17483	0.000154345		-14.15	1.18728	0.000187613
	7111.89	0.39305	7112.52	0.0388	7112.65	0.02919			1.74874	0.24351	1.74874	0.42999	1.74874	0.69395			-14.3	1.1958	4.81346e-05		-14.3	1.1958	0.000122423		-14.15	1.20848	0.000149504
	7112.18	0.4335	7112.81	0.04666	7112.94	0.03471			1.77942	0.28231	1.77942	0.37693	1.77942	0.577			-14.3	1.21678	3.81938e-05		-14.3	1.21678	9.64046e-05		-14.15	1.22968	0.0001183
	7112.48	0.46607	7113.11	0.05284	7113.23	0.04236			1.8101	0.33487	1.8101	0.33208	1.8101	0.46432			-14.3	1.23776	3.01359e-05		-14.3	1.23776	7.53892e-05		-14.15	1.25088	9.29774e-05
	7112.78	0.49207	7113.4	0.05719	7113.52	0.04818			1.84078	0.39941	1.84078	0.29396	1.84078	0.36263			-14.3	1.25874	2.36512e-05		-14.3	1.25874	5.85627e-05		-14.15	1.27209	7.26002e-05
	7113.08	0.51443	7113.7	0.06185	7113.82	0.05121			1.87146	0.47307	1.87146	0.26078	1.87146	0.28008			-14.3	1.27972	1.84689e-05		-14.3	1.27972	4.52021e-05		-14.15	1.29329	5.63349e-05
	7113.37	0.53396	7113.99	0.06754	7114.11	0.05296			1.90214	0.55258	1.90214	0.23129	1.90214	0.22561			-14.3	1.3007	1.43546e-05		-14.3	1.3007	3.46777e-05		-14.15	1.31449	4.34517e-05
	7113.67	0.55195	7114.29	0.07228	7114.4	0.05416			1.93282	0.63464	1.93282	0.20521	1.93282	0.20328			-14.3	1.32168	1.11085e-05		-14.3	1.32168	2.64501e-05		-14.15	1.33569	3.33222e-05
	7113.97	0.56802	7114.58	0.07265	7114.7	0.05637			1.9635	0.7161	1.9635	0.18333	1.9635	0.20417			-14.3	1.34266	8.56197e-06		-14.3	1.34266	2.00641e-05		-14.15	1.35689	2.54135e-05
	7114.27	0.58217	7114.88	0.06986	7114.99	0.0561			1.99418	0.794	1.99418	0.1673	1.99418	0.21194			-14.3	1.36364	6.57475e-06		-14.3	1.36364	1.5141e-05		-14.15	1.37809	1.92799e-05
	7114.56	0.59409	7115.17	0.06685	7115.28	0.05155			2.02485	0.8657	2.02485	0.15923	2.02485	0.21447			-14.3	1.38462	5.03135e-06		-14.3	1.38462	1.13701e-05		-14.15	1.39929	1.45532e-05
	7114.86	0.60365	7115.47	0.06552	7115.57	0.04597			2.05553	0.92894	2.05553	0.16125	2.05553	0.20607			-14.3	1.40559	3.83775e-06		-14.3	1.40559	8.49903e-06		-14.15	1.4205	1.09325e-05
	7115.16	0.61076	7115.76	0.06512	7115.87	0.04394			2.08621	0.98189	2.08621	0.17528	2.08621	0.18542			-14.3	1.42657	2.91818e-06		-14.3	1.42657	6.3254e-06		-14.15	1.4417	8.1751e-06
	7115.46	0.61658	7116.06	0.06532	7116.16	0.04192			2.11689	1.02321	2.11689	0.20291	2.11689	0.15399			-14.3	1.44755	2.21217e-06		-14.3	1.44755	4.68848e-06		-14.15	1.4629	6.08651e-06
	7115.76	0.62066	7116.36	0.06614	7116.45	0.04402			2.14757	1.05208	2.14757	0.24518	2.14757	0.11577			-14.3	1.46853	1.67184e-06		-14.3	1.46853	3.46181e-06		-14.15	1.4841	4.51268e-06
	7116.06	0.62394	7116.66	0.06765	7116.75	0.04755			2.17825	1.06818	2.17825	0.30233	2.17825	0.07962			-14.3	1.48951	1.25954e-06		-14.3	1.48951	2.54681e-06		-14.15	1.5053	3.33256e-06
	7116.36	0.62762	7116.95	0.06973	7117.04	0.05239			2.20893	1.07167	2.20893	0.37359	2.20893	0.06728			-14.3	1.51049	9.45848e-07		-14.3	1.51049	1.86721e-06		-14.15	1.5265	2.45175e-06
	7116.66	0.63258	7117.24	0.07133	7117.34	0.05707			2.23961	1.06312	2.23961	0.45714	2.23961	0.09276			-14.3	1.53147	7.07883e-07		-14.3	1.53147	1.36448e-06		-14.15	1.5477	1.79722e-06
	7116.95	0.63907	7117.54	0.07301	7117.63	0.06356			2.27029	1.04346	2.27029	0.55018	2.27029	0.13365			-14.3	1.55245	5.27912e-07		-14.3	1.55245	9.9398e-07		-14.15	1.56891	1.31287e-06
	7117.25	0.64829	7117.84	0.07465	7117.93	0.07003			2.30097	1.01389	2.30097	0.64915	2.30097	0.17521			-14.3	1.57343	3.92236e-07		-14.3	1.57343	7.21898e-07		-14.15	1.59011	9.55855e-07
	7117.55	0.66093	7118.13	0.07668	7118.22	0.07455			2.33165	0.97575	2.33165	0.74994	2.33165	0.213			-14.3	1.59441	2.90301e-07		-14.3	1.59441	5.22756e-07		-14.15	1.61131	6.93683e-07
	7117.85	0.67629	7118.43	0.07931	7118.52	0.07836			2.36233	0.93047	2.36233	0.84815	2.36233	0.24662			-14.3	1.61539	2.13992e-07		-14.3	1.61539	3.77464e-07		-14.15	1.63251	5.01845e-07
	7118.15	0.6933	7118.73	0.08281	7118.81	0.08439			2.39301	0.87947	2.39301	0.93937	2.39301	0.27813			-14.3	1.63636	1.57088e-07		-14.3	1.63636	2.71784e-07		-14.15	1.65371	3.6195e-07
	7118.45	0.71121	7119.02	0.08745	7119.11	0.08647			2.42369	0.82413	2.42369	1.01944	2.42369	0.3113			-14.3	1.65734	1.14824e-07		-14.3	1.65734	1.95144e-07		-14.15	1.67491	2.60267e-07
	7118.75	0.72909	7119.32	0.09329	7119.4	0.09547			2.45437	0.76568	2.45437	1.08474	2.45437	0.35043			-14.3	1.67832	8.35667e-08		-14.3	1.67832	1.39723e-07		-14.15	1.69611	1.86593e-07
	7119.06	0.74725	7119.61	0.10094	7119.7	0.10206			2.48505	0.70528	2.48505	1.13238	2.48505	0.39885			-14.3	1.6993	6.05505e-08		-14.3	1.6993	9.9761e-08		-14.15	1.71731	1.33377e-07
	7119.35	0.76437	7119.91	0.1105	7119.99	0.11016			2.51573	0.64391	2.51573	1.16038	2.51573	0.45766			-14.3	1.72028	4.36787e-08		-14.3	1.72028	7.10271e-08		-14.15	1.73852	9.50559e-08
	7119.66	0.78129	7120.21	0.12226	7120.28	0.11694			2.54641	0.58249	2.54641	1.16779	2.54641	0.5255			-14.3	1.74126	3.13675e-08		-14.3	1.74126	5.04248e-08		-14.15	1.75972	6.75428e-08
	7119.96	0.79786	7120.51	0.1365	7120.58	0.12512			2.57709	0.52183	2.57709	1.1547	2.57709	0.59909			-14.3	1.76224	2.24258e-08		-14.3	1.76224	3.56949e-08		-14.15	1.78092	4.78488e-08
	7120.26	0.81412	7120.8	0.15406	7120.87	0.132			2.60777	0.46267	2.60777	1.12223	2.60777	0.67412			-14.3	1.78322	1.59617e-08		-14.3	1.78322	2.51937e-08		-14.15	1.80212	3.3794e-08
	7120.56	0.82926	7121.1	0.17473	7121.17	0.13692			2.63845	0.40571	2.63845	1.07244	2.63845	0.7459			-14.3	1.8042	1.13105e-08		-14.3	1.8042	1.77289e-08		-14.15	1.82332	2.3794e-08
	7120.86	0.8437	7121.4	0.20026	7121.46	0.1437			2.66913	0.35156	2.66913	1.00822	2.66913	0.80992			-14.3	1.82518	7.97947e-09		-14.3	1.82518	1.24382e-08		-14.15	1.84452	1.67008e-08
	7121.16	0.8566	7121.69	0.22968	7121.76	0.15072			2.69981	0.3008	2.69981	0.9331	2.69981	0.86216			-14.3	1.84615	5.60497e-09		-14.3	1.84615	8.69967e-09		-14.15	1.86572	1.1685e-08
	7121.45	0.86806	7121.99	0.264	7122.05	0.16219			2.73049	0.25391	2.73049	0.85109	2.73049	0.89931			-14.3	1.86713	3.92012e-09		-14.3	1.86713	6.06594e-09		-14.15	1.88693	8.14943e-09
	7121.75	0.87872	7122.29	0.30281	7122.34	0.17201			2.76117	0.2113	2.76117	0.76659	2.76117	0.91901			-14.3	1.88811	2.73008e-09		-14.3	1.88811	4.21626e-09		-14.15	1.90813	5.66517e-09
	7122.05	0.88791	7122.58	0.3454	7122.64	0.1917			2.79185	0.17338	2.79185	0.68425	2.79185	0.91988			-14.3	1.90909	1.89333e-09		-14.3	1.90909	2.92131e-09		-14.15	1.92933	3.92529e-09
	7122.35	0.89615	7122.88	0.38993	7122.94	0.21256			2.82252	0.14061	2.82252	0.60893	2.82252	0.90168			-14.3	1.93007	1.30761e-09		-14.3	1.93007	2.01759e-09		-14.15	1.95053	2.71076e-09
	7122.64	0.90367	7123.17	0.43345	7123.23	0.24074			2.8532	0.11374	2.8532	0.54557	2.8532	0.86524			-14.3	1.95105	8.99407e-10		-14.3	1.95105	1.38895e-09		-14.15	1.97173	1.86578e-09
	7122.95	0.91041	7123.47	0.47579	7123.53	0.27159			2.88388	0.09398	2.88388	0.49867	2.88388	0.8125			-14.3	1.97203	6.16149e-10		-14.3	1.97203	9.5307e-10		-14.15	1.99293	1.27988e-09
	7123.24	0.91654	7123.77	0.51347	7123.82	0.31003			2.91456	0.08291	2.91456	0.47132	2.91456	0.74639			-14.3	1.99301	4.20431e-10		-14.3	1.99301	6.5184e-10		-14.15	2.01413	8.75013e-10
	7123.54	0.92252	7124.06	0.54965	7124.11	0.3552			2.94524	0.08115	2.94524	0.46377	2.94524	0.67081			-14.3	2.01399	2.85764e-10		-14.3	2.01399	4.44354e-10		-14.15	2.03534	5.96197e-10
	7123.84	0.92782	7124.36	0.58489	7124.41	0.40332			2.97592	0.087	2.97592	0.47302	2.97592	0.59056			-14.3	2.03497	1.93486e-10		-14.3	2.03497	3.01914e-10		-14.15	2.05654	4.0485e-10
	7124.14	0.93259	7124.65	0.61953	7124.7	0.45817			3.0066	0.09727	3.0066	0.49378	3.0066	0.51125			-14.3	2.05594	1.3051e-10		-14.3	2.05594	2.04456e-10		-14.15	2.07774	2.73984e-10
	7124.44	0.93701	7124.94	0.65476	7124.99	0.512			3.03728	0.10915	3.03728	0.52021	3.03728	0.43922			-14.3	2.07692	8.77041e-11		-14.3	2.07692	1.37999e-10		-14.15	2.09894	1.84794e-10
	7124.74	0.94144	7125.24	0.69326	7125.29	0.57561			3.06796	0.12072	3.06796	0.54703	3.06796	0.38101			-14.3	2.0979	5.87211e-11		-14.3	2.0979	9.28341e-11		-14.15	2.12014	1.24216e-10
	7125.04	0.94543	7125.53	0.73288	7125.58	0.63078			3.09864	0.13084	3.09864	0.56994	3.09864	0.34184			-14.3	2.11888	3.91734e-11		-14.3	2.11888	6.22436e-11		-14.15	2.14134	8.32159e-11
	7125.34	0.94898	7125.83	0.7749	7125.87	0.68987			3.12932	0.13888	3.12932	0.58563	3.12932	0.3229			-14.3	2.13986	2.60394e-11		-14.3	2.13986	4.15945e-11		-14.15	2.16254	5.55613e-11
	7125.63	0.95286	7126.12	0.81929	7126.16	0.73978			3.16	0.1447	3.16	0.59166	3.16	0.31979			-14.3	2.16084	1.72477e-11		-14.3	2.16084	2.77032e-11		-14.15	2.18375	3.69727e-11
	7125.94	0.9568	7126.42	0.86474	7126.45	0.78766			3.19068	0.1486	3.19068	0.58645	3.19068	0.3246			-14.3	2.18182	1.13844e-11		-14.3	2.18182	1.83898e-11		-14.15	2.20495	2.4521e-11
	7126.23	0.96033	7126.71	0.90972	7126.75	0.83172			3.22136	0.15138	3.22136	0.56927	3.22136	0.32968			-14.3	2.2028	7.48832e-12		-14.3	2.2028	1.21668e-11		-14.15	2.22615	1.62087e-11
	7126.53	0.96411	7127	0.95185	7127.04	0.8762			3.25204	0.15429	3.25204	0.54026	3.25204	0.32969			-14.3	2.22378	4.90871e-12		-14.3	2.22378	8.02285e-12		-14.15	2.24735	1.06786e-11
	7126.83	0.9679	7127.3	0.99288	7127.33	0.91881			3.28272	0.1588	3.28272	0.50049	3.28272	0.32176			-14.3	2.24476	3.20682e-12		-14.3	2.24476	5.27268e-12		-14.15	2.26855	7.01207e-12
	7127.13	0.9721	7127.59	1.03347	7127.63	0.96561			3.3134	0.16632	3.3134	0.45196	3.3134	0.30496			-14.3	2.26573	2.08793e-12		-14.3	2.26573	3.4537e-12		-14.15	2.28975	4.58926e-12
	7127.43	0.97623	7127.89	1.07114	7127.92	1.01491			3.34408	0.17766	3.34408	0.39764	3.34408	0.27976			-14.3	2.28671	1.35488e-12		-14.3	2.28671	2.2547e-12		-14.15	2.31095	2.9937e-12
	7127.72	0.98078	7128.18	1.10802	7128.22	1.05864			3.37476	0.19279	3.37476	0.34159	3.37476	0.24764			-14.3	2.30769	8.7628e-13		-14.3	2.30769	1.46703e-12		-14.15	2.33216	1.94647e-12
	7128.02	0.98511	7128.48	1.14364	7128.51	1.10723			3.40544	0.21089	3.40544	0.28898	3.40544	0.21076			-14.3	2.32867	5.64868e-13		-14.3	2.32867	9.51348e-13		-14.15	2.35336	1.26143e-12
	7128.32	0.98914	7128.77	1.17625	7128.81	1.16188			3.43612	0.23058	3.43612	0.246	3.43612	0.17186			-14.3	2.34965	3.62929e-13		-14.3	2.34965	6.14873e-13		-14.15	2.37456	8.14809e-13
	7128.62	0.99378	7129.07	1.20429	7129.11	1.20217			3.4668	0.25032	3.4668	0.21854	3.4668	0.1343			-14.3	2.37063	2.32419e-13		-14.3	2.37063	3.96074e-13		-14.15	2.39576	5.24599e-13
	7128.92	0.99776	7129.36	1.22553	7129.4	1.24133			3.49748	0.26855	3.49748	0.20879	3.49748	0.10245			-14.3	2.39161	1.48355e-13		-14.3	2.39161	2.54278e-13		-14.15	2.41696	3.3665e-13
	7129.21	1.00216	7129.66	1.24269	7129.69	1.27462			3.52816	0.28393	3.52816	0.21251	3.52816	0.08195			-14.3	2.41259	9.43888e-14		-14.3	2.41259	1.62699e-13		-14.15	2.43816	2.15333e-13
	7129.51	1.00601	7129.96	1.25382	7129.99	1.30534			3.55884	0.29531	3.55884	0.22157	3.55884	0.07696			-14.3	2.43357	5.98587e-14		-14.3	2.43357	1.03752e-13		-14.15	2.45936	1.37284e-13
	7129.81	1.00908	7130.25	1.26155	7130.28	1.33819			3.58952	0.30184	3.58952	0.22863	3.58952	0.0838			-14.3	2.45455	3.78378e-14		-14.3	2.45455	6.59397e-14		-14.15	2.48057	8.72384e-14
	7130.1	1.01221	7130.54	1.26662	7130.57	1.3583			3.62019	0.30294	3.62019	0.22905	3.62019	0.09425			-14.3	2.47552	2.38407e-14		-14.3	2.47552	4.17668e-14		-14.15	2.50177	5.5255e-14
	7130.4	1.01439	7130.84	1.27046	7130.86	1.389			3.65087	0.29835	3.65087	0.22066	3.65087	0.10278			-14.3	2.4965	1.4973e-14		-14.3	2.4965	2.63662e-14		-14.15	2.52297	3.48827e-14
	7130.7	1.0163	7131.13	1.275	7131.15	1.40444			3.68155	0.28809	3.68155	0.2032	3.68155	0.10704			-14.3	2.51748	9.3734e-15		-14.3	2.51748	1.6588e-14		-14.15	2.54417	2.19493e-14
	7130.99	1.017	7131.42	1.28024	7131.43	1.42354			3.71223	0.27244	3.71223	0.17796	3.71223	0.10643			-14.3	2.53846	5.84904e-15		-14.3	2.53846	1.04008e-14		-14.15	2.56537	1.37657e-14
	7131.29	1.01705	7131.71	1.28793	7131.72	1.43323			3.74291	0.25193	3.74291	0.14768	3.74291	0.10132			-14.3	2.55944	3.63808e-15		-14.3	2.55944	6.49931e-15		-14.15	2.58657	8.60486e-15
	7131.59	1.01627	7132.01	1.29757	7132.02	1.44302			3.77359	0.22729	3.77359	0.11704	3.77359	0.09261			-14.3	2.58042	2.25559e-15		-14.3	2.58042	4.04752e-15		-14.15	2.60777	5.36107e-15
	7131.89	1.01478	7132.3	1.30716	7132.31	1.44692			3.80427	0.1994	3.80427	0.09399	3.80427	0.08156			-14.3	2.6014	1.39395e-15		-14.3	2.6014	2.51207e-15		-14.15	2.62898	3.32903e-15
	7132.18	1.01258	7132.59	1.31632	7132.6	1.44448			3.83495	0.16925	3.83495	0.08867	3.83495	0.0696			-14.3	2.62238	8.5869e-16		-14.3	2.62238	1.5538e-15		-14.15	2.65018	2.06035e-15
	7132.48	1.00997	7132.88	1.32448	7132.89	1.44519			3.86563	0.13796	3.86563	0.10242	3.86563	0.05828			-14.3	2.64336	5.27261e-16		-14.3	2.64336	9.57794e-16		-14.15	2.67138	1.27091e-15
	7132.77	1.00649	7133.17	1.32978	7133.19	1.43993			3.89631	0.10688	3.89631	0.12501	3.89631	0.04909			-14.3	2.66434	3.22712e-16		-14.3	2.66434	5.8839e-16		-14.15	2.69258	7.81338e-16
	7133.07	1.00352	7133.46	1.33205	7133.48	1.43614			3.92699	0.07821	3.92699	0.14738	3.92699	0.04311			-14.3	2.68532	1.9688e-16		-14.3	2.68532	3.60223e-16		-14.15	2.71378	4.78748e-16
	7133.36	0.99997	7133.76	1.33094	7133.77	1.42933			3.95767	0.05727	3.95767	0.16484	3.95767	0.04051			-14.3	2.70629	1.19726e-16		-14.3	2.70629	2.1978e-16		-14.15	2.73498	2.92359e-16
	7133.66	0.9964	7134.05	1.32635	7134.06	1.4178			3.98835	0.055	3.98835	0.1753	3.98835	0.0406			-14.3	2.72727	7.25722e-17		-14.3	2.72727	1.33633e-16		-14.15	2.75618	1.77936e-16
	7133.96	0.99338	7134.34	1.31923	7134.36	1.418			4.01903	0.0744	4.01903	0.1782	4.01903	0.04256			-14.3	2.74825	4.38478e-17		-14.3	2.74825	8.09749e-17		-14.15	2.77739	1.07931e-16
	7134.25	0.99043	7134.63	1.30947	7134.65	1.40531			4.04971	0.10561	4.04971	0.17411	4.04971	0.04625			-14.3	2.76923	2.6407e-17		-14.3	2.76923	4.88981e-17		-14.15	2.79859	6.52469e-17
	7134.55	0.98768	7134.93	1.2975	7134.94	1.39796			4.08039	0.14294	4.08039	0.16451	4.08039	0.05215			-14.3	2.79021	1.58519e-17		-14.3	2.79021	2.94266e-17		-14.15	2.81979	3.93099e-17
	7134.85	0.98519	7135.22	1.28504	7135.23	1.38903			4.11107	0.18475	4.11107	0.15174	4.11107	0.06077			-14.3	2.81119	9.48495e-18		-14.3	2.81119	1.76479e-17		-14.15	2.84099	2.36031e-17
	7135.15	0.98328	7135.52	1.27154	7135.53	1.38835			4.14175	0.2305	4.14175	0.13882	4.14175	0.07215			-14.3	2.83217	5.65685e-18		-14.3	2.83217	1.05475e-17		-14.15	2.86219	1.4124e-17
	7135.45	0.98166	7135.81	1.25874	7135.82	1.38081			4.17243	0.27976	4.17243	0.12896	4.17243	0.08578			-14.3	2.85315	3.36279e-18		-14.3	2.85315	6.28212e-18		-14.15	2.88339	8.423e-18
	7135.75	0.97971	7136.1	1.24696	7136.11	1.37788			4.20311	0.33186	4.20311	0.12446	4.20311	0.10082			-14.3	2.87413	1.99253e-18		-14.3	2.87413	3.72877e-18		-14.15	2.90459	5.00603e-18
	7136.05	0.97857	7136.4	1.23608	7136.4	1.36952			4.23379	0.38577	4.23379	0.12551	4.23379	0.11627			-14.3	2.89511	1.17677e-18		-14.3	2.89511	2.2056e-18		-14.15	2.9258	2.96507e-18
	7136.34	0.9778	7136.69	1.22589	7136.69	1.3703			4.26447	0.44018	4.26447	0.13004	4.26447	0.13117			-14.3	2.91608	6.92711e-19		-14.3	2.91608	1.30013e-18		-14.15	2.947	1.75021e-18
	7136.64	0.97724	7136.99	1.21771	7136.99	1.35814			4.29515	0.49352	4.29515	0.13508	4.29515	0.14462			-14.3	2.93706	4.0643e-19		-14.3	2.93706	7.63742e-19		-14.15	2.9682	1.02957e-18
	7136.94	0.97675	7137.28	1.20977	7137.28	1.35544			4.32583	0.54404	4.32583	0.13811	4.32583	0.15586			-14.3	2.95804	2.37678e-19		-14.3	2.95804	4.47101e-19		-14.15	2.9894	6.03571e-19
	7137.24	0.9767	7137.58	1.20113	7137.58	1.34874			4.35651	0.58994	4.35651	0.13769	4.35651	0.16432			-14.3	2.97902	1.38535e-19		-14.3	2.97902	2.60833e-19		-14.15	3.0106	3.52622e-19
	7137.54	0.97705	7137.87	1.19288	7137.87	1.33982			4.38719	0.62948	4.38719	0.13365	4.38719	0.16958			-14.3	3	8.04803e-20		-14.3	3	1.51641e-19		-14.15	3.0318	2.05304e-19
	7137.84	0.97732	7138.17	1.18431	7138.17	1.32667			4.41786	0.66104	4.41786	0.12716	4.41786	0.17144			-14.3	3.02098	4.65993e-20		-14.3	3.02098	8.78551e-20		-14.15	3.053	1.19121e-19
	7138.13	0.9783	7138.46	1.17375	7138.46	1.31563			4.44854	0.68328	4.44854	0.1208	4.44854	0.16986			-14.3	3.04196	2.68921e-20		-14.3	3.04196	5.07241e-20		-14.15	3.07421	6.88786e-20
	7138.43	0.97893	7138.76	1.16286	7138.76	1.2974			4.47922	0.69515	4.47922	0.11828	4.47922	0.165			-14.3	3.06294	1.54675e-20		-14.3	3.06294	2.91849e-20		-14.15	3.09541	3.969e-20
	7138.73	0.98043	7139.05	1.15218	7139.05	1.28433			4.5099	0.69599	4.5099	0.12306	4.5099	0.15718			-14.3	3.08392	8.86672e-21		-14.3	3.08392	1.67339e-20		-14.15	3.11661	2.27918e-20
	7139.03	0.98171	7139.34	1.14037	7139.35	1.26721			4.54058	0.68557	4.54058	0.13616	4.54058	0.14682			-14.3	3.1049	5.06583e-21		-14.3	3.1049	9.56161e-21		-14.15	3.13781	1.3043e-20
	7139.33	0.98292	7139.64	1.12772	7139.64	1.24828			4.57126	0.66409	4.57126	0.15565	4.57126	0.13445			-14.3	3.12587	2.88455e-21		-14.3	3.12587	5.44452e-21		-14.15	3.15901	7.43829e-21
	7139.63	0.98383	7139.94	1.11612	7139.94	1.23045			4.60194	0.63219	4.60194	0.17826	4.60194	0.12065			-14.3	3.14685	1.63697e-21		-14.3	3.14685	3.08946e-21		-14.15	3.18021	4.22735e-21
	7139.93	0.9851	7140.23	1.10395	7140.23	1.21698			4.63262	0.59093	4.63262	0.20085	4.63262	0.10602			-14.3	3.16783	9.25844e-22		-14.3	3.16783	1.74703e-21		-14.15	3.20141	2.3942e-21
	7140.23	0.98558	7140.52	1.09253	7140.53	1.20142			4.6633	0.54171	4.6633	0.22093	4.6633	0.09111			-14.3	3.18881	5.21872e-22		-14.3	3.18881	9.84486e-22		-14.15	3.22262	1.35129e-21
	7140.44	0.98607	7140.73	1.08497	7140.73	1.18847			4.69398	0.48625	4.69398	0.23666	4.69398	0.07645			-14.3	3.20979	2.93168e-22		-14.3	3.20979	5.52857e-22		-14.15	3.24382	7.60038e-22
	7141.62	0.98813	7141.9	1.04732	7141.89	1.13709			4.72466	0.42648	4.72466	0.24683	4.72466	0.06246			-14.3	3.23077	1.64131e-22		-14.3	3.23077	3.09391e-22		-14.15	3.26502	4.26007e-22
	7142.73	0.98716	7142.99	1.02052	7142.98	1.09621			4.75534	0.36448	4.75534	0.25077	4.75534	0.04948			-14.3	3.25175	9.1577e-23		-14.3	3.25175	1.72542e-22		-14.15	3.28622	2.37954e-22
	7143.82	0.98565	7144.06	1.00397	7144.07	1.06921			4.78602	0.30237	4.78602	0.24829	4.78602	0.03776			-14.3	3.27273	5.09212e-23		-14.3	3.27273	9.58903e-23		-14.15	3.30742	1.32453e-22
	7145.02	0.98548	7145.25	0.99862	7145.25	1.04235			4.8167	0.24231	4.8167	0.23964	4.8167	0.02751			-14.3	3.29371	2.82179e-23		-14.3	3.29371	5.31062e-23		-14.15	3.32862	7.34731e-23
	7146.22	0.98837	7146.43	0.99914	7146.43	1.026			4.84738	0.18638	4.84738	0.22547	4.84738	0.01909			-14.3	3.31469	1.55834e-23		-14.3	3.31469	2.93094e-23		-14.15	3.34982	4.0615e-23
	7147.41	0.99361	7147.6	0.99729	7147.61	1.00835			4.87806	0.13677	4.87806	0.20673	4.87806	0.01347			-14.3	3.33566	8.57643e-24		-14.3	3.33566	1.61197e-23		-14.15	3.37103	2.23737e-23
	7148.61	0.9994	7148.78	0.98409	7148.8	0.99486			4.90874	0.09598	4.90874	0.18464	4.90874	0.01251			-14.3	3.35664	4.7039e-24		-14.3	3.35664	8.83485e-24		-14.15	3.39223	1.22824e-23
	7149.91	1.00385	7150.06	0.95947	7150.08	0.97699			4.93942	0.0675	4.93942	0.16061	4.93942	0.01588			-14.3	3.37762	2.57107e-24		-14.3	3.37762	4.82536e-24		-14.15	3.41343	6.71924e-24
	7151.2	1.00613	7151.34	0.93363	7151.36	0.95077			4.9701	0.05499	4.9701	0.13617	4.9701	0.021			-14.3	3.3986	1.40046e-24		-14.3	3.3986	2.62634e-24		-14.15	3.43463	3.6631e-24
	7152.49	1.00813	7152.6	0.91035	7152.63	0.91125			5.00078	0.05592	5.00078	0.11297	5.00078	0.02647			-14.3	3.41958	7.60199e-25		-14.3	3.41958	1.42449e-24		-14.15	3.45583	1.99008e-24
	7153.77	1.00889	7153.87	0.89084	7153.9	0.87294			5.03146	0.06131	5.03146	0.09263	5.03146	0.03178			-14.3	3.44056	4.11227e-25		-14.3	3.44056	7.69938e-25		-14.15	3.47703	1.07741e-24
	7155.05	1.00862	7155.13	0.87203	7155.17	0.83727			5.06214	0.06526	5.06214	0.07664	5.06214	0.03666			-14.3	3.46154	2.21683e-25		-14.3	3.46154	4.14706e-25		-14.15	3.49823	5.81278e-25
	7156.35	1.00705	7156.4	0.85369	7156.45	0.81431			5.09282	0.06626	5.09282	0.06584	5.09282	0.04094			-14.3	3.48252	1.1909e-25		-14.3	3.48252	2.22593e-25		-14.15	3.51944	3.12519e-25
	7157.74	1.00612	7157.77	0.83641	7157.83	0.80042			5.1235	0.06523	5.1235	0.05977	5.1235	0.04446			-14.3	3.5035	6.37546e-26		-14.3	3.5035	1.19061e-25		-14.15	3.54064	1.6744e-25
	7159.14	1.00618	7159.14	0.82578	7159.21	0.78967			5.15418	0.06453	5.15418	0.0566	5.15418	0.0471			-14.3	3.52448	3.40125e-26		-14.3	3.52448	6.34623e-26		-14.15	3.56184	8.93988e-26
	7160.54	1.00654	7160.53	0.82231	7160.59	0.78341			5.18486	0.06713	5.18486	0.05404	5.18486	0.04878			-14.3	3.54546	1.80824e-26		-14.3	3.54546	3.37091e-26		-14.15	3.58304	4.75656e-26
	7161.95	1.00648	7161.91	0.82405	7161.98	0.78664			5.21553	0.07496	5.21553	0.05039	5.21553	0.04943			-14.3	3.56643	9.5799e-27		-14.3	3.56643	1.78429e-26		-14.15	3.60424	2.52199e-26
	7163.45	1.00545	7163.39	0.83086	7163.48	0.79459			5.24621	0.08777	5.24621	0.04477	5.24621	0.04904			-14.3	3.58741	5.05771e-27		-14.3	3.58741	9.41167e-27		-14.15	3.62544	1.33254e-26
	7164.95	1.0047	7164.87	0.84102	7164.97	0.80997			5.27689	0.10383	5.27689	0.03701	5.27689	0.04761			-14.3	3.60839	2.66092e-27		-14.3	3.60839	4.94713e-27		-14.15	3.64664	7.01628e-27
	7166.36	1.00417	7166.25	0.85197	7166.35	0.82614			5.30757	0.12116	5.30757	0.02755	5.30757	0.04519			-14.3	3.62937	1.39507e-27		-14.3	3.62937	2.59134e-27		-14.15	3.66785	3.68146e-27
	7167.97	1.00461	7167.82	0.86676	7167.94	0.84999			5.33825	0.13814	5.33825	0.01774	5.33825	0.04182			-14.3	3.65035	7.28857e-28		-14.3	3.65035	1.35264e-27		-14.15	3.68905	1.92495e-27
	7169.47	1.00411	7169.3	0.8855	7169.43	0.87344			5.36893	0.15351	5.36893	0.01246	5.36893	0.03758			-14.3	3.67133	3.79466e-28		-14.3	3.67133	7.0359e-28		-14.15	3.71025	1.00301e-27
	7170.98	1.00346	7170.78	0.90804	7170.92	0.90097			5.39961	0.16637	5.39961	0.01852	5.39961	0.03259			-14.3	3.69231	1.96873e-28		-14.3	3.69231	3.64706e-28		-14.15	3.73145	5.20807e-28
	7172.58	1.00112	7172.35	0.93749	7172.49	0.92756			5.43029	0.17609	5.43029	0.02948	5.43029	0.02695			-14.3	3.71329	1.01784e-28		-14.3	3.71329	1.88386e-28		-14.15	3.75265	2.69484e-28
	7174.18	0.99793	7173.91	0.96945	7174.08	0.96081			5.46097	0.18228	5.46097	0.0407	5.46097	0.02086			-14.3	3.73427	5.24391e-29		-14.3	3.73427	9.69696e-29		-14.15	3.77385	1.38955e-28
	7175.77	0.99354	7175.48	0.99864	7175.65	0.9917			5.49165	0.18478	5.49165	0.0508	5.49165	0.01465			-14.3	3.75525	2.69222e-29		-14.3	3.75525	4.974e-29		-14.15	3.79505	7.14002e-29
	7177.36	0.98936	7177.04	1.0175	7177.23	1.00994			5.52233	0.18358	5.52233	0.05912	5.52233	0.00937			-14.3	3.77622	1.37735e-29		-14.3	3.77622	2.54248e-29		-14.15	3.81625	3.65602e-29
	7179.07	0.98629	7178.71	1.02949	7178.91	1.02764			5.55301	0.17888	5.55301	0.06528	5.55301	0.00842			-14.3	3.7972	7.02198e-30		-14.3	3.7972	1.29506e-29		-14.15	3.83746	1.86552e-29
	7180.79	0.98584	7180.39	1.03633	7180.6	1.03482			5.58369	0.171	5.58369	0.06911	5.58369	0.01312			-14.3	3.81818	3.5674e-30		-14.3	3.81818	6.57365e-30		-14.15	3.85866	9.48583e-30
	7182.4	0.98707	7181.97	1.03901	7182.2	1.03532			5.61437	0.1604	5.61437	0.07058	5.61437	0.01976			-14.3	3.83916	1.80602e-30		-14.3	3.83916	3.32508e-30		-14.15	3.87986	4.80653e-30
	7184.23	0.98972	7183.76	1.03896	7184	1.03018			5.64505	0.14769	5.64505	0.06982	5.64505	0.02672			-14.3	3.86014	9.11108e-31		-14.3	3.86014	1.67602e-30		-14.15	3.90106	2.427e-30
	7185.95	0.99406	7185.45	1.03667	7185.69	1.02125			5.67573	0.13353	5.67573	0.0671	5.67573	0.03347			-14.3	3.88112	4.58031e-31		-14.3	3.88112	8.4185e-31		-14.15	3.92226	1.2212e-30
	7187.67	0.99935	7187.13	1.03413	7187.4	1.01322			5.70641	0.11874	5.70641	0.06277	5.70641	0.03971			-14.3	3.9021	2.29454e-31		-14.3	3.9021	4.21377e-31		-14.15	3.94346	6.12333e-31
	7189.5	1.00513	7188.92	1.03165	7189.2	1.00386			5.73709	0.1042	5.73709	0.05728	5.73709	0.04523			-14.3	3.92308	1.14544e-31		-14.3	3.92308	2.10178e-31		-14.15	3.96466	3.05961e-31
	7191.32	1.01088	7190.72	1.02885	7191	0.99927			5.76777	0.09088	5.76777	0.05111	5.76777	0.04982			-14.3	3.94406	5.69806e-32		-14.3	3.94406	1.04468e-31		-14.15	3.98587	1.52344e-31
	7193.14	1.01613	7192.51	1.02292	7192.81	0.98954			5.79845	0.07978	5.79845	0.04476	5.79845	0.05337			-14.3	3.96504	2.82459e-32		-14.3	3.96504	5.17437e-32		-14.15	4.00707	7.55896e-32
	7194.96	1.01788	7194.29	1.01529	7194.6	0.98331			5.82913	0.07175	5.82913	0.03876	5.82913	0.05576			-14.3	3.98601	1.39528e-32		-14.3	3.98601	2.55394e-32		-14.15	4.02827	3.73747e-32
	7196.87	1.0166	7196.17	1.00747	7196.49	0.97428			5.85981	0.06722	5.85981	0.03357	5.85981	0.05696			-14.3	4.00699	6.86814e-33		-14.3	4.00699	1.25615e-32		-14.15	4.04947	1.84149e-32
	7198.78	1.01249	7198.04	0.99922	7198.38	0.97285			5.89049	0.06592	5.89049	0.02961	5.89049	0.057			-14.3	4.02797	3.36893e-33		-14.3	4.02797	6.15677e-33		-14.15	4.07067	9.0415e-33
	7200.6	1.0074	7199.83	0.99252	7200.17	0.97324			5.92117	0.06694	5.92117	0.02722	5.92117	0.05599			-14.3	4.04895	1.64672e-33		-14.3	4.04895	3.00706e-33		-14.15	4.09187	4.42372e-33
									5.95185	0.06921	5.95185	0.0266	5.95185	0.05414			-14.3	4.06993	8.02087e-34		-14.3	4.06993	1.46355e-33		-14.15	4.11307	2.1568e-33
									5.98253	0.0719	5.98253	0.02778	5.98253	0.05173			-14.3	4.09091	3.89311e-34		-14.3	4.09091	7.09826e-34		-14.15	4.13428	1.04787e-33
									6.0132	0.07451	6.0132	0.03067	6.0132	0.04917			-14.3	4.11189	1.88298e-34		-14.3	4.11189	3.43063e-34		-14.15	4.15548	5.07321e-34
																	-14.3	4.13287	9.07542e-35		-14.3	4.13287	1.65223e-34		-14.15	4.17668	2.44755e-34
																	-14.3	4.15385	4.35874e-35		-14.3	4.15385	7.92952e-35		-14.15	4.19788	1.17667e-34
																	-14.3	4.17483	2.08607e-35		-14.3	4.17483	3.79227e-35		-14.15	4.21908	5.63704e-35
																	-14.3	4.1958	9.94873e-36		-14.3	4.1958	1.80729e-35		-14.15	4.24028	2.69105e-35
																	-14.3	4.21678	4.72802e-36		-14.3	4.21678	8.58286e-36		-14.15	4.26148	1.28016e-35
																	-14.3	4.23776	2.23904e-36		-14.3	4.23776	4.06175e-36		-14.15	4.28269	6.06847e-36
																	-14.3	4.25874	1.05662e-36		-14.3	4.25874	1.91544e-36		-14.15	4.30389	2.8666e-36
																	-14.3	4.27972	4.96871e-37		-14.3	4.27972	9.00123e-37		-14.15	4.32509	1.34935e-36
																	-14.3	4.3007	2.32831e-37		-14.3	4.3007	4.21511e-37		-14.15	4.34629	6.32931e-37
																	-14.3	4.32168	1.0872e-37		-14.3	4.32168	1.96694e-37		-14.15	4.36749	2.9584e-37
																	-14.3	4.34266	5.05882e-38		-14.3	4.34266	9.14639e-38		-14.15	4.38869	1.37793e-37
																	-14.3	4.36364	2.34563e-38		-14.3	4.36364	4.23821e-38		-14.15	4.40989	6.39543e-38
																	-14.3	4.38462	1.08378e-38		-14.3	4.38462	1.95699e-38		-14.15	4.4311	2.95788e-38
																	-14.3	4.40559	4.98988e-39		-14.3	4.40559	9.00474e-39		-14.15	4.4523	1.36321e-38
																	-14.3	4.42657	2.28934e-39		-14.3	4.42657	4.12883e-39		-14.15	4.4735	6.26052e-39
																	-14.3	4.44755	1.04665e-39		-14.3	4.44755	1.8865e-39		-14.15	4.4947	2.86502e-39
																	-14.3	4.46853	4.76825e-40		-14.3	4.46853	8.58935e-40		-14.15	4.5159	1.30651e-39
																	-14.3	4.48951	2.16465e-40		-14.3	4.48951	3.89706e-40		-14.15	4.5371	5.93702e-40
																	-14.3	4.51049	9.79232e-41		-14.3	4.51049	1.76193e-40		-14.15	4.5583	2.68837e-40
																	-14.3	4.53147	4.4142e-41		-14.3	4.53147	7.93801e-41		-14.15	4.57951	1.21305e-40
																	-14.3	4.55245	1.98284e-41		-14.3	4.55245	3.56376e-41		-14.15	4.60071	5.45424e-41
																	-14.3	4.57343	8.87547e-42		-14.3	4.57343	1.59433e-41		-14.15	4.62191	2.44375e-41
																	-14.3	4.59441	3.9588e-42		-14.3	4.59441	7.10755e-42		-14.15	4.64311	1.09105e-41
																	-14.3	4.61539	1.75956e-42		-14.3	4.61539	3.15743e-42		-14.15	4.66431	4.854e-42
																	-14.3	4.63636	7.79313e-43		-14.3	4.63636	1.39772e-42		-14.15	4.68551	2.15189e-42
																	-14.3	4.65734	3.43944e-43		-14.3	4.65734	6.16565e-43		-14.15	4.70671	9.50618e-43
																	-14.3	4.67832	1.51263e-43		-14.3	4.67832	2.71025e-43		-14.15	4.72792	4.18463e-43
																	-14.3	4.6993	6.62891e-44		-14.3	4.6993	1.18717e-43		-14.15	4.74912	1.83558e-43
																	-14.3	4.72028	2.89481e-44		-14.3	4.72028	5.18184e-44		-14.15	4.77032	8.02331e-44
																	-14.3	4.74126	1.25969e-44		-14.3	4.74126	2.25387e-44		-14.15	4.79152	3.49461e-44
																	-14.3	4.76224	5.46232e-45		-14.3	4.76224	9.76886e-45		-14.15	4.81272	1.51673e-44
																	-14.3	4.78322	2.36023e-45		-14.3	4.78322	4.21919e-45		-14.15	4.83392	6.55966e-45
																	-14.3	4.8042	1.01625e-45		-14.3	4.8042	1.81587e-45		-14.15	4.85512	2.82695e-45
																	-14.3	4.82518	4.36024e-46		-14.3	4.82518	7.78776e-46		-14.15	4.87633	1.214e-45
																	-14.3	4.84615	1.86418e-46		-14.3	4.84615	3.3282e-46		-14.15	4.89753	5.19495e-46
																	-14.3	4.86713	7.94202e-47		-14.3	4.86713	1.41735e-46		-14.15	4.91873	2.21518e-46
																	-14.3	4.88811	3.37163e-47		-14.3	4.88811	6.01467e-47		-14.15	4.93993	9.41233e-47
																	-14.3	4.90909	1.42631e-47		-14.3	4.90909	2.54341e-47		-14.15	4.96113	3.98519e-47
																	-14.3	4.93007	6.01247e-48		-14.3	4.93007	1.07175e-47		-14.15	4.98233	1.68137e-47
																	-14.3	4.95105	2.52556e-48		-14.3	4.95105	4.50024e-48		-14.15	5.00353	7.0687e-48
																	-14.3	4.97203	1.05713e-48		-14.3	4.97203	1.88299e-48		-14.15	5.02474	2.96127e-48
																	-14.3	4.99301	4.40923e-49		-14.3	4.99301	7.85106e-49		-14.15	5.04594	1.23617e-48
																	-14.3	5.01399	1.83257e-49		-14.3	5.01399	3.26195e-49		-14.15	5.06714	5.14208e-49
																	-14.3	5.03497	7.58971e-50		-14.3	5.03497	1.3505e-49		-14.15	5.08834	2.13138e-49
																	-14.3	5.05594	3.13223e-50		-14.3	5.05594	5.57159e-50		-14.15	5.10954	8.8033e-50
																	-14.3	5.07692	1.28809e-50		-14.3	5.07692	2.29051e-50		-14.15	5.13074	3.62318e-50
																	-14.3	5.0979	5.27839e-51		-14.3	5.0979	9.38321e-51		-14.15	5.15194	1.48592e-50
																	-14.3	5.11888	2.15537e-51		-14.3	5.11888	3.83035e-51		-14.15	5.17315	6.07242e-51
																	-14.3	5.13986	8.77011e-52		-14.3	5.13986	1.55809e-51		-14.15	5.19435	2.4728e-51
																	-14.3	5.16084	3.55592e-52		-14.3	5.16084	6.31557e-52		-14.15	5.21555	1.0034e-51
																	-14.3	5.18182	1.43669e-52		-14.3	5.18182	2.55094e-52		-14.15	5.23675	4.05715e-52
																	-14.3	5.2028	5.7841e-53		-14.3	5.2028	1.02672e-52		-14.15	5.25795	1.63466e-52
																	-14.3	5.22378	2.32045e-53		-14.3	5.22378	4.11786e-53		-14.15	5.27915	6.56288e-53
																	-14.3	5.24476	9.27624e-54		-14.3	5.24476	1.64572e-53		-14.15	5.30035	2.62555e-53
																	-14.3	5.26573	3.69517e-54		-14.3	5.26573	6.554e-54		-14.15	5.32156	1.04666e-53
																	-14.3	5.28671	1.46676e-54		-14.3	5.28671	2.60089e-54		-14.15	5.34276	4.15767e-54
																	-14.3	5.30769	5.80156e-55		-14.3	5.30769	1.0285e-54		-14.15	5.36396	1.64571e-54
																	-14.3	5.32867	2.28662e-55		-14.3	5.32867	4.05274e-55		-14.15	5.38516	6.49106e-55
																	-14.3	5.34965	8.98059e-56		-14.3	5.34965	1.59132e-55		-14.15	5.40636	2.55116e-55
																	-14.3	5.37063	3.51461e-56		-14.3	5.37063	6.22634e-56		-14.15	5.42756	9.99118e-56
																	-14.3	5.39161	1.3706e-56		-14.3	5.39161	2.42757e-56		-14.15	5.44876	3.89901e-56
																	-14.3	5.41259	5.32608e-57		-14.3	5.41259	9.43136e-57		-14.15	5.46997	1.51618e-56
																	-14.3	5.43357	2.06236e-57		-14.3	5.43357	3.65124e-57		-14.15	5.49117	5.87497e-57
																	-14.3	5.45455	7.95762e-58		-14.3	5.45455	1.40854e-57		-14.15	5.51237	2.26839e-57
																	-14.3	5.47552	3.05959e-58		-14.3	5.47552	5.41456e-58		-14.15	5.53357	8.72748e-58
																	-14.3	5.4965	1.1722e-58		-14.3	5.4965	2.07405e-58		-14.15	5.55477	3.34593e-58
																	-14.3	5.51748	4.47511e-59		-14.3	5.51748	7.91658e-59		-14.15	5.57597	1.27821e-58
																	-14.3	5.53846	1.70242e-59		-14.3	5.53846	3.01106e-59		-14.15	5.59717	4.8657e-59
																	-14.3	5.55944	6.45338e-60		-14.3	5.55944	1.1412e-59		-14.15	5.61838	1.84564e-59
																	-14.3	5.58042	2.43764e-60		-14.3	5.58042	4.30991e-60		-14.15	5.63958	6.97595e-60
																	-14.3	5.6014	9.17512e-61		-14.3	5.6014	1.62195e-60		-14.15	5.66078	2.62735e-60
																	-14.3	5.62238	3.44123e-61		-14.3	5.62238	6.08227e-61		-14.15	5.68198	9.86029e-61
																	-14.3	5.64336	1.2861e-61		-14.3	5.64336	2.27278e-61		-14.15	5.70318	3.68738e-61
																	-14.3	5.66434	4.78958e-62		-14.3	5.66434	8.46271e-62		-14.15	5.72438	1.37405e-61
																	-14.3	5.68532	1.77737e-62		-14.3	5.68532	3.13995e-62		-14.15	5.74558	5.10205e-62
																	-14.3	5.70629	6.57233e-63		-14.3	5.70629	1.16091e-62		-14.15	5.76678	1.88774e-62
																	-14.3	5.72727	2.42169e-63		-14.3	5.72727	4.27693e-63		-14.15	5.78799	6.95979e-63
																	-14.3	5.74825	8.89155e-64		-14.3	5.74825	1.5701e-63		-14.15	5.80919	2.55686e-63
																	-14.3	5.76923	3.25308e-64		-14.3	5.76923	5.74358e-64		-14.15	5.83039	9.35993e-64
																	-14.3	5.79021	1.18596e-64		-14.3	5.79021	2.09362e-64		-14.15	5.85159	3.41425e-64
																	-14.3	5.81119	4.3083e-65		-14.3	5.81119	7.60456e-65		-14.15	5.87279	1.241e-64
																	-14.3	5.83217	1.55955e-65		-14.3	5.83217	2.75239e-65		-14.15	5.89399	4.49475e-65
																	-14.3	5.85315	5.62536e-66		-14.3	5.85315	9.92668e-66		-14.15	5.91519	1.62216e-65
																	-14.3	5.87413	2.0219e-66		-14.3	5.87413	3.56745e-66		-14.15	5.9364	5.83364e-66
																	-14.3	5.89511	7.24147e-67		-14.3	5.89511	1.27753e-66		-14.15	5.9576	2.09045e-66
																	-14.3	5.91608	2.58436e-67		-14.3	5.91608	4.55872e-67		-14.15	5.9788	7.46438e-67
																	-14.3	5.93706	9.19042e-68		-14.3	5.93706	1.62097e-67		-14.15	6	2.65585e-67
																	-14.3	5.95804	3.25668e-68		-14.3	5.95804	5.74332e-68		-14.1	0	0.00126
																	-14.3	5.97902	1.14994e-68		-14.3	5.97902	2.02773e-68		-14.1	0.0212	0.00264
																	-14.3	6	4.04603e-69		-14.3	6	7.13372e-69		-14.1	0.0424	0.00393
																	-14.25	0	0.000873482		-14.25	0	0.00157		-14.1	0.0636	0.0051
																	-14.25	0.02098	0.00173		-14.25	0.02098	0.00311		-14.1	0.08481	0.00619
																	-14.25	0.04196	0.0022		-14.25	0.04196	0.00398		-14.1	0.10601	0.00713
																	-14.25	0.06294	0.00228		-14.25	0.06294	0.00423		-14.1	0.12721	0.00785
																	-14.25	0.08392	0.00218		-14.25	0.08392	0.0043		-14.1	0.14841	0.00832
																	-14.25	0.1049	0.0022		-14.25	0.1049	0.00469		-14.1	0.16961	0.00853
																	-14.25	0.12587	0.00257		-14.25	0.12587	0.00561		-14.1	0.19081	0.00855
																	-14.25	0.14685	0.0032		-14.25	0.14685	0.00681		-14.1	0.21201	0.00848
																	-14.25	0.16783	0.00385		-14.25	0.16783	0.00791		-14.1	0.23322	0.00843
																	-14.25	0.18881	0.00434		-14.25	0.18881	0.00865		-14.1	0.25442	0.00846
																	-14.25	0.20979	0.00459		-14.25	0.20979	0.00891		-14.1	0.27562	0.00858
																	-14.25	0.23077	0.00458		-14.25	0.23077	0.00873		-14.1	0.29682	0.00872
																	-14.25	0.25175	0.00437		-14.25	0.25175	0.00826		-14.1	0.31802	0.0088
																	-14.25	0.27273	0.00405		-14.25	0.27273	0.00772		-14.1	0.33922	0.00877
																	-14.25	0.29371	0.00375		-14.25	0.29371	0.00734		-14.1	0.36042	0.00861
																	-14.25	0.31469	0.00356		-14.25	0.31469	0.0072		-14.1	0.38163	0.00834
																	-14.25	0.33566	0.00351		-14.25	0.33566	0.00726		-14.1	0.40283	0.00801
																	-14.25	0.35664	0.00355		-14.25	0.35664	0.00737		-14.1	0.42403	0.00766
																	-14.25	0.37762	0.00359		-14.25	0.37762	0.00739		-14.1	0.44523	0.00732
																	-14.25	0.3986	0.00359		-14.25	0.3986	0.00728		-14.1	0.46643	0.00701
																	-14.25	0.41958	0.00352		-14.25	0.41958	0.00704		-14.1	0.48763	0.00671
																	-14.25	0.44056	0.00337		-14.25	0.44056	0.00671		-14.1	0.50883	0.00641
																	-14.25	0.46154	0.00317		-14.25	0.46154	0.00634		-14.1	0.53004	0.00611
																	-14.25	0.48252	0.00294		-14.25	0.48252	0.00598		-14.1	0.55124	0.0058
																	-14.25	0.5035	0.0027		-14.25	0.5035	0.00566		-14.1	0.57244	0.00549
																	-14.25	0.52448	0.00248		-14.25	0.52448	0.00536		-14.1	0.59364	0.00519
																	-14.25	0.54546	0.00228		-14.25	0.54546	0.00508		-14.1	0.61484	0.0049
																	-14.25	0.56643	0.00211		-14.25	0.56643	0.00482		-14.1	0.63604	0.00463
																	-14.25	0.58741	0.00196		-14.25	0.58741	0.00456		-14.1	0.65724	0.00437
																	-14.25	0.60839	0.00185		-14.25	0.60839	0.00431		-14.1	0.67845	0.00413
																	-14.25	0.62937	0.00176		-14.25	0.62937	0.00408		-14.1	0.69965	0.00389
																	-14.25	0.65035	0.00169		-14.25	0.65035	0.00385		-14.1	0.72085	0.00366
																	-14.25	0.67133	0.00162		-14.25	0.67133	0.00364		-14.1	0.74205	0.00344
																	-14.25	0.69231	0.00156		-14.25	0.69231	0.00343		-14.1	0.76325	0.00322
																	-14.25	0.71329	0.00149		-14.25	0.71329	0.00323		-14.1	0.78445	0.003
																	-14.25	0.73427	0.00141		-14.25	0.73427	0.00304		-14.1	0.80565	0.00279
																	-14.25	0.75525	0.00132		-14.25	0.75525	0.00284		-14.1	0.82686	0.00258
																	-14.25	0.77622	0.00123		-14.25	0.77622	0.00265		-14.1	0.84806	0.00237
																	-14.25	0.7972	0.00113		-14.25	0.7972	0.00245		-14.1	0.86926	0.00216
																	-14.25	0.81818	0.00103		-14.25	0.81818	0.00226		-14.1	0.89046	0.00195
																	-14.25	0.83916	0.000929525		-14.25	0.83916	0.00207		-14.1	0.91166	0.00176
																	-14.25	0.86014	0.00082996		-14.25	0.86014	0.00188		-14.1	0.93286	0.00156
																	-14.25	0.88112	0.000734549		-14.25	0.88112	0.0017		-14.1	0.95406	0.00138
																	-14.25	0.9021	0.000644745		-14.25	0.9021	0.00152		-14.1	0.97527	0.00121
																	-14.25	0.92308	0.000561522		-14.25	0.92308	0.00135		-14.1	0.99647	0.00105
																	-14.25	0.94406	0.000485433		-14.25	0.94406	0.00118		-14.1	1.01767	0.000898207
																	-14.25	0.96504	0.00041669		-14.25	0.96504	0.00103		-14.1	1.03887	0.000764762
																	-14.25	0.98601	0.000355234		-14.25	0.98601	0.000890976		-14.1	1.06007	0.000645443
																	-14.25	1.00699	0.000300819		-14.25	1.00699	0.000762575		-14.1	1.08127	0.000540061
																	-14.25	1.02797	0.000253061		-14.25	1.02797	0.000646891		-14.1	1.10247	0.000448087
																	-14.25	1.04895	0.000211496		-14.25	1.04895	0.000543944		-14.1	1.12368	0.000368729
																	-14.25	1.06993	0.000175609		-14.25	1.06993	0.000453429		-14.1	1.14488	0.000301006
																	-14.25	1.09091	0.000144867		-14.25	1.09091	0.000374768		-14.1	1.16608	0.000243821
																	-14.25	1.11189	0.000118738		-14.25	1.11189	0.00030718		-14.1	1.18728	0.000196019
																	-14.25	1.13287	9.66982e-05		-14.25	1.13287	0.000249737		-14.1	1.20848	0.000156448
																	-14.25	1.15385	7.82522e-05		-14.25	1.15385	0.00020143		-14.1	1.22968	0.000123992
																	-14.25	1.17483	6.29321e-05		-14.25	1.17483	0.000161219		-14.1	1.25088	9.76066e-05
																	-14.25	1.1958	5.03053e-05		-14.25	1.1958	0.000128076		-14.1	1.27209	7.63381e-05
																	-14.25	1.21678	3.99769e-05		-14.25	1.21678	0.000101014		-14.1	1.29329	5.9332e-05
																	-14.25	1.23776	3.15911e-05		-14.25	1.23776	7.91195e-05		-14.1	1.31449	4.58387e-05
																	-14.25	1.25874	2.48315e-05		-14.25	1.25874	6.15587e-05		-14.1	1.33569	3.52111e-05
																	-14.25	1.27972	1.94207e-05		-14.25	1.27972	4.75911e-05		-14.1	1.35689	2.68991e-05
																	-14.25	1.3007	1.51179e-05		-14.25	1.3007	3.65697e-05		-14.1	1.37809	2.04414e-05
																	-14.25	1.32168	1.17176e-05		-14.25	1.32168	2.79387e-05		-14.1	1.39929	1.54561e-05
																	-14.25	1.34266	9.04584e-06		-14.25	1.34266	2.12281e-05		-14.1	1.4205	1.16308e-05
																	-14.25	1.36364	6.95751e-06		-14.25	1.36364	1.60459e-05		-14.1	1.4417	8.71234e-06
																	-14.25	1.38462	5.33296e-06		-14.25	1.38462	1.20697e-05		-14.1	1.4629	6.49783e-06
																	-14.25	1.40559	4.07456e-06		-14.25	1.40559	9.03713e-06		-14.1	1.4841	4.82615e-06
																	-14.25	1.42657	3.10349e-06		-14.25	1.42657	6.73726e-06		-14.1	1.5053	3.57041e-06
																	-14.25	1.44755	2.35672e-06		-14.25	1.44755	5.00227e-06		-14.1	1.5265	2.63146e-06
																	-14.25	1.46853	1.78422e-06		-14.25	1.46853	3.69987e-06		-14.1	1.5477	1.93247e-06
																	-14.25	1.48951	1.34664e-06		-14.25	1.48951	2.72668e-06		-14.1	1.56891	1.41427e-06
																	-14.25	1.51049	1.01312e-06		-14.25	1.51049	2.00261e-06		-14.1	1.59011	1.0316e-06
																	-14.25	1.53147	7.59663e-07		-14.25	1.53147	1.46603e-06		-14.1	1.61131	7.50063e-07
																	-14.25	1.55245	5.67619e-07		-14.25	1.55245	1.06988e-06		-14.1	1.63251	5.4367e-07
																	-14.25	1.57343	4.22566e-07		-14.25	1.57343	7.78442e-07		-14.1	1.65371	3.92875e-07
																	-14.25	1.59441	3.13374e-07		-14.25	1.59441	5.64747e-07		-14.1	1.67491	2.83059e-07
																	-14.25	1.61539	2.31471e-07		-14.25	1.61539	4.08551e-07		-14.1	1.69611	2.03338e-07
																	-14.25	1.63636	1.70269e-07		-14.25	1.63636	2.94729e-07		-14.1	1.71731	1.45641e-07
																	-14.25	1.65734	1.24719e-07		-14.25	1.65734	2.12028e-07		-14.1	1.73852	1.04009e-07
																	-14.25	1.67832	9.09608e-08		-14.25	1.67832	1.52111e-07		-14.1	1.75972	7.40584e-08
																	-14.25	1.6993	6.60495e-08		-14.25	1.6993	1.08823e-07		-14.1	1.78092	5.25755e-08
																	-14.25	1.72028	4.77487e-08		-14.25	1.72028	7.76357e-08		-14.1	1.80212	3.72119e-08
																	-14.25	1.74126	3.43655e-08		-14.25	1.74126	5.52299e-08		-14.1	1.82332	2.62575e-08
																	-14.25	1.76224	2.46235e-08		-14.25	1.76224	3.9178e-08		-14.1	1.84452	1.84706e-08
																	-14.25	1.78322	1.75651e-08		-14.25	1.78322	2.77106e-08		-14.1	1.86572	1.29522e-08
																	-14.25	1.8042	1.24747e-08		-14.25	1.8042	1.95419e-08		-14.1	1.88693	9.0536e-09
																	-14.25	1.82518	8.82084e-09		-14.25	1.82518	1.37401e-08		-14.1	1.90813	6.30814e-09
																	-14.25	1.84615	6.21017e-09		-14.25	1.84615	9.63142e-09		-14.1	1.92933	4.38093e-09
																	-14.25	1.86713	4.35343e-09		-14.25	1.86713	6.73062e-09		-14.1	1.95053	3.03252e-09
																	-14.25	1.88811	3.03892e-09		-14.25	1.88811	4.68885e-09		-14.1	1.97173	2.09219e-09
																	-14.25	1.90909	2.11247e-09		-14.25	1.90909	3.25619e-09		-14.1	1.99293	1.43864e-09
																	-14.25	1.93007	1.46241e-09		-14.25	1.93007	2.25409e-09		-14.1	2.01413	9.85935e-10
																	-14.25	1.95105	1.00828e-09		-14.25	1.95105	1.55539e-09		-14.1	2.03534	6.7342e-10
																	-14.25	1.97203	6.92396e-10		-14.25	1.97203	1.06981e-09		-14.1	2.05654	4.58419e-10
																	-14.25	1.99301	4.73603e-10		-14.25	1.99301	7.33437e-10		-14.1	2.07774	3.11013e-10
																	-14.25	2.01399	3.22691e-10		-14.25	2.01399	5.01189e-10		-14.1	2.09894	2.10297e-10
																	-14.25	2.03497	2.19027e-10		-14.25	2.03497	3.41363e-10		-14.1	2.12014	1.41719e-10
																	-14.25	2.05594	1.48105e-10		-14.25	2.05594	2.31743e-10		-14.1	2.14134	9.51855e-11
																	-14.25	2.07692	9.97771e-11		-14.25	2.07692	1.56807e-10		-14.1	2.16254	6.37179e-11
																	-14.25	2.0979	6.69731e-11		-14.25	2.0979	1.05753e-10		-14.1	2.18375	4.25114e-11
																	-14.25	2.11888	4.47921e-11		-14.25	2.11888	7.10858e-11		-14.1	2.20495	2.82688e-11
																	-14.25	2.13986	2.98506e-11		-14.25	2.13986	4.76256e-11		-14.1	2.22615	1.87358e-11
																	-14.25	2.16084	1.98233e-11		-14.25	2.16084	3.18025e-11		-14.1	2.24735	1.23767e-11
																	-14.25	2.18182	1.31185e-11		-14.25	2.18182	2.11663e-11		-14.1	2.26855	8.14915e-12
																	-14.25	2.2028	8.65168e-12		-14.25	2.2028	1.40409e-11		-14.1	2.28975	5.34805e-12
																	-14.25	2.22378	5.68637e-12		-14.25	2.22378	9.28333e-12		-14.1	2.31095	3.49832e-12
																	-14.25	2.24476	3.72479e-12		-14.25	2.24476	6.11754e-12		-14.1	2.33216	2.2809e-12
																	-14.25	2.26573	2.43172e-12		-14.25	2.26573	4.01801e-12		-14.1	2.35336	1.48232e-12
																	-14.25	2.28671	1.58227e-12		-14.25	2.28671	2.6303e-12		-14.1	2.37456	9.60205e-13
																	-14.25	2.30769	1.02615e-12		-14.25	2.30769	1.71617e-12		-14.1	2.39576	6.19979e-13
																	-14.25	2.32867	6.63312e-13		-14.25	2.32867	1.11602e-12		-14.1	2.41696	3.99007e-13
																	-14.25	2.34965	4.2737e-13		-14.25	2.34965	7.23343e-13		-14.1	2.43816	2.55961e-13
																	-14.25	2.37063	2.74458e-13		-14.25	2.37063	4.67273e-13		-14.1	2.45936	1.63666e-13
																	-14.25	2.39161	1.75687e-13		-14.25	2.39161	3.00851e-13		-14.1	2.48057	1.04312e-13
																	-14.25	2.41259	1.12099e-13		-14.25	2.41259	1.93056e-13		-14.1	2.50177	6.62664e-14
																	-14.25	2.43357	7.12954e-14		-14.25	2.43357	1.23471e-13		-14.1	2.52297	4.19605e-14
																	-14.25	2.45455	4.51986e-14		-14.25	2.45455	7.87039e-14		-14.1	2.54417	2.64832e-14
																	-14.25	2.47552	2.85624e-14		-14.25	2.47552	5.00003e-14		-14.1	2.56537	1.66602e-14
																	-14.25	2.4965	1.79916e-14		-14.25	2.4965	3.16586e-14		-14.1	2.58657	1.04465e-14
																	-14.25	2.51748	1.12968e-14		-14.25	2.51748	1.9978e-14		-14.1	2.60777	6.52877e-15
																	-14.25	2.53846	7.07053e-15		-14.25	2.53846	1.25646e-14		-14.1	2.62898	4.0669e-15
																	-14.25	2.55944	4.41121e-15		-14.25	2.55944	7.87563e-15		-14.1	2.65018	2.52502e-15
																	-14.25	2.58042	2.74332e-15		-14.25	2.58042	4.91988e-15		-14.1	2.67138	1.56253e-15
																	-14.25	2.6014	1.70061e-15		-14.25	2.6014	3.06306e-15		-14.1	2.69258	9.63722e-16
																	-14.25	2.62238	1.05086e-15		-14.25	2.62238	1.90058e-15		-14.1	2.71378	5.92423e-16
																	-14.25	2.64336	6.4729e-16		-14.25	2.64336	1.17529e-15		-14.1	2.73498	3.62965e-16
																	-14.25	2.66434	3.97432e-16		-14.25	2.66434	7.24316e-16		-14.1	2.75618	2.2164e-16
																	-14.25	2.68532	2.4324e-16		-14.25	2.68532	4.44873e-16		-14.1	2.77739	1.34889e-16
																	-14.25	2.70629	1.48395e-16		-14.25	2.70629	2.72312e-16		-14.1	2.79859	8.18176e-17
																	-14.25	2.72727	9.02419e-17		-14.25	2.72727	1.66119e-16		-14.1	2.81979	4.94604e-17
																	-14.25	2.74825	5.47022e-17		-14.25	2.74825	1.00992e-16		-14.1	2.84099	2.97992e-17
																	-14.25	2.76923	3.30527e-17		-14.25	2.76923	6.11895e-17		-14.1	2.86219	1.78931e-17
																	-14.25	2.79021	1.99072e-17		-14.25	2.79021	3.69472e-17		-14.1	2.88339	1.07077e-17
																	-14.25	2.81119	1.19513e-17		-14.25	2.81119	2.22332e-17		-14.1	2.90459	6.38613e-18
																	-14.25	2.83217	7.15188e-18		-14.25	2.83217	1.33333e-17		-14.1	2.9258	3.79581e-18
																	-14.25	2.85315	4.26599e-18		-14.25	2.85315	7.96864e-18		-14.1	2.947	2.24851e-18
																	-14.25	2.87413	2.53637e-18		-14.25	2.87413	4.74618e-18		-14.1	2.9682	1.32742e-18
																	-14.25	2.89511	1.50313e-18		-14.25	2.89511	2.81719e-18		-14.1	2.9894	7.80981e-19
																	-14.25	2.91608	8.87908e-19		-14.25	2.91608	1.66648e-18		-14.1	3.0106	4.57923e-19
																	-14.25	2.93706	5.22785e-19		-14.25	2.93706	9.8241e-19		-14.1	3.0318	2.67584e-19
																	-14.25	2.95804	3.06803e-19		-14.25	2.95804	5.77159e-19		-14.1	3.053	1.55827e-19
																	-14.25	2.97902	1.79462e-19		-14.25	2.97902	3.37914e-19		-14.1	3.07421	9.04361e-20
																	-14.25	3	1.04631e-19		-14.25	3	1.97164e-19		-14.1	3.09541	5.23062e-20
																	-14.25	3.02098	6.08018e-20		-14.25	3.02098	1.14645e-19		-14.1	3.11661	3.01492e-20
																	-14.25	3.04196	3.5216e-20		-14.25	3.04196	6.64339e-20		-14.1	3.13781	1.73185e-20
																	-14.25	3.06294	2.03295e-20		-14.25	3.06294	3.83647e-20		-14.1	3.15901	9.91409e-21
																	-14.25	3.08392	1.16969e-20		-14.25	3.08392	2.2079e-20		-14.1	3.18021	5.65596e-21
																	-14.25	3.1049	6.70766e-21		-14.25	3.1049	1.26629e-20		-14.1	3.20141	3.21564e-21
																	-14.25	3.12587	3.83374e-21		-14.25	3.12587	7.23759e-21		-14.1	3.22262	1.82195e-21
																	-14.25	3.14685	2.18385e-21		-14.25	3.14685	4.12248e-21		-14.1	3.24382	1.02876e-21
																	-14.25	3.16783	1.23984e-21		-14.25	3.16783	2.34006e-21		-14.1	3.26502	5.7889e-22
																	-14.25	3.18881	7.01539e-22		-14.25	3.18881	1.32374e-21		-14.1	3.28622	3.24627e-22
																	-14.25	3.20979	3.95617e-22		-14.25	3.20979	7.46241e-22		-14.1	3.30742	1.81418e-22
																	-14.25	3.23077	2.22347e-22		-14.25	3.23077	4.19237e-22		-14.1	3.32862	1.01037e-22
																	-14.25	3.25175	1.24543e-22		-14.25	3.25175	2.34716e-22		-14.1	3.34982	5.60768e-23
																	-14.25	3.27273	6.95242e-23		-14.25	3.27273	1.30957e-22		-14.1	3.37103	3.10164e-23
																	-14.25	3.29371	3.86792e-23		-14.25	3.29371	7.28145e-23		-14.1	3.39223	1.70964e-23
																	-14.25	3.31469	2.14457e-23		-14.25	3.31469	4.03467e-23		-14.1	3.41343	9.39117e-24
																	-14.25	3.33566	1.18502e-23		-14.25	3.33566	2.22792e-23		-14.1	3.43463	5.14089e-24
																	-14.25	3.35664	6.52568e-24		-14.25	3.35664	1.226e-23		-14.1	3.45583	2.80453e-24
																	-14.25	3.37762	3.58131e-24		-14.25	3.37762	6.72331e-24		-14.1	3.47703	1.52469e-24
																	-14.25	3.3986	1.95871e-24		-14.25	3.3986	3.67431e-24		-14.1	3.49823	8.26053e-25
																	-14.25	3.41958	1.0676e-24		-14.25	3.41958	2.00109e-24		-14.1	3.51944	4.45999e-25
																	-14.25	3.44056	5.79906e-25		-14.25	3.44056	1.08607e-24		-14.1	3.54064	2.39972e-25
																	-14.25	3.46154	3.13915e-25		-14.25	3.46154	5.87418e-25		-14.1	3.56184	1.28674e-25
																	-14.25	3.48252	1.69345e-25		-14.25	3.48252	3.16617e-25		-14.1	3.58304	6.8757e-26
																	-14.25	3.5035	9.10407e-26		-14.25	3.5035	1.70067e-25		-14.1	3.60424	3.66138e-26
																	-14.25	3.52448	4.87754e-26		-14.25	3.52448	9.10339e-26		-14.1	3.62544	1.94299e-26
																	-14.25	3.54546	2.60415e-26		-14.25	3.54546	4.85605e-26		-14.1	3.64664	1.02753e-26
																	-14.25	3.56643	1.38558e-26		-14.25	3.56643	2.58142e-26		-14.1	3.66785	5.41526e-27
																	-14.25	3.58741	7.34675e-27		-14.25	3.58741	1.36751e-26		-14.1	3.68905	2.84407e-27
																	-14.25	3.60839	3.882e-27		-14.25	3.60839	7.21937e-27		-14.1	3.71025	1.48854e-27
																	-14.25	3.62937	2.04414e-27		-14.25	3.62937	3.79807e-27		-14.1	3.73145	7.7638e-28
																	-14.25	3.65035	1.07266e-27		-14.25	3.65035	1.99123e-27		-14.1	3.75265	4.03539e-28
																	-14.25	3.67133	5.60929e-28		-14.25	3.67133	1.04034e-27		-14.1	3.77385	2.09022e-28
																	-14.25	3.69231	2.92312e-28		-14.25	3.69231	5.41652e-28		-14.1	3.79505	1.07893e-28
																	-14.25	3.71329	1.51802e-28		-14.25	3.71329	2.81036e-28		-14.1	3.81625	5.54998e-29
																	-14.25	3.73427	7.85597e-29		-14.25	3.73427	1.4531e-28		-14.1	3.83746	2.845e-29
																	-14.25	3.75525	4.05148e-29		-14.25	3.75525	7.48726e-29		-14.1	3.85866	1.45334e-29
																	-14.25	3.77622	2.08218e-29		-14.25	3.77622	3.84453e-29		-14.1	3.87986	7.3985e-30
																	-14.25	3.7972	1.06638e-29		-14.25	3.7972	1.96723e-29		-14.1	3.90106	3.7533e-30
																	-14.25	3.81818	5.44245e-30		-14.25	3.81818	1.00314e-29		-14.1	3.92226	1.89747e-30
																	-14.25	3.83916	2.768e-30		-14.25	3.83916	5.09748e-30		-14.1	3.94346	9.55935e-31
																	-14.25	3.86014	1.4029e-30		-14.25	3.86014	2.58133e-30		-14.1	3.96466	4.79924e-31
																	-14.25	3.88112	7.08558e-31		-14.25	3.88112	1.30263e-30		-14.1	3.98587	2.40108e-31
																	-14.25	3.9021	3.56625e-31		-14.25	3.9021	6.55076e-31		-14.1	4.00707	1.1971e-31
																	-14.25	3.92308	1.78869e-31		-14.25	3.92308	3.28285e-31		-14.1	4.02827	5.94764e-32
																	-14.25	3.94406	8.94013e-32		-14.25	3.94406	1.63946e-31		-14.1	4.04947	2.94474e-32
																	-14.25	3.96504	4.45286e-32		-14.25	3.96504	8.1591e-32		-14.1	4.07067	1.45291e-32
																	-14.25	3.98601	2.21015e-32		-14.25	3.98601	4.04643e-32		-14.1	4.09187	7.14358e-33
																	-14.25	4.00699	1.09317e-32		-14.25	4.00699	1.99982e-32		-14.1	4.11307	3.5001e-33
																	-14.25	4.02797	5.38818e-33		-14.25	4.02797	9.84919e-33		-14.1	4.13428	1.70897e-33
																	-14.25	4.04895	2.64655e-33		-14.25	4.04895	4.8339e-33		-14.1	4.15548	8.31518e-34
																	-14.25	4.06993	1.2954e-33		-14.25	4.06993	2.3642e-33		-14.1	4.17668	4.03177e-34
																	-14.25	4.09091	6.31844e-34		-14.25	4.09091	1.15228e-33		-14.1	4.19788	1.94807e-34
																	-14.25	4.11189	3.07115e-34		-14.25	4.11189	5.59657e-34		-14.1	4.21908	9.37993e-35
																	-14.25	4.13287	1.48757e-34		-14.25	4.13287	2.70877e-34		-14.1	4.24028	4.50068e-35
																	-14.25	4.15385	7.18018e-35		-14.25	4.15385	1.30651e-34		-14.1	4.26148	2.15199e-35
																	-14.25	4.17483	3.45365e-35		-14.25	4.17483	6.27968e-35		-14.1	4.28269	1.02538e-35
																	-14.25	4.1958	1.6554e-35		-14.25	4.1958	3.00781e-35		-14.1	4.30389	4.86873e-36
																	-14.25	4.21678	7.90701e-36		-14.25	4.21678	1.43566e-35		-14.1	4.32509	2.30371e-36
																	-14.25	4.23776	3.7636e-36		-14.25	4.23776	6.82872e-36		-14.1	4.34629	1.08623e-36
																	-14.25	4.25874	1.78516e-36		-14.25	4.25874	3.23678e-36		-14.1	4.36749	5.10385e-37
																	-14.25	4.27972	8.43789e-37		-14.25	4.27972	1.52888e-36		-14.1	4.38869	2.38976e-37
																	-14.25	4.3007	3.9744e-37		-14.25	4.3007	7.19649e-37		-14.1	4.40989	1.11505e-37
																	-14.25	4.32168	1.86549e-37		-14.25	4.32168	3.37562e-37		-14.1	4.4311	5.18456e-38
																	-14.25	4.34266	8.72556e-38		-14.25	4.34266	1.57787e-37		-14.1	4.4523	2.40221e-38
																	-14.25	4.36364	4.06702e-38		-14.25	4.36364	7.34982e-38		-14.1	4.4735	1.10915e-38
																	-14.25	4.38462	1.88904e-38		-14.25	4.38462	3.41167e-38		-14.1	4.4947	5.10328e-39
																	-14.25	4.40559	8.74351e-39		-14.25	4.40559	1.57813e-38		-14.1	4.5159	2.33985e-39
																	-14.25	4.42657	4.03285e-39		-14.25	4.42657	7.27448e-39		-14.1	4.5371	1.06906e-39
																	-14.25	4.44755	1.85361e-39		-14.25	4.44755	3.34154e-39		-14.1	4.5583	4.86743e-40
																	-14.25	4.46853	8.48994e-40		-14.25	4.46853	1.5296e-39		-14.1	4.57951	2.20838e-40
																	-14.25	4.48951	3.875e-40		-14.25	4.48951	6.97735e-40		-14.1	4.60071	9.98447e-41
																	-14.25	4.51049	1.76246e-40		-14.25	4.51049	3.17168e-40		-14.1	4.62191	4.49836e-41
																	-14.25	4.53147	7.98813e-41		-14.25	4.53147	1.43672e-40		-14.1	4.64311	2.01958e-41
																	-14.25	4.55245	3.60787e-41		-14.25	4.55245	6.48541e-41		-14.1	4.66431	9.03534e-42
																	-14.25	4.57343	1.62382e-41		-14.25	4.57343	2.91734e-41		-14.1	4.68551	4.02815e-42
																	-14.25	4.59441	7.28285e-42		-14.25	4.59441	1.30774e-41		-14.1	4.70671	1.78954e-42
																	-14.25	4.61539	3.25496e-42		-14.25	4.61539	5.84167e-42		-14.1	4.72792	7.92237e-43
																	-14.25	4.63636	1.44967e-42		-14.25	4.63636	2.60038e-42		-14.1	4.74912	3.49498e-43
																	-14.25	4.65734	6.43382e-43		-14.25	4.65734	1.1535e-42		-14.1	4.77032	1.53642e-43
																	-14.25	4.67832	2.84543e-43		-14.25	4.67832	5.09899e-43		-14.1	4.79152	6.73053e-44
																	-14.25	4.6993	1.25402e-43		-14.25	4.6993	2.24611e-43		-14.1	4.81272	2.93809e-44
																	-14.25	4.72028	5.50733e-44		-14.25	4.72028	9.85964e-44		-14.1	4.83392	1.27807e-44
																	-14.25	4.74126	2.41021e-44		-14.25	4.74126	4.31293e-44		-14.1	4.85512	5.54013e-45
																	-14.25	4.76224	1.05111e-44		-14.25	4.76224	1.88004e-44		-14.1	4.87633	2.39309e-45
																	-14.25	4.78322	4.56788e-45		-14.25	4.78322	8.1666e-45		-14.1	4.89753	1.03009e-45
																	-14.25	4.8042	1.97816e-45		-14.25	4.8042	3.53507e-45		-14.1	4.91873	4.41836e-46
																	-14.25	4.82518	8.53658e-46		-14.25	4.82518	1.52488e-45		-14.1	4.93993	1.88852e-46
																	-14.25	4.84615	3.671e-46		-14.25	4.84615	6.55471e-46		-14.1	4.96113	8.04372e-47
																	-14.25	4.86713	1.57312e-46		-14.25	4.86713	2.80771e-46		-14.1	4.98233	3.41401e-47
																	-14.25	4.88811	6.7176e-47		-14.25	4.88811	1.19848e-46		-14.1	5.00353	1.44393e-47
																	-14.25	4.90909	2.85854e-47		-14.25	4.90909	5.09791e-47		-14.1	5.02474	6.08557e-48
																	-14.25	4.93007	1.21213e-47		-14.25	4.93007	2.16089e-47		-14.1	5.04594	2.55581e-48
																	-14.25	4.95105	5.12191e-48		-14.25	4.95105	9.1275e-48		-14.1	5.06714	1.06962e-48
																	-14.25	4.97203	2.1567e-48		-14.25	4.97203	3.84194e-48		-14.1	5.08834	4.46066e-49
																	-14.25	4.99301	9.04947e-49		-14.25	4.99301	1.6115e-48		-14.1	5.10954	1.85372e-49
																	-14.25	5.01399	3.78384e-49		-14.25	5.01399	6.73578e-49		-14.1	5.13074	7.67643e-50
																	-14.25	5.03497	1.57658e-49		-14.25	5.03497	2.80559e-49		-14.1	5.15194	3.16772e-50
																	-14.25	5.05594	6.54601e-50		-14.25	5.05594	1.1645e-49		-14.1	5.17315	1.30259e-50
																	-14.25	5.07692	2.70839e-50		-14.25	5.07692	4.81653e-50		-14.1	5.19435	5.33749e-51
																	-14.25	5.0979	1.11666e-50		-14.25	5.0979	1.98521e-50		-14.1	5.21555	2.17941e-51
																	-14.25	5.11888	4.5878e-51		-14.25	5.11888	8.15373e-51		-14.1	5.23675	8.86772e-52
																	-14.25	5.13986	1.87829e-51		-14.25	5.13986	3.33722e-51		-14.1	5.25795	3.59547e-52
																	-14.25	5.16084	7.66296e-52		-14.25	5.16084	1.3611e-51		-14.1	5.27915	1.45268e-52
																	-14.25	5.18182	3.11533e-52		-14.25	5.18182	5.53188e-52		-14.1	5.30035	5.84864e-53
																	-14.25	5.2028	1.26208e-52		-14.25	5.2028	2.24044e-52		-14.1	5.32156	2.34645e-53
																	-14.25	5.22378	5.09496e-53		-14.25	5.22378	9.04211e-53		-14.1	5.34276	9.38072e-54
																	-14.25	5.24476	2.0496e-53		-14.25	5.24476	3.6365e-53		-14.1	5.36396	3.73708e-54
																	-14.25	5.26573	8.21621e-54		-14.25	5.26573	1.45738e-53		-14.1	5.38516	1.48353e-54
																	-14.25	5.28671	3.28207e-54		-14.25	5.28671	5.82022e-54		-14.1	5.40636	5.86858e-55
																	-14.25	5.30769	1.30646e-54		-14.25	5.30769	2.31623e-54		-14.1	5.42756	2.31333e-55
																	-14.25	5.32867	5.18225e-55		-14.25	5.32867	9.18542e-55		-14.1	5.44876	9.08682e-56
																	-14.25	5.34965	2.04839e-55		-14.25	5.34965	3.62988e-55		-14.1	5.46997	3.55677e-56
																	-14.25	5.37063	8.06827e-56		-14.25	5.37063	1.42942e-55		-14.1	5.49117	1.38729e-56
																	-14.25	5.39161	3.1668e-56		-14.25	5.39161	5.60925e-56		-14.1	5.51237	5.392e-57
																	-14.25	5.41259	1.23861e-56		-14.25	5.41259	2.19343e-56		-14.1	5.53357	2.08834e-57
																	-14.25	5.43357	4.82745e-57		-14.25	5.43357	8.54705e-57		-14.1	5.55477	8.05972e-58
																	-14.25	5.45455	1.87488e-57		-14.25	5.45455	3.31882e-57		-14.1	5.57597	3.09962e-58
																	-14.25	5.47552	7.2561e-58		-14.25	5.47552	1.28418e-57		-14.1	5.59717	1.18786e-58
																	-14.25	5.4965	2.79836e-58		-14.25	5.4965	4.95155e-58		-14.1	5.61838	4.53616e-59
																	-14.25	5.51748	1.07541e-58		-14.25	5.51748	1.90252e-58		-14.1	5.63958	1.72616e-59
																	-14.25	5.53846	4.11831e-59		-14.25	5.53846	7.28438e-59		-14.1	5.66078	6.54549e-60
																	-14.25	5.55944	1.57157e-59		-14.25	5.55944	2.77926e-59		-14.1	5.68198	2.47327e-60
																	-14.25	5.58042	5.97613e-60		-14.25	5.58042	1.05667e-59		-14.1	5.70318	9.31253e-61
																	-14.25	5.6014	2.26452e-60		-14.25	5.6014	4.00332e-60		-14.1	5.72438	3.49407e-61
																	-14.25	5.62238	8.55075e-61		-14.25	5.62238	1.51138e-60		-14.1	5.74558	1.30636e-61
																	-14.25	5.64336	3.21738e-61		-14.25	5.64336	5.68593e-61		-14.1	5.76678	4.86701e-62
																	-14.25	5.66434	1.20635e-61		-14.25	5.66434	2.13157e-61		-14.1	5.78799	1.80688e-62
																	-14.25	5.68532	4.50724e-62		-14.25	5.68532	7.96291e-62		-14.1	5.80919	6.68439e-63
																	-14.25	5.70629	1.67811e-62		-14.25	5.70629	2.96425e-62		-14.1	5.83039	2.46412e-63
																	-14.25	5.72727	6.22587e-63		-14.25	5.72727	1.09959e-62		-14.1	5.85159	9.05169e-64
																	-14.25	5.74825	2.3017e-63		-14.25	5.74825	4.06457e-63		-14.1	5.87279	3.31332e-64
																	-14.25	5.76923	8.47946e-64		-14.25	5.76923	1.49717e-63		-14.1	5.89399	1.20855e-64
																	-14.25	5.79021	3.11284e-64		-14.25	5.79021	5.49541e-64		-14.1	5.91519	4.3927e-65
																	-14.25	5.81119	1.13872e-64		-14.25	5.81119	2.01001e-64		-14.1	5.9364	1.59098e-65
																	-14.25	5.83217	4.15091e-65		-14.25	5.83217	7.32602e-65		-14.1	5.9576	5.74203e-66
																	-14.25	5.85315	1.50779e-65		-14.25	5.85315	2.66077e-65		-14.1	5.9788	2.06505e-66
																	-14.25	5.87413	5.45764e-66		-14.25	5.87413	9.62981e-66		-14.1	6	7.40054e-67
																	-14.25	5.89511	1.96852e-66		-14.25	5.89511	3.47294e-66		-14.05	0	0.00126
																	-14.25	5.91608	7.07527e-67		-14.25	5.91608	1.24809e-66		-14.05	0.0212	0.00264
																	-14.25	5.93706	2.53405e-67		-14.25	5.93706	4.46958e-67		-14.05	0.0424	0.00393
																	-14.25	5.95804	9.04389e-68		-14.25	5.95804	1.59498e-67		-14.05	0.0636	0.0051
																	-14.25	5.97902	3.21635e-68		-14.25	5.97902	5.67171e-68		-14.05	0.08481	0.00619
																	-14.25	6	1.13983e-68		-14.25	6	2.00974e-68		-14.05	0.10601	0.00713
																	-14.2	0	0.000873483		-14.2	0	0.00157		-14.05	0.12721	0.00786
																	-14.2	0.02098	0.00173		-14.2	0.02098	0.00311		-14.05	0.14841	0.00832
																	-14.2	0.04196	0.0022		-14.2	0.04196	0.00398		-14.05	0.16961	0.00853
																	-14.2	0.06294	0.00228		-14.2	0.06294	0.00423		-14.05	0.19081	0.00855
																	-14.2	0.08392	0.00218		-14.2	0.08392	0.0043		-14.05	0.21201	0.00849
																	-14.2	0.1049	0.0022		-14.2	0.1049	0.00469		-14.05	0.23322	0.00844
																	-14.2	0.12587	0.00257		-14.2	0.12587	0.00562		-14.05	0.25442	0.00848
																	-14.2	0.14685	0.0032		-14.2	0.14685	0.00681		-14.05	0.27562	0.0086
																	-14.2	0.16783	0.00385		-14.2	0.16783	0.00792		-14.05	0.29682	0.00874
																	-14.2	0.18881	0.00434		-14.2	0.18881	0.00866		-14.05	0.31802	0.00882
																	-14.2	0.20979	0.00459		-14.2	0.20979	0.00892		-14.05	0.33922	0.0088
																	-14.2	0.23077	0.00459		-14.2	0.23077	0.00874		-14.05	0.36042	0.00864
																	-14.2	0.25175	0.00437		-14.2	0.25175	0.00827		-14.05	0.38163	0.00838
																	-14.2	0.27273	0.00406		-14.2	0.27273	0.00774		-14.05	0.40283	0.00805
																	-14.2	0.29371	0.00376		-14.2	0.29371	0.00735		-14.05	0.42403	0.0077
																	-14.2	0.31469	0.00357		-14.2	0.31469	0.00722		-14.05	0.44523	0.00736
																	-14.2	0.33566	0.00352		-14.2	0.33566	0.00728		-14.05	0.46643	0.00705
																	-14.2	0.35664	0.00356		-14.2	0.35664	0.0074		-14.05	0.48763	0.00675
																	-14.2	0.37762	0.00361		-14.2	0.37762	0.00743		-14.05	0.50883	0.00646
																	-14.2	0.3986	0.00361		-14.2	0.3986	0.00732		-14.05	0.53004	0.00616
																	-14.2	0.41958	0.00353		-14.2	0.41958	0.00707		-14.05	0.55124	0.00585
																	-14.2	0.44056	0.00339		-14.2	0.44056	0.00674		-14.05	0.57244	0.00555
																	-14.2	0.46154	0.00319		-14.2	0.46154	0.00638		-14.05	0.59364	0.00524
																	-14.2	0.48252	0.00296		-14.2	0.48252	0.00602		-14.05	0.61484	0.00496
																	-14.2	0.5035	0.00272		-14.2	0.5035	0.0057		-14.05	0.63604	0.00468
																	-14.2	0.52448	0.0025		-14.2	0.52448	0.0054		-14.05	0.65724	0.00442
																	-14.2	0.54546	0.0023		-14.2	0.54546	0.00512		-14.05	0.67845	0.00418
																	-14.2	0.56643	0.00213		-14.2	0.56643	0.00486		-14.05	0.69965	0.00394
																	-14.2	0.58741	0.00198		-14.2	0.58741	0.0046		-14.05	0.72085	0.00372
																	-14.2	0.60839	0.00187		-14.2	0.60839	0.00436		-14.05	0.74205	0.00349
																	-14.2	0.62937	0.00178		-14.2	0.62937	0.00412		-14.05	0.76325	0.00327
																	-14.2	0.65035	0.00171		-14.2	0.65035	0.0039		-14.05	0.78445	0.00306
																	-14.2	0.67133	0.00164		-14.2	0.67133	0.00369		-14.05	0.80565	0.00284
																	-14.2	0.69231	0.00158		-14.2	0.69231	0.00348		-14.05	0.82686	0.00263
																	-14.2	0.71329	0.00151		-14.2	0.71329	0.00328		-14.05	0.84806	0.00242
																	-14.2	0.73427	0.00143		-14.2	0.73427	0.00308		-14.05	0.86926	0.00221
																	-14.2	0.75525	0.00135		-14.2	0.75525	0.00289		-14.05	0.89046	0.002
																	-14.2	0.77622	0.00125		-14.2	0.77622	0.00269		-14.05	0.91166	0.0018
																	-14.2	0.7972	0.00115		-14.2	0.7972	0.0025		-14.05	0.93286	0.0016
																	-14.2	0.81818	0.00105		-14.2	0.81818	0.00231		-14.05	0.95406	0.00142
																	-14.2	0.83916	0.000949577		-14.2	0.83916	0.00211		-14.05	0.97527	0.00124
																	-14.2	0.86014	0.000848846		-14.2	0.86014	0.00192		-14.05	0.99647	0.00108
																	-14.2	0.88112	0.000752145		-14.2	0.88112	0.00174		-14.05	1.01767	0.000927166
																	-14.2	0.9021	0.000660974		-14.2	0.9021	0.00156		-14.05	1.03887	0.000790552
																	-14.2	0.92308	0.000576351		-14.2	0.92308	0.00138		-14.05	1.06007	0.000668181
																	-14.2	0.94406	0.000498866		-14.2	0.94406	0.00122		-14.05	1.08127	0.000559909
																	-14.2	0.96504	0.000428757		-14.2	0.96504	0.00106		-14.05	1.10247	0.000465247
																	-14.2	0.98601	0.00036599		-14.2	0.98601	0.000918243		-14.05	1.12368	0.000383426
																	-14.2	1.00699	0.000310332		-14.2	1.00699	0.000787017		-14.05	1.14488	0.000313481
																	-14.2	1.02797	0.000261412		-14.2	1.02797	0.000668576		-14.05	1.16608	0.000254316
																	-14.2	1.04895	0.000218772		-14.2	1.04895	0.000562991		-14.05	1.18728	0.000204774
																	-14.2	1.06993	0.000181903		-14.2	1.06993	0.000469993		-14.05	1.20848	0.000163692
																	-14.2	1.09091	0.000150271		-14.2	1.09091	0.000389034		-14.05	1.22968	0.000129938
																	-14.2	1.11189	0.000123343		-14.2	1.11189	0.000319351		-14.05	1.25088	0.000102451
																	-14.2	1.13287	0.000100595		-14.2	1.13287	0.000260025		-14.05	1.27209	8.02562e-05
																	-14.2	1.15385	8.15259e-05		-14.2	1.15385	0.000210049		-14.05	1.29329	6.24788e-05
																	-14.2	1.17483	6.56625e-05		-14.2	1.17483	0.000168378		-14.05	1.31449	4.8349e-05
																	-14.2	1.1958	5.25668e-05		-14.2	1.1958	0.000133971		-14.05	1.33569	3.72008e-05
																	-14.2	1.21678	4.18374e-05		-14.2	1.21678	0.00010583		-14.05	1.35689	2.84665e-05
																	-14.2	1.23776	3.31117e-05		-14.2	1.23776	8.30226e-05		-14.05	1.37809	2.1669e-05
																	-14.2	1.25874	2.60668e-05		-14.2	1.25874	6.46985e-05		-14.05	1.39929	1.64122e-05
																	-14.2	1.27972	2.04183e-05		-14.2	1.27972	5.00988e-05		-14.05	1.4205	1.23714e-05
																	-14.2	1.3007	1.59193e-05		-14.2	1.3007	3.85589e-05		-14.05	1.4417	9.28307e-06
																	-14.2	1.32168	1.23581e-05		-14.2	1.32168	2.95063e-05		-14.05	1.4629	6.93556e-06
																	-14.2	1.34266	9.55541e-06		-14.2	1.34266	2.24559e-05		-14.05	1.4841	5.16033e-06
																	-14.2	1.36364	7.36123e-06		-14.2	1.36364	1.7002e-05		-14.05	1.5053	3.82441e-06
																	-14.2	1.38462	5.65159e-06		-14.2	1.38462	1.28101e-05		-14.05	1.5265	2.82373e-06
																	-14.2	1.40559	4.32515e-06		-14.2	1.40559	9.60753e-06		-14.05	1.5477	2.07743e-06
																	-14.2	1.42657	3.29992e-06		-14.2	1.42657	7.17458e-06		-14.05	1.56891	1.52314e-06
																	-14.2	1.44755	2.51019e-06		-14.2	1.44755	5.33603e-06		-14.05	1.59011	1.11307e-06
																	-14.2	1.46853	1.90376e-06		-14.2	1.46853	3.95351e-06		-14.05	1.61131	8.10824e-07
																	-14.2	1.48951	1.43944e-06		-14.2	1.48951	2.91866e-06		-14.05	1.63251	5.88831e-07
																	-14.2	1.51049	1.08493e-06		-14.2	1.51049	2.14736e-06		-14.05	1.65371	4.26331e-07
																	-14.2	1.53147	8.1504e-07		-14.2	1.53147	1.57478e-06		-14.05	1.67491	3.07765e-07
																	-14.2	1.55245	6.10165e-07		-14.2	1.55245	1.15131e-06		-14.05	1.69611	2.21524e-07
																	-14.2	1.57343	4.55129e-07		-14.2	1.57343	8.39218e-07		-14.05	1.71731	1.58986e-07
																	-14.2	1.59441	3.38195e-07		-14.2	1.59441	6.09962e-07		-14.05	1.73852	1.13772e-07
																	-14.2	1.61539	2.50311e-07		-14.2	1.61539	4.42087e-07		-14.05	1.75972	8.11781e-08
																	-14.2	1.63636	1.84507e-07		-14.2	1.63636	3.19528e-07		-14.05	1.78092	5.77513e-08
																	-14.2	1.65734	1.3543e-07		-14.2	1.65734	2.30312e-07		-14.05	1.80212	4.09626e-08
																	-14.2	1.67832	9.89813e-08		-14.2	1.67832	1.65551e-07		-14.05	1.82332	2.89667e-08
																	-14.2	1.6993	7.20272e-08		-14.2	1.6993	1.18674e-07		-14.05	1.84452	2.04211e-08
																	-14.2	1.72028	5.21828e-08		-14.2	1.72028	8.48348e-08		-14.05	1.86572	1.43518e-08
																	-14.2	1.74126	3.76388e-08		-14.2	1.74126	6.0475e-08		-14.05	1.88693	1.00546e-08
																	-14.2	1.76224	2.70284e-08		-14.2	1.76224	4.29878e-08		-14.05	1.90813	7.02157e-09
																	-14.2	1.78322	1.93235e-08		-14.2	1.78322	3.04695e-08		-14.05	1.92933	4.88767e-09
																	-14.2	1.8042	1.37544e-08		-14.2	1.8042	2.15335e-08		-14.05	1.95053	3.3912e-09
																	-14.2	1.82518	9.74774e-09		-14.2	1.82518	1.51732e-08		-14.05	1.97173	2.34519e-09
																	-14.2	1.84615	6.87842e-09		-14.2	1.84615	1.06594e-08		-14.05	1.99293	1.61646e-09
																	-14.2	1.86713	4.833e-09		-14.2	1.86713	7.46556e-09		-14.05	2.01413	1.11048e-09
																	-14.2	1.88811	3.38152e-09		-14.2	1.88811	5.21257e-09		-14.05	2.03534	7.60335e-10
																	-14.2	1.90909	2.35612e-09		-14.2	1.90909	3.62815e-09		-14.05	2.05654	5.18861e-10
																	-14.2	1.93007	1.63494e-09		-14.2	1.93007	2.51738e-09		-14.05	2.07774	3.52896e-10
																	-14.2	1.95105	1.12991e-09		-14.2	1.95105	1.74113e-09		-14.05	2.09894	2.39216e-10
																	-14.2	1.97203	7.77784e-10		-14.2	1.97203	1.20039e-09		-14.05	2.12014	1.61617e-10
																	-14.2	1.99301	5.33295e-10		-14.2	1.99301	8.24924e-10		-14.05	2.14134	1.08828e-10
																	-14.2	2.01399	3.64247e-10		-14.2	2.01399	5.65066e-10		-14.05	2.16254	7.30383e-11
																	-14.2	2.03497	2.4784e-10		-14.2	2.03497	3.85809e-10		-14.05	2.18375	4.88569e-11
																	-14.2	2.05594	1.68004e-10		-14.2	2.05594	2.62561e-10		-14.05	2.20495	3.25738e-11
																	-14.2	2.07692	1.13465e-10		-14.2	2.07692	1.78102e-10		-14.05	2.22615	2.16464e-11
																	-14.2	2.0979	7.63522e-11		-14.2	2.0979	1.20416e-10		-14.05	2.24735	1.43377e-11
																	-14.2	2.11888	5.11943e-11		-14.2	2.11888	8.11482e-11		-14.05	2.26855	9.46584e-12
																	-14.2	2.13986	3.42045e-11		-14.2	2.13986	5.45064e-11		-14.05	2.28975	6.2291e-12
																	-14.2	2.16084	2.27731e-11		-14.2	2.16084	3.64915e-11		-14.05	2.31095	4.08585e-12
																	-14.2	2.18182	1.51099e-11		-14.2	2.18182	2.43506e-11		-14.05	2.33216	2.67137e-12
																	-14.2	2.2028	9.99109e-12		-14.2	2.2028	1.61958e-11		-14.05	2.35336	1.74093e-12
																	-14.2	2.22378	6.58406e-12		-14.2	2.22378	1.07366e-11		-14.05	2.37456	1.13092e-12
																	-14.2	2.24476	4.32431e-12		-14.2	2.24476	7.09423e-12		-14.05	2.39576	7.32285e-13
																	-14.2	2.26573	2.83071e-12		-14.2	2.26573	4.67214e-12		-14.05	2.41696	4.72641e-13
																	-14.2	2.28671	1.84688e-12		-14.2	2.28671	3.06689e-12		-14.05	2.43816	3.04077e-13
																	-14.2	2.30769	1.20104e-12		-14.2	2.30769	2.00656e-12		-14.05	2.45936	1.95002e-13
																	-14.2	2.32867	7.78501e-13		-14.2	2.32867	1.3085e-12		-14.05	2.48057	1.2465e-13
																	-14.2	2.34965	5.02982e-13		-14.2	2.34965	8.50483e-13		-14.05	2.50177	7.94231e-14
																	-14.2	2.37063	3.23924e-13		-14.2	2.37063	5.50964e-13		-14.05	2.52297	5.04426e-14
																	-14.2	2.39161	2.07939e-13		-14.2	2.39161	3.55751e-13		-14.05	2.54417	3.19332e-14
																	-14.2	2.41259	1.33056e-13		-14.2	2.41259	2.28946e-13		-14.05	2.56537	2.01502e-14
																	-14.2	2.43357	8.48682e-14		-14.2	2.43357	1.46852e-13		-14.05	2.58657	1.26738e-14
																	-14.2	2.45455	5.39596e-14		-14.2	2.45455	9.38828e-14		-14.05	2.60777	7.94544e-15
																	-14.2	2.47552	3.41986e-14		-14.2	2.47552	5.98203e-14		-14.05	2.62898	4.96492e-15
																	-14.2	2.4965	2.16056e-14		-14.2	2.4965	3.79897e-14		-14.05	2.65018	3.09232e-15
																	-14.2	2.51748	1.36065e-14		-14.2	2.51748	2.40456e-14		-14.05	2.67138	1.9197e-15
																	-14.2	2.53846	8.54171e-15		-14.2	2.53846	1.51689e-14		-14.05	2.69258	1.18782e-15
																	-14.2	2.55944	5.34522e-15		-14.2	2.55944	9.53719e-15		-14.05	2.71378	7.32553e-16
																	-14.2	2.58042	3.33433e-15		-14.2	2.58042	5.97629e-15		-14.05	2.73498	4.50288e-16
																	-14.2	2.6014	2.07336e-15		-14.2	2.6014	3.73238e-15		-14.05	2.75618	2.75869e-16
																	-14.2	2.62238	1.28518e-15		-14.2	2.62238	2.32317e-15		-14.05	2.77739	1.6845e-16
																	-14.2	2.64336	7.94099e-16		-14.2	2.64336	1.44117e-15		-14.05	2.79859	1.02517e-16
																	-14.2	2.66434	4.89111e-16		-14.2	2.66434	8.91016e-16		-14.05	2.81979	6.21827e-17
																	-14.2	2.68532	3.00304e-16		-14.2	2.68532	5.49023e-16		-14.05	2.84099	3.75917e-17
																	-14.2	2.70629	1.83795e-16		-14.2	2.70629	3.37155e-16		-14.05	2.86219	2.26495e-17
																	-14.2	2.72727	1.12132e-16		-14.2	2.72727	2.06348e-16		-14.05	2.88339	1.36009e-17
																	-14.2	2.74825	6.81928e-17		-14.2	2.74825	1.25864e-16		-14.05	2.90459	8.13987e-18
																	-14.2	2.76923	4.13395e-17		-14.2	2.76923	7.65121e-17		-14.05	2.9258	4.85517e-18
																	-14.2	2.79021	2.49808e-17		-14.2	2.79021	4.6354e-17		-14.05	2.947	2.8862e-18
																	-14.2	2.81119	1.50473e-17		-14.2	2.81119	2.79879e-17		-14.05	2.9682	1.70994e-18
																	-14.2	2.83217	9.03486e-18		-14.2	2.83217	1.68414e-17		-14.05	2.9894	1.00964e-18
																	-14.2	2.85315	5.40744e-18		-14.2	2.85315	1.00998e-17		-14.05	3.0106	5.94131e-19
																	-14.2	2.87413	3.22601e-18		-14.2	2.87413	6.03624e-18		-14.05	3.0318	3.48438e-19
																	-14.2	2.89511	1.91842e-18		-14.2	2.89511	3.59538e-18		-14.05	3.053	2.03656e-19
																	-14.2	2.91608	1.13715e-18		-14.2	2.91608	2.13425e-18		-14.05	3.07421	1.18629e-19
																	-14.2	2.93706	6.71876e-19		-14.2	2.93706	1.2626e-18		-14.05	3.09541	6.88669e-20
																	-14.2	2.95804	3.95688e-19		-14.2	2.95804	7.44402e-19		-14.05	3.11661	3.98431e-20
																	-14.2	2.97902	2.32276e-19		-14.2	2.97902	4.3739e-19		-14.05	3.13781	2.29729e-20
																	-14.2	3	1.35907e-19		-14.2	3	2.56123e-19		-14.05	3.15901	1.32008e-20
																	-14.2	3.02098	7.92611e-20		-14.2	3.02098	1.49468e-19		-14.05	3.18021	7.55974e-21
																	-14.2	3.04196	4.60741e-20		-14.2	3.04196	8.69291e-20		-14.05	3.20141	4.31451e-21
																	-14.2	3.06294	2.66948e-20		-14.2	3.06294	5.03849e-20		-14.05	3.22262	2.454e-21
																	-14.2	3.08392	1.54159e-20		-14.2	3.08392	2.9104e-20		-14.05	3.24382	1.39103e-21
																	-14.2	3.1049	8.87311e-21		-14.2	3.1049	1.67541e-20		-14.05	3.26502	7.85805e-22
																	-14.2	3.12587	5.09034e-21		-14.2	3.12587	9.61182e-21		-14.05	3.28622	4.42395e-22
																	-14.2	3.14685	2.91056e-21		-14.2	3.14685	5.49549e-21		-14.05	3.30742	2.48212e-22
																	-14.2	3.16783	1.65868e-21		-14.2	3.16783	3.13129e-21		-14.05	3.32862	1.38788e-22
																	-14.2	3.18881	9.42108e-22		-14.2	3.18881	1.77809e-21		-14.05	3.34982	7.73384e-23
																	-14.2	3.20979	5.3332e-22		-14.2	3.20979	1.00624e-21		-14.05	3.37103	4.29491e-23
																	-14.2	3.23077	3.00899e-22		-14.2	3.23077	5.67493e-22		-14.05	3.39223	2.37699e-23
																	-14.2	3.25175	1.69198e-22		-14.2	3.25175	3.18959e-22		-14.05	3.41343	1.31104e-23
																	-14.2	3.27273	9.48222e-23		-14.2	3.27273	1.78658e-22		-14.05	3.43463	7.20639e-24
																	-14.2	3.29371	5.29616e-23		-14.2	3.29371	9.97291e-23		-14.05	3.45583	3.9476e-24
																	-14.2	3.31469	2.94812e-23		-14.2	3.31469	5.54798e-23		-14.05	3.47703	2.15507e-24
																	-14.2	3.33566	1.63554e-23		-14.2	3.33566	3.07581e-23		-14.05	3.49823	1.17247e-24
																	-14.2	3.35664	9.04285e-24		-14.2	3.35664	1.6994e-23		-14.05	3.51944	6.35706e-25
																	-14.2	3.37762	4.98283e-24		-14.2	3.37762	9.35714e-24		-14.05	3.54064	3.43496e-25
																	-14.2	3.3986	2.73634e-24		-14.2	3.3986	5.13454e-24		-14.05	3.56184	1.84969e-25
																	-14.2	3.41958	1.49756e-24		-14.2	3.41958	2.80783e-24		-14.05	3.58304	9.92627e-26
																	-14.2	3.44056	8.1681e-25		-14.2	3.44056	1.5302e-24		-14.05	3.60424	5.30865e-26
																	-14.2	3.46154	4.43991e-25		-14.2	3.46154	8.31068e-25		-14.05	3.62544	2.82939e-26
																	-14.2	3.48252	2.40516e-25		-14.2	3.48252	4.49815e-25		-14.05	3.64664	1.50283e-26
																	-14.2	3.5035	1.29846e-25		-14.2	3.5035	2.42627e-25		-14.05	3.66785	7.95496e-27
																	-14.2	3.52448	6.98594e-26		-14.2	3.52448	1.30423e-25		-14.05	3.68905	4.19637e-27
																	-14.2	3.54546	3.7457e-26		-14.2	3.54546	6.98675e-26		-14.05	3.71025	2.20606e-27
																	-14.2	3.56643	2.00148e-26		-14.2	3.56643	3.72996e-26		-14.05	3.73145	1.15577e-27
																	-14.2	3.58741	1.06581e-26		-14.2	3.58741	1.98445e-26		-14.05	3.75265	6.03433e-28
																	-14.2	3.60839	5.65608e-27		-14.2	3.60839	1.05216e-26		-14.05	3.77385	3.13975e-28
																	-14.2	3.62937	2.99129e-27		-14.2	3.62937	5.55944e-27		-14.05	3.79505	1.62805e-28
																	-14.2	3.65035	1.57654e-27		-14.2	3.65035	2.92742e-27		-14.05	3.81625	8.41287e-29
																	-14.2	3.67133	8.28056e-28		-14.2	3.67133	1.53619e-27		-14.05	3.83746	4.33238e-29
																	-14.2	3.69231	4.33428e-28		-14.2	3.69231	8.0336e-28		-14.05	3.85866	2.22338e-29
																	-14.2	3.71329	2.26088e-28		-14.2	3.71329	4.18677e-28		-14.05	3.87986	1.13712e-29
																	-14.2	3.73427	1.17528e-28		-14.2	3.73427	2.17447e-28		-14.05	3.90106	5.79561e-30
																	-14.2	3.75525	6.08844e-29		-14.2	3.75525	1.12546e-28		-14.05	3.92226	2.94372e-30
																	-14.2	3.77622	3.1432e-29		-14.2	3.77622	5.80513e-29		-14.05	3.94346	1.49004e-30
																	-14.2	3.7972	1.61711e-29		-14.2	3.7972	2.98398e-29		-14.05	3.96466	7.51621e-31
																	-14.2	3.81818	8.291e-30		-14.2	3.81818	1.52856e-29		-14.05	3.98587	3.77835e-31
																	-14.2	3.83916	4.23618e-30		-14.2	3.83916	7.8032e-30		-14.05	4.00707	1.89281e-31
																	-14.2	3.86014	2.15695e-30		-14.2	3.86014	3.96977e-30		-14.05	4.02827	9.44954e-32
																	-14.2	3.88112	1.09447e-30		-14.2	3.88112	2.01261e-30		-14.05	4.04947	4.70126e-32
																	-14.2	3.9021	5.53437e-31		-14.2	3.9021	1.01684e-30		-14.05	4.07067	2.33087e-32
																	-14.2	3.92308	2.78887e-31		-14.2	3.92308	5.11978e-31		-14.05	4.09187	1.15165e-32
																	-14.2	3.94406	1.40051e-31		-14.2	3.94406	2.56891e-31		-14.05	4.11307	5.67049e-33
																	-14.2	3.96504	7.00879e-32		-14.2	3.96504	1.28454e-31		-14.05	4.13428	2.78239e-33
																	-14.2	3.98601	3.49539e-32		-14.2	3.98601	6.40099e-32		-14.05	4.15548	1.36055e-33
																	-14.2	4.00699	1.73718e-32		-14.2	4.00699	3.17868e-32		-14.05	4.17668	6.62988e-34
																	-14.2	4.02797	8.60379e-33		-14.2	4.02797	1.57306e-32		-14.05	4.19788	3.21954e-34
																	-14.2	4.04895	4.2465e-33		-14.2	4.04895	7.75793e-33		-14.05	4.21908	1.55804e-34
																	-14.2	4.06993	2.08866e-33		-14.2	4.06993	3.81281e-33		-14.05	4.24028	7.51376e-35
																	-14.2	4.09091	1.02376e-33		-14.2	4.09091	1.86742e-33		-14.05	4.26148	3.61104e-35
																	-14.2	4.11189	5.00065e-34		-14.2	4.11189	9.11465e-34		-14.05	4.28269	1.72942e-35
																	-14.2	4.13287	2.43415e-34		-14.2	4.13287	4.43339e-34		-14.05	4.30389	8.25399e-36
																	-14.2	4.15385	1.18077e-34		-14.2	4.15385	2.14897e-34		-14.05	4.32509	3.92573e-36
																	-14.2	4.17483	5.70787e-35		-14.2	4.17483	1.03806e-34		-14.05	4.34629	1.86067e-36
																	-14.2	4.1958	2.74966e-35		-14.2	4.1958	4.99705e-35		-14.05	4.36749	8.78846e-37
																	-14.2	4.21678	1.32001e-35		-14.2	4.21678	2.39719e-35		-14.05	4.38869	4.13664e-37
																	-14.2	4.23776	6.31493e-36		-14.2	4.23776	1.14601e-35		-14.05	4.40989	1.94033e-37
																	-14.2	4.25874	3.0106e-36		-14.2	4.25874	5.45976e-36		-14.05	4.4311	9.06972e-38
																	-14.2	4.27972	1.43031e-36		-14.2	4.27972	2.59212e-36		-14.05	4.4523	4.22478e-38
																	-14.2	4.3007	6.77178e-37		-14.2	4.3007	1.2264e-36		-14.05	4.4735	1.96112e-38
																	-14.2	4.32168	3.19497e-37		-14.2	4.32168	5.7824e-37		-14.05	4.4947	9.07186e-39
																	-14.2	4.34266	1.50218e-37		-14.2	4.34266	2.71694e-37		-14.05	4.5159	4.18194e-39
																	-14.2	4.36364	7.03834e-38		-14.2	4.36364	1.27218e-37		-14.05	4.5371	1.9211e-39
																	-14.2	4.38462	3.28632e-38		-14.2	4.38462	5.93626e-38		-14.05	4.5583	8.79449e-40
																	-14.2	4.40559	1.52912e-38		-14.2	4.40559	2.76041e-38		-14.05	4.57951	4.012e-40
																	-14.2	4.42657	7.09032e-39		-14.2	4.42657	1.27918e-38		-14.05	4.60071	1.8239e-40
																	-14.2	4.44755	3.27628e-39		-14.2	4.44755	5.90721e-39		-14.05	4.62191	8.26282e-41
																	-14.2	4.46853	1.50864e-39		-14.2	4.46853	2.7185e-39		-14.05	4.64311	3.73031e-41
																	-14.2	4.48951	6.92284e-40		-14.2	4.48951	1.24673e-39		-14.05	4.66431	1.67822e-41
																	-14.2	4.51049	3.16572e-40		-14.2	4.51049	5.69785e-40		-14.05	4.68551	7.52386e-42
																	-14.2	4.53147	1.44261e-40		-14.2	4.53147	2.59504e-40		-14.05	4.70671	3.3614e-42
																	-14.2	4.55245	6.55117e-41		-14.2	4.55245	1.1778e-40		-14.05	4.72792	1.49653e-42
																	-14.2	4.57343	2.96468e-41		-14.2	4.57343	5.32713e-41		-14.05	4.74912	6.63958e-43
																	-14.2	4.59441	1.33699e-41		-14.2	4.59441	2.4011e-41		-14.05	4.77032	2.93549e-43
																	-14.2	4.61539	6.00849e-42		-14.2	4.61539	1.0785e-41		-14.05	4.79152	1.29332e-43
																	-14.2	4.63636	2.69088e-42		-14.2	4.63636	4.82752e-42		-14.05	4.81272	5.67832e-44
																	-14.2	4.65734	1.20091e-42		-14.2	4.65734	2.15339e-42		-14.05	4.83392	2.48438e-44
																	-14.2	4.67832	5.34095e-43		-14.2	4.67832	9.57223e-43		-14.05	4.85512	1.08318e-44
																	-14.2	4.6993	2.36709e-43		-14.2	4.6993	4.24031e-43		-14.05	4.87633	4.70622e-45
																	-14.2	4.72028	1.04544e-43		-14.2	4.72028	1.87187e-43		-14.05	4.89753	2.03764e-45
																	-14.2	4.74126	4.60122e-44		-14.2	4.74126	8.23466e-44		-14.05	4.91873	8.79158e-46
																	-14.2	4.76224	2.01806e-44		-14.2	4.76224	3.61001e-44		-14.05	4.93993	3.78e-46
																	-14.2	4.78322	8.82034e-45		-14.2	4.78322	1.57712e-44		-14.05	4.96113	1.61957e-46
																	-14.2	4.8042	3.8417e-45		-14.2	4.8042	6.86613e-45		-14.05	4.98233	6.91503e-47
																	-14.2	4.82518	1.66744e-45		-14.2	4.82518	2.97887e-45		-14.05	5.00353	2.94219e-47
																	-14.2	4.84615	7.21214e-46		-14.2	4.84615	1.2879e-45		-14.05	5.02474	1.24748e-47
																	-14.2	4.86713	3.10861e-46		-14.2	4.86713	5.54889e-46		-14.05	5.04594	5.27081e-48
																	-14.2	4.88811	1.33523e-46		-14.2	4.88811	2.38243e-46		-14.05	5.06714	2.21925e-48
																	-14.2	4.90909	5.7152e-47		-14.2	4.90909	1.01936e-46		-14.05	5.08834	9.31146e-49
																	-14.2	4.93007	2.43778e-47		-14.2	4.93007	4.34632e-47		-14.05	5.10954	3.89325e-49
																	-14.2	4.95105	1.0362e-47		-14.2	4.95105	1.84675e-47		-14.05	5.13074	1.62215e-49
																	-14.2	4.97203	4.38917e-48		-14.2	4.97203	7.81963e-48		-14.05	5.15194	6.7352e-50
																	-14.2	4.99301	1.8527e-48		-14.2	4.99301	3.29954e-48		-14.05	5.17315	2.78672e-50
																	-14.2	5.01399	7.7932e-49		-14.2	5.01399	1.38743e-48		-14.05	5.19435	1.149e-50
																	-14.2	5.03497	3.26672e-49		-14.2	5.03497	5.81378e-49		-14.05	5.21555	4.72092e-51
																	-14.2	5.05594	1.36456e-49		-14.2	5.05594	2.4277e-49		-14.05	5.23675	1.93293e-51
																	-14.2	5.07692	5.68018e-50		-14.2	5.07692	1.01023e-49		-14.05	5.25795	7.88655e-52
																	-14.2	5.0979	2.35622e-50		-14.2	5.0979	4.18926e-50		-14.05	5.27915	3.20657e-52
																	-14.2	5.11888	9.73992e-51		-14.2	5.11888	1.73118e-50		-14.05	5.30035	1.2992e-52
																	-14.2	5.13986	4.01217e-51		-14.2	5.13986	7.1291e-51		-14.05	5.32156	5.24554e-53
																	-14.2	5.16084	1.64698e-51		-14.2	5.16084	2.92561e-51		-14.05	5.34276	2.11051e-53
																	-14.2	5.18182	6.73728e-52		-14.2	5.18182	1.19642e-51		-14.05	5.36396	8.46186e-54
																	-14.2	5.2028	2.7464e-52		-14.2	5.2028	4.87577e-52		-14.05	5.38516	3.38084e-54
																	-14.2	5.22378	1.11565e-52		-14.2	5.22378	1.9801e-52		-14.05	5.40636	1.34606e-54
																	-14.2	5.24476	4.51624e-53		-14.2	5.24476	8.01347e-53		-14.05	5.42756	5.34053e-55
																	-14.2	5.26573	1.82184e-53		-14.2	5.26573	3.23177e-53		-14.05	5.44876	2.11147e-55
																	-14.2	5.28671	7.32366e-54		-14.2	5.28671	1.29882e-53		-14.05	5.46997	8.31889e-56
																	-14.2	5.30769	2.93379e-54		-14.2	5.30769	5.20166e-54		-14.05	5.49117	3.26608e-56
																	-14.2	5.32867	1.17116e-54		-14.2	5.32867	2.07598e-54		-14.05	5.51237	1.27781e-56
																	-14.2	5.34965	4.6589e-55		-14.2	5.34965	8.25637e-55		-14.05	5.53357	4.98182e-57
																	-14.2	5.37063	1.84687e-55		-14.2	5.37063	3.27222e-55		-14.05	5.55477	1.93548e-57
																	-14.2	5.39161	7.29579e-56		-14.2	5.39161	1.29235e-55		-14.05	5.57597	7.49321e-58
																	-14.2	5.41259	2.87205e-56		-14.2	5.41259	5.08634e-56		-14.05	5.59717	2.89086e-58
																	-14.2	5.43357	1.12666e-56		-14.2	5.43357	1.99487e-56		-14.05	5.61838	1.11139e-58
																	-14.2	5.45455	4.40432e-57		-14.2	5.45455	7.7967e-57		-14.05	5.63958	4.25778e-59
																	-14.2	5.47552	1.71572e-57		-14.2	5.47552	3.03663e-57		-14.05	5.66078	1.62547e-59
																	-14.2	5.4965	6.66036e-58		-14.2	5.4965	1.17857e-57		-14.05	5.68198	6.1838e-60
																	-14.2	5.51748	2.57651e-58		-14.2	5.51748	4.55833e-58		-14.05	5.70318	2.34428e-60
																	-14.2	5.53846	9.93222e-59		-14.2	5.53846	1.75687e-58		-14.05	5.72438	8.8561e-61
																	-14.2	5.55944	3.81543e-59		-14.2	5.55944	6.74774e-59		-14.05	5.74558	3.33391e-61
																	-14.2	5.58042	1.46057e-59		-14.2	5.58042	2.58262e-59		-14.05	5.76678	1.25067e-61
																	-14.2	5.6014	5.57166e-60		-14.2	5.6014	9.85023e-60		-14.05	5.78799	4.67532e-62
																	-14.2	5.62238	2.11801e-60		-14.2	5.62238	3.74383e-60		-14.05	5.80919	1.74164e-62
																	-14.2	5.64336	8.02328e-61		-14.2	5.64336	1.41797e-60		-14.05	5.83039	6.46519e-63
																	-14.2	5.66434	3.02871e-61		-14.2	5.66434	5.35185e-61		-14.05	5.85159	2.39157e-63
																	-14.2	5.68532	1.13932e-61		-14.2	5.68532	2.0129e-61		-14.05	5.87279	8.81582e-64
																	-14.2	5.70629	4.27084e-62		-14.2	5.70629	7.54439e-62		-14.05	5.89399	3.23832e-64
																	-14.2	5.72727	1.59537e-62		-14.2	5.72727	2.81778e-62		-14.05	5.91519	1.18537e-64
																	-14.2	5.74825	5.93871e-63		-14.2	5.74825	1.04875e-62		-14.05	5.9364	4.32381e-65
																	-14.2	5.76923	2.20294e-63		-14.2	5.76923	3.88975e-63		-14.05	5.9576	1.57165e-65
																	-14.2	5.79021	8.14317e-64		-14.2	5.79021	1.43764e-63		-14.05	5.9788	5.69275e-66
																	-14.2	5.81119	2.99961e-64		-14.2	5.81119	5.29496e-64		-14.05	6	2.05478e-66
																	-14.2	5.83217	1.10107e-64		-14.2	5.83217	1.94337e-64		-14	0	0.00126
																	-14.2	5.85315	4.02761e-65		-14.2	5.85315	7.10772e-65		-14	0.0212	0.00264
																	-14.2	5.87413	1.46811e-65		-14.2	5.87413	2.59051e-65		-14	0.0424	0.00393
																	-14.2	5.89511	5.33273e-66		-14.2	5.89511	9.40852e-66		-14	0.0636	0.0051
																	-14.2	5.91608	1.93028e-66		-14.2	5.91608	3.40516e-66		-14	0.08481	0.00619
																	-14.2	5.93706	6.96257e-67		-14.2	5.93706	1.2281e-66		-14	0.10601	0.00714
																	-14.2	5.95804	2.50264e-67		-14.2	5.95804	4.4138e-67		-14	0.12721	0.00786
																	-14.2	5.97902	8.96412e-68		-14.2	5.97902	1.58078e-67		-14	0.14841	0.00833
																	-14.2	6	3.19959e-68		-14.2	6	5.64168e-68		-14	0.16961	0.00854
																	-14.15	0	0.000873484		-14.15	0	0.00157		-14	0.19081	0.00856
																	-14.15	0.02098	0.00173		-14.15	0.02098	0.00311		-14	0.21201	0.0085
																	-14.15	0.04196	0.0022		-14.15	0.04196	0.00398		-14	0.23322	0.00845
																	-14.15	0.06294	0.00228		-14.15	0.06294	0.00423		-14	0.25442	0.00849
																	-14.15	0.08392	0.00218		-14.15	0.08392	0.0043		-14	0.27562	0.00861
																	-14.15	0.1049	0.0022		-14.15	0.1049	0.0047		-14	0.29682	0.00876
																	-14.15	0.12587	0.00258		-14.15	0.12587	0.00562		-14	0.31802	0.00885
																	-14.15	0.14685	0.0032		-14.15	0.14685	0.00682		-14	0.33922	0.00883
																	-14.15	0.16783	0.00385		-14.15	0.16783	0.00792		-14	0.36042	0.00867
																	-14.15	0.18881	0.00435		-14.15	0.18881	0.00867		-14	0.38163	0.00841
																	-14.15	0.20979	0.0046		-14.15	0.20979	0.00893		-14	0.40283	0.00809
																	-14.15	0.23077	0.00459		-14.15	0.23077	0.00876		-14	0.42403	0.00774
																	-14.15	0.25175	0.00438		-14.15	0.25175	0.00829		-14	0.44523	0.0074
																	-14.15	0.27273	0.00407		-14.15	0.27273	0.00775		-14	0.46643	0.00709
																	-14.15	0.29371	0.00377		-14.15	0.29371	0.00737		-14	0.48763	0.0068
																	-14.15	0.31469	0.00358		-14.15	0.31469	0.00724		-14	0.50883	0.0065
																	-14.15	0.33566	0.00353		-14.15	0.33566	0.00731		-14	0.53004	0.00621
																	-14.15	0.35664	0.00357		-14.15	0.35664	0.00742		-14	0.55124	0.0059
																	-14.15	0.37762	0.00362		-14.15	0.37762	0.00746		-14	0.57244	0.0056
																	-14.15	0.3986	0.00363		-14.15	0.3986	0.00735		-14	0.59364	0.0053
																	-14.15	0.41958	0.00355		-14.15	0.41958	0.00711		-14	0.61484	0.00501
																	-14.15	0.44056	0.00341		-14.15	0.44056	0.00678		-14	0.63604	0.00473
																	-14.15	0.46154	0.00321		-14.15	0.46154	0.00642		-14	0.65724	0.00448
																	-14.15	0.48252	0.00298		-14.15	0.48252	0.00606		-14	0.67845	0.00423
																	-14.15	0.5035	0.00274		-14.15	0.5035	0.00574		-14	0.69965	0.004
																	-14.15	0.52448	0.00252		-14.15	0.52448	0.00544		-14	0.72085	0.00377
																	-14.15	0.54546	0.00232		-14.15	0.54546	0.00517		-14	0.74205	0.00355
																	-14.15	0.56643	0.00214		-14.15	0.56643	0.0049		-14	0.76325	0.00333
																	-14.15	0.58741	0.002		-14.15	0.58741	0.00465		-14	0.78445	0.00311
																	-14.15	0.60839	0.00189		-14.15	0.60839	0.0044		-14	0.80565	0.0029
																	-14.15	0.62937	0.0018		-14.15	0.62937	0.00417		-14	0.82686	0.00268
																	-14.15	0.65035	0.00173		-14.15	0.65035	0.00395		-14	0.84806	0.00247
																	-14.15	0.67133	0.00166		-14.15	0.67133	0.00373		-14	0.86926	0.00226
																	-14.15	0.69231	0.0016		-14.15	0.69231	0.00353		-14	0.89046	0.00205
																	-14.15	0.71329	0.00153		-14.15	0.71329	0.00333		-14	0.91166	0.00184
																	-14.15	0.73427	0.00146		-14.15	0.73427	0.00313		-14	0.93286	0.00165
																	-14.15	0.75525	0.00137		-14.15	0.75525	0.00294		-14	0.95406	0.00146
																	-14.15	0.77622	0.00128		-14.15	0.77622	0.00274		-14	0.97527	0.00128
																	-14.15	0.7972	0.00118		-14.15	0.7972	0.00255		-14	0.99647	0.00111
																	-14.15	0.81818	0.00107		-14.15	0.81818	0.00235		-14	1.01767	0.000956962
																	-14.15	0.83916	0.000969996		-14.15	0.83916	0.00216		-14	1.03887	0.000817127
																	-14.15	0.86014	0.000868101		-14.15	0.86014	0.00197		-14	1.06007	0.000691644
																	-14.15	0.88112	0.000770104		-14.15	0.88112	0.00178		-14	1.08127	0.000580422
																	-14.15	0.9021	0.000677558		-14.15	0.9021	0.0016		-14	1.10247	0.000483008
																	-14.15	0.92308	0.000591523		-14.15	0.92308	0.00142		-14	1.12368	0.000398662
																	-14.15	0.94406	0.000512626		-14.15	0.94406	0.00125		-14	1.14488	0.000326432
																	-14.15	0.96504	0.000441134		-14.15	0.96504	0.00109		-14	1.16608	0.000265229
																	-14.15	0.98601	0.000377036		-14.15	0.98601	0.000946254		-14	1.18728	0.000213892
																	-14.15	1.00699	0.000320114		-14.15	1.00699	0.000812162		-14	1.20848	0.000171248
																	-14.15	1.02797	0.000270011		-14.15	1.02797	0.000690918		-14	1.22968	0.000136151
																	-14.15	1.04895	0.000226275		-14.15	1.04895	0.000582643		-14	1.25088	0.00010752
																	-14.15	1.06993	0.000188402		-14.15	1.06993	0.000487109		-14	1.27209	8.43627e-05
																	-14.15	1.09091	0.000155859		-14.15	1.09091	0.000403798		-14	1.29329	6.57821e-05
																	-14.15	1.11189	0.000128113		-14.15	1.11189	0.000331965		-14	1.31449	5.09885e-05
																	-14.15	1.13287	0.000104637		-14.15	1.13287	0.000270704		-14	1.33569	3.92965e-05
																	-14.15	1.15385	8.49256e-05		-14.15	1.15385	0.00021901		-14	1.35689	3.01202e-05
																	-14.15	1.17483	6.85023e-05		-14.15	1.17483	0.000175831		-14	1.37809	2.29662e-05
																	-14.15	1.1958	5.49224e-05		-14.15	1.1958	0.000140118		-14	1.39929	1.74241e-05
																	-14.15	1.21678	4.37782e-05		-14.15	1.21678	0.00011086		-14	1.4205	1.31566e-05
																	-14.15	1.23776	3.47005e-05		-14.15	1.23776	8.71056e-05		-14	1.4417	9.88927e-06
																	-14.15	1.25874	2.73594e-05		-14.15	1.25874	6.79883e-05		-14	1.4629	7.4013e-06
																	-14.15	1.27972	2.14638e-05		-14.15	1.27972	5.27306e-05		-14	1.4841	5.51651e-06
																	-14.15	1.3007	1.67604e-05		-14.15	1.3007	4.06498e-05		-14	1.5053	4.09562e-06
																	-14.15	1.32168	1.30314e-05		-14.15	1.32168	3.11568e-05		-14	1.5265	3.02938e-06
																	-14.15	1.34266	1.00919e-05		-14.15	1.34266	2.37507e-05		-14	1.5477	2.23275e-06
																	-14.15	1.36364	7.78699e-06		-14.15	1.36364	1.80119e-05		-14	1.56891	1.64001e-06
																	-14.15	1.38462	5.98816e-06		-14.15	1.38462	1.35935e-05		-14	1.59011	1.2007e-06
																	-14.15	1.40559	4.59028e-06		-14.15	1.40559	1.02121e-05		-14	1.61131	8.76291e-07
																	-14.15	1.42657	3.50808e-06		-14.15	1.42657	7.63883e-06		-14	1.63251	6.3758e-07
																	-14.15	1.44755	2.67311e-06		-14.15	1.44755	5.69095e-06		-14	1.65371	4.62514e-07
																	-14.15	1.46853	2.03087e-06		-14.15	1.46853	4.22368e-06		-14	1.67491	3.34536e-07
																	-14.15	1.48951	1.5383e-06		-14.15	1.48951	3.1235e-06		-14	1.69611	2.4127e-07
																	-14.15	1.51049	1.16157e-06		-14.15	1.51049	2.30208e-06		-14	1.71731	1.73505e-07
																	-14.15	1.53147	8.74248e-07		-14.15	1.53147	1.69123e-06		-14	1.73852	1.24415e-07
																	-14.15	1.55245	6.55742e-07		-14.15	1.55245	1.23866e-06		-14	1.75972	8.89554e-08
																	-14.15	1.57343	4.9008e-07		-14.15	1.57343	9.04525e-07		-14	1.78092	6.34169e-08
																	-14.15	1.59441	3.6489e-07		-14.15	1.59441	6.58638e-07		-14	1.80212	4.50769e-08
																	-14.15	1.61539	2.70614e-07		-14.15	1.61539	4.78257e-07		-14	1.82332	3.1945e-08
																	-14.15	1.63636	1.99881e-07		-14.15	1.63636	3.46325e-07		-14	1.84452	2.257e-08
																	-14.15	1.65734	1.47021e-07		-14.15	1.65734	2.50106e-07		-14	1.86572	1.58972e-08
																	-14.15	1.67832	1.07679e-07		-14.15	1.67832	1.80131e-07		-14	1.88693	1.11623e-08
																	-14.15	1.6993	7.85234e-08		-14.15	1.6993	1.29381e-07		-14	1.90813	7.81288e-09
																	-14.15	1.72028	5.70118e-08		-14.15	1.72028	9.26746e-08		-14	1.92933	5.45102e-09
																	-14.15	1.74126	4.12115e-08		-14.15	1.74126	6.61986e-08		-14	1.95053	3.79088e-09
																	-14.15	1.76224	2.96591e-08		-14.15	1.76224	4.71539e-08		-14	1.97173	2.62777e-09
																	-14.15	1.78322	2.12514e-08		-14.15	1.78322	3.34926e-08		-14	1.99293	1.81555e-09
																	-14.15	1.8042	1.51605e-08		-14.15	1.8042	2.37205e-08		-14	2.01413	1.25025e-09
																	-14.15	1.82518	1.07685e-08		-14.15	1.82518	1.67503e-08		-14	2.03534	8.58119e-10
																	-14.15	1.84615	7.61605e-09		-14.15	1.84615	1.17931e-08		-14	2.05654	5.87028e-10
																	-14.15	1.86713	5.36358e-09		-14.15	1.86713	8.27792e-09		-14	2.07774	4.00249e-10
																	-14.15	1.88811	3.76144e-09		-14.15	1.88811	5.79275e-09		-14	2.09894	2.71995e-10
																	-14.15	1.90909	2.62696e-09		-14.15	1.90909	4.04115e-09		-14	2.12014	1.84227e-10
																	-14.15	1.93007	1.82716e-09		-14.15	1.93007	2.81039e-09		-14	2.14134	1.24369e-10
																	-14.15	1.95105	1.26575e-09		-14.15	1.95105	1.94831e-09		-14	2.16254	8.36837e-11
																	-14.15	1.97203	8.73373e-10		-14.15	1.97203	1.34639e-09		-14	2.18375	5.61232e-11
																	-14.15	1.99301	6.00279e-10		-14.15	1.99301	9.27459e-10		-14	2.20495	3.75165e-11
																	-14.15	2.01399	4.10994e-10		-14.15	2.01399	6.3683e-10		-14	2.22615	2.4997e-11
																	-14.15	2.03497	2.80332e-10		-14.15	2.03497	4.35864e-10		-14	2.24735	1.66012e-11
																	-14.15	2.05594	1.90498e-10		-14.15	2.05594	2.97354e-10		-14	2.26855	1.09897e-11
																	-14.15	2.07692	1.28976e-10		-14.15	2.07692	2.02203e-10		-14	2.28975	7.25154e-12
																	-14.15	2.0979	8.70077e-11		-14.15	2.0979	1.37054e-10		-14	2.31095	4.76954e-12
																	-14.15	2.11888	5.84863e-11		-14.15	2.11888	9.25938e-11		-14	2.33216	3.127e-12
																	-14.15	2.13986	3.9176e-11		-14.15	2.13986	6.23532e-11		-14	2.35336	2.04356e-12
																	-14.15	2.16084	2.61502e-11		-14.15	2.16084	4.18525e-11		-14	2.37456	1.33124e-12
																	-14.15	2.18182	1.73955e-11		-14.15	2.18182	2.80007e-11		-14	2.39576	8.64445e-13
																	-14.15	2.2028	1.15324e-11		-14.15	2.2028	1.86724e-11		-14	2.41696	5.59541e-13
																	-14.15	2.22378	7.61981e-12		-14.15	2.22378	1.24113e-11		-14	2.43816	3.61026e-13
																	-14.15	2.24476	5.01788e-12		-14.15	2.24476	8.22275e-12		-14	2.45936	2.32198e-13
																	-14.15	2.26573	3.29352e-12		-14.15	2.26573	5.43001e-12		-14	2.48057	1.48864e-13
																	-14.15	2.28671	2.15465e-12		-14.15	2.28671	3.5741e-12		-14	2.50177	9.5133e-14
																	-14.15	2.30769	1.405e-12		-14.15	2.30769	2.34484e-12		-14	2.52297	6.06012e-14
																	-14.15	2.32867	9.13212e-13		-14.15	2.32867	1.53335e-12		-14	2.54417	3.84802e-14
																	-14.15	2.34965	5.91654e-13		-14.15	2.34965	9.99423e-13		-14	2.56537	2.43554e-14
																	-14.15	2.37063	3.82095e-13		-14.15	2.37063	6.49284e-13		-14	2.58657	1.53658e-14
																	-14.15	2.39161	2.45973e-13		-14.15	2.39161	4.20432e-13		-14	2.60777	9.663e-15
																	-14.15	2.41259	1.57842e-13		-14.15	2.41259	2.71351e-13		-14	2.62898	6.05707e-15
																	-14.15	2.43357	1.00966e-13		-14.15	2.43357	1.74558e-13		-14	2.65018	3.78445e-15
																	-14.15	2.45455	6.43809e-14		-14.15	2.45455	1.11922e-13		-14	2.67138	2.35684e-15
																	-14.15	2.47552	4.09226e-14		-14.15	2.47552	7.15256e-14		-14	2.69258	1.46298e-15
																	-14.15	2.4965	2.59298e-14		-14.15	2.4965	4.55588e-14		-14	2.71378	9.05167e-16
																	-14.15	2.51748	1.63782e-14		-14.15	2.51748	2.89232e-14		-14	2.73498	5.58204e-16
																	-14.15	2.53846	1.03125e-14		-14.15	2.53846	1.83012e-14		-14	2.75618	3.43107e-16
																	-14.15	2.55944	6.47284e-15		-14.15	2.55944	1.15418e-14		-14	2.77739	2.10201e-16
																	-14.15	2.58042	4.05003e-15		-14.15	2.58042	7.25474e-15		-14	2.79859	1.28353e-16
																	-14.15	2.6014	2.52613e-15		-14.15	2.6014	4.54491e-15		-14	2.81979	7.81158e-17
																	-14.15	2.62238	1.57068e-15		-14.15	2.62238	2.83779e-15		-14	2.84099	4.73839e-17
																	-14.15	2.64336	9.73535e-16		-14.15	2.64336	1.76597e-15		-14	2.86219	2.8647e-17
																	-14.15	2.66434	6.01518e-16		-14.15	2.66434	1.09531e-15		-14	2.88339	1.72616e-17
																	-14.15	2.68532	3.70491e-16		-14.15	2.68532	6.77071e-16		-14	2.90459	1.03665e-17
																	-14.15	2.70629	2.27477e-16		-14.15	2.70629	4.17135e-16		-14	2.9258	6.20489e-18
																	-14.15	2.72727	1.39229e-16		-14.15	2.72727	2.5613e-16		-14	2.947	3.70153e-18
																	-14.15	2.74825	8.49471e-17		-14.15	2.74825	1.56743e-16		-14	2.9682	2.20076e-18
																	-14.15	2.76923	5.16648e-17		-14.15	2.76923	9.55988e-17		-14	2.9894	1.30409e-18
																	-14.15	2.79021	3.13232e-17		-14.15	2.79021	5.81107e-17		-14	3.0106	7.70161e-19
																	-14.15	2.81119	1.89305e-17		-14.15	2.81119	3.52044e-17		-14	3.0318	4.53309e-19
																	-14.15	2.83217	1.14046e-17		-14.15	2.83217	2.12556e-17		-14	3.053	2.65917e-19
																	-14.15	2.85315	6.84878e-18		-14.15	2.85315	1.27905e-17		-14	3.07421	1.55465e-19
																	-14.15	2.87413	4.09982e-18		-14.15	2.87413	7.67065e-18		-14	3.09541	9.05846e-20
																	-14.15	2.89511	2.44641e-18		-14.15	2.89511	4.58471e-18		-14	3.11661	5.2603e-20
																	-14.15	2.91608	1.45513e-18		-14.15	2.91608	2.73101e-18		-14	3.13781	3.04438e-20
																	-14.15	2.93706	8.62748e-19		-14.15	2.93706	1.62131e-18		-14	3.15901	1.75598e-20
																	-14.15	2.95804	5.09881e-19		-14.15	2.95804	9.59273e-19		-14	3.18021	1.00942e-20
																	-14.15	2.97902	3.00368e-19		-14.15	2.97902	5.6565e-19		-14	3.20141	5.78299e-21
																	-14.15	3	1.76374e-19		-14.15	3	3.32417e-19		-14	3.22262	3.3019e-21
																	-14.15	3.02098	1.03231e-19		-14.15	3.02098	1.94692e-19		-14	3.24382	1.8789e-21
																	-14.15	3.04196	6.02247e-20		-14.15	3.04196	1.13643e-19		-14	3.26502	1.06555e-21
																	-14.15	3.06294	3.50206e-20		-14.15	3.06294	6.61095e-20		-14	3.28622	6.0224e-22
																	-14.15	3.08392	2.02981e-20		-14.15	3.08392	3.83278e-20		-14	3.30742	3.3923e-22
																	-14.15	3.1049	1.17264e-20		-14.15	3.1049	2.21458e-20		-14	3.32862	1.90434e-22
																	-14.15	3.12587	6.75225e-21		-14.15	3.12587	1.27525e-20		-14	3.34982	1.06542e-22
																	-14.15	3.14685	3.87528e-21		-14.15	3.14685	7.31859e-21		-14	3.37103	5.94053e-23
																	-14.15	3.16783	2.21679e-21		-14.15	3.16783	4.18586e-21		-14	3.39223	3.30107e-23
																	-14.15	3.18881	1.26389e-21		-14.15	3.18881	2.38599e-21		-14	3.41343	1.82814e-23
																	-14.15	3.20979	7.18217e-22		-14.15	3.20979	1.35543e-21		-14	3.43463	1.00899e-23
																	-14.15	3.23077	4.06779e-22		-14.15	3.23077	7.67381e-22		-14	3.45583	5.54997e-24
																	-14.15	3.25175	2.29622e-22		-14.15	3.25175	4.32981e-22		-14	3.47703	3.04241e-24
																	-14.15	3.27273	1.29188e-22		-14.15	3.27273	2.43473e-22		-14	3.49823	1.66215e-24
																	-14.15	3.29371	7.24396e-23		-14.15	3.29371	1.36445e-22		-14	3.51944	9.04988e-25
																	-14.15	3.31469	4.04832e-23		-14.15	3.31469	7.62056e-23		-14	3.54064	4.91066e-25
																	-14.15	3.33566	2.25484e-23		-14.15	3.33566	4.24169e-23		-14	3.56184	2.65558e-25
																	-14.15	3.35664	1.25169e-23		-14.15	3.35664	2.35296e-23		-14	3.58304	1.4312e-25
																	-14.15	3.37762	6.92494e-24		-14.15	3.37762	1.3008e-23		-14	3.60424	7.6871e-26
																	-14.15	3.3986	3.8183e-24		-14.15	3.3986	7.16686e-24		-14	3.62544	4.11478e-26
																	-14.15	3.41958	2.09824e-24		-14.15	3.41958	3.93521e-24		-14	3.64664	2.19508e-26
																	-14.15	3.44056	1.14914e-24		-14.15	3.44056	2.15342e-24		-14	3.66785	1.16701e-26
																	-14.15	3.46154	6.27217e-25		-14.15	3.46154	1.17438e-24		-14	3.68905	6.18328e-27
																	-14.15	3.48252	3.41186e-25		-14.15	3.48252	6.38277e-25		-14	3.71025	3.26499e-27
																	-14.15	3.5035	1.84965e-25		-14.15	3.5035	3.45723e-25		-14	3.73145	1.71816e-27
																	-14.15	3.52448	9.99336e-26		-14.15	3.52448	1.86624e-25		-14	3.75265	9.01081e-28
																	-14.15	3.54546	5.38092e-26		-14.15	3.54546	1.00398e-25		-14	3.77385	4.70957e-28
																	-14.15	3.56643	2.8875e-26		-14.15	3.56643	5.3827e-26		-14	3.79505	2.4531e-28
																	-14.15	3.58741	1.54422e-26		-14.15	3.58741	2.87603e-26		-14	3.81625	1.27341e-28
																	-14.15	3.60839	8.23024e-27		-14.15	3.60839	1.53145e-26		-14	3.83746	6.58771e-29
																	-14.15	3.62937	4.37154e-27		-14.15	3.62937	8.12701e-27		-14	3.85866	3.39639e-29
																	-14.15	3.65035	2.31405e-27		-14.15	3.65035	4.29808e-27		-14	3.87986	1.74508e-29
																	-14.15	3.67133	1.22075e-27		-14.15	3.67133	2.26535e-27		-14	3.90106	8.93568e-30
																	-14.15	3.69231	6.41797e-28		-14.15	3.69231	1.1899e-27		-14	3.92226	4.55988e-30
																	-14.15	3.71329	3.36265e-28		-14.15	3.71329	6.22876e-28		-14	3.94346	2.31896e-30
																	-14.15	3.73427	1.75581e-28		-14.15	3.73427	3.24944e-28		-14	3.96466	1.17529e-30
																	-14.15	3.75525	9.13668e-29		-14.15	3.75525	1.68939e-28		-14	3.98587	5.93622e-31
																	-14.15	3.77622	4.73817e-29		-14.15	3.77622	8.75316e-29		-14	4.00707	2.98804e-31
																	-14.15	3.7972	2.44875e-29		-14.15	3.7972	4.51975e-29		-14	4.02827	1.49891e-31
																	-14.15	3.81818	1.26121e-29		-14.15	3.81818	2.32582e-29		-14	4.04947	7.4933e-32
																	-14.15	3.83916	6.47357e-30		-14.15	3.83916	1.19276e-29		-14	4.07067	3.7332e-32
																	-14.15	3.86014	3.31138e-30		-14.15	3.86014	6.09597e-30		-14	4.09187	1.85353e-32
																	-14.15	3.88112	1.68804e-30		-14.15	3.88112	3.10488e-30		-14	4.11307	9.17123e-33
																	-14.15	3.9021	8.57563e-31		-14.15	3.9021	1.57601e-30		-14	4.13428	4.52235e-33
																	-14.15	3.92308	4.34168e-31		-14.15	3.92308	7.97235e-31		-14	4.15548	2.22233e-33
																	-14.15	3.94406	2.19058e-31		-14.15	3.94406	4.01906e-31		-14	4.17668	1.08833e-33
																	-14.15	3.96504	1.10146e-31		-14.15	3.96504	2.01918e-31		-14	4.19788	5.31154e-34
																	-14.15	3.98601	5.51928e-32		-14.15	3.98601	1.01097e-31		-14	4.21908	2.58337e-34
																	-14.15	4.00699	2.75617e-32		-14.15	4.00699	5.04439e-32		-14	4.24028	1.25216e-34
																	-14.15	4.02797	1.37163e-32		-14.15	4.02797	2.50837e-32		-14	4.26148	6.04836e-35
																	-14.15	4.04895	6.80257e-33		-14.15	4.04895	1.24304e-32		-14	4.28269	2.91153e-35
																	-14.15	4.06993	3.36214e-33		-14.15	4.06993	6.13889e-33		-14	4.30389	1.39672e-35
																	-14.15	4.09091	1.65602e-33		-14.15	4.09091	3.02137e-33		-14	4.32509	6.67735e-36
																	-14.15	4.11189	8.12868e-34		-14.15	4.11189	1.48193e-33		-14	4.34629	3.18128e-36
																	-14.15	4.13287	3.97631e-34		-14.15	4.13287	7.24371e-34		-14	4.36749	1.51044e-36
																	-14.15	4.15385	1.93841e-34		-14.15	4.15385	3.52861e-34		-14	4.38869	7.14674e-37
																	-14.15	4.17483	9.41709e-35		-14.15	4.17483	1.71299e-34		-14	4.40989	3.36989e-37
																	-14.15	4.1958	4.55924e-35		-14.15	4.1958	8.28736e-35		-14	4.4311	1.58353e-37
																	-14.15	4.21678	2.19974e-35		-14.15	4.21678	3.99563e-35		-14	4.4523	7.41547e-38
																	-14.15	4.23776	1.05769e-35		-14.15	4.23776	1.91983e-35		-14	4.4735	3.46061e-38
																	-14.15	4.25874	5.0681e-36		-14.15	4.25874	9.19284e-36		-14	4.4947	1.60942e-38
																	-14.15	4.27972	2.42012e-36		-14.15	4.27972	4.38676e-36		-14	4.5159	7.4591e-39
																	-14.15	4.3007	1.15168e-36		-14.15	4.3007	2.08615e-36		-14	4.5371	3.44512e-39
																	-14.15	4.32168	5.46176e-37		-14.15	4.32168	9.8868e-37		-14	4.5583	1.58571e-39
																	-14.15	4.34266	2.58128e-37		-14.15	4.34266	4.66953e-37		-14	4.57951	7.27347e-40
																	-14.15	4.36364	1.21574e-37		-14.15	4.36364	2.19785e-37		-14	4.60071	3.32476e-40
																	-14.15	4.38462	5.70623e-38		-14.15	4.38462	1.03093e-37		-14	4.62191	1.51453e-40
																	-14.15	4.40559	2.66907e-38		-14.15	4.40559	4.81911e-38		-14	4.64311	6.87536e-41
																	-14.15	4.42657	1.24415e-38		-14.15	4.42657	2.24498e-38		-14	4.66431	3.11037e-41
																	-14.15	4.44755	5.77948e-39		-14.15	4.44755	1.04223e-38		-14	4.68551	1.40225e-41
																	-14.15	4.46853	2.67551e-39		-14.15	4.46853	4.82193e-39		-14	4.70671	6.29999e-42
																	-14.15	4.48951	1.23431e-39		-14.15	4.48951	2.22323e-39		-14	4.72792	2.82066e-42
																	-14.15	4.51049	5.67473e-40		-14.15	4.51049	1.02154e-39		-14	4.74912	1.25852e-42
																	-14.15	4.53147	2.59996e-40		-14.15	4.53147	4.67767e-40		-14	4.77032	5.59587e-43
																	-14.15	4.55245	1.18711e-40		-14.15	4.55245	2.13457e-40		-14	4.79152	2.47954e-43
																	-14.15	4.57343	5.4015e-41		-14.15	4.57343	9.70724e-41		-14	4.81272	1.0949e-43
																	-14.15	4.59441	2.44929e-41		-14.15	4.59441	4.39933e-41		-14	4.83392	4.81804e-44
																	-14.15	4.61539	1.10679e-41		-14.15	4.61539	1.98693e-41		-14	4.85512	2.11283e-44
																	-14.15	4.63636	4.98415e-42		-14.15	4.63636	8.94299e-42		-14	4.87633	9.23329e-45
																	-14.15	4.65734	2.23675e-42		-14.15	4.65734	4.01132e-42		-14	4.89753	4.02109e-45
																	-14.15	4.67832	1.00033e-42		-14.15	4.67832	1.79307e-42		-14	4.91873	1.74512e-45
																	-14.15	4.6993	4.45829e-43		-14.15	4.6993	7.98748e-43		-14	4.93993	7.54753e-46
																	-14.15	4.72028	1.98013e-43		-14.15	4.72028	3.5459e-43		-14	4.96113	3.25296e-46
																	-14.15	4.74126	8.76434e-44		-14.15	4.74126	1.56873e-43		-14	4.98233	1.39717e-46
																	-14.15	4.76224	3.86583e-44		-14.15	4.76224	6.91626e-44		-14	5.00353	5.98016e-47
																	-14.15	4.78322	1.69929e-44		-14.15	4.78322	3.03878e-44		-14	5.02474	2.55077e-47
																	-14.15	4.8042	7.4437e-45		-14.15	4.8042	1.33054e-44		-14	5.04594	1.08424e-47
																	-14.15	4.82518	3.24945e-45		-14.15	4.82518	5.8058e-45		-14	5.06714	4.59276e-48
																	-14.15	4.84615	1.41361e-45		-14.15	4.84615	2.52463e-45		-14	5.08834	1.93872e-48
																	-14.15	4.86713	6.1284e-46		-14.15	4.86713	1.09405e-45		-14	5.10954	8.15552e-49
																	-14.15	4.88811	2.64767e-46		-14.15	4.88811	4.72471e-46		-14	5.13074	3.41887e-49
																	-14.15	4.90909	1.13993e-46		-14.15	4.90909	2.03337e-46		-14	5.15194	1.42826e-49
																	-14.15	4.93007	4.89091e-47		-14.15	4.93007	8.7209e-47		-14	5.17315	5.94597e-50
																	-14.15	4.95105	2.09122e-47		-14.15	4.95105	3.7274e-47		-14	5.19435	2.4668e-50
																	-14.15	4.97203	8.91059e-48		-14.15	4.97203	1.58764e-47		-14	5.21555	1.01985e-50
																	-14.15	4.99301	3.78365e-48		-14.15	4.99301	6.73907e-48		-14	5.23675	4.20178e-51
																	-14.15	5.01399	1.60108e-48		-14.15	5.01399	2.85068e-48		-14	5.25795	1.72513e-51
																	-14.15	5.03497	6.75167e-49		-14.15	5.03497	1.2017e-48		-14	5.27915	7.05837e-52
																	-14.15	5.05594	2.83731e-49		-14.15	5.05594	5.04832e-49		-14	5.30035	2.87792e-52
																	-14.15	5.07692	1.18823e-49		-14.15	5.07692	2.11347e-49		-14	5.32156	1.16935e-52
																	-14.15	5.0979	4.95892e-50		-14.15	5.0979	8.8175e-50		-14	5.34276	4.73483e-53
																	-14.15	5.11888	2.0624e-50		-14.15	5.11888	3.66602e-50		-14	5.36396	1.91053e-53
																	-14.15	5.13986	8.54779e-51		-14.15	5.13986	1.51895e-50		-14	5.38516	7.6824e-54
																	-14.15	5.16084	3.53046e-51		-14.15	5.16084	6.27177e-51		-14	5.40636	3.07844e-54
																	-14.15	5.18182	1.45313e-51		-14.15	5.18182	2.5807e-51		-14	5.42756	1.2293e-54
																	-14.15	5.2028	5.96036e-52		-14.15	5.2028	1.05824e-51		-14	5.44876	4.89185e-55
																	-14.15	5.22378	2.43633e-52		-14.15	5.22378	4.32441e-52		-14	5.46997	1.93991e-55
																	-14.15	5.24476	9.9242e-53		-14.15	5.24476	1.76104e-52		-14	5.49117	7.6662e-56
																	-14.15	5.26573	4.02856e-53		-14.15	5.26573	7.14677e-53		-14	5.51237	3.01905e-56
																	-14.15	5.28671	1.62967e-53		-14.15	5.28671	2.89033e-53		-14	5.53357	1.18481e-56
																	-14.15	5.30769	6.56968e-54		-14.15	5.30769	1.16489e-53		-14	5.55477	4.63363e-57
																	-14.15	5.32867	2.63927e-54		-14.15	5.32867	4.67862e-54		-14	5.57597	1.80586e-57
																	-14.15	5.34965	1.05662e-54		-14.15	5.34965	1.87261e-54		-14	5.59717	7.0135e-58
																	-14.15	5.37063	4.21546e-55		-14.15	5.37063	7.46923e-55		-14	5.61838	2.71442e-58
																	-14.15	5.39161	1.67597e-55		-14.15	5.39161	2.96893e-55		-14	5.63958	1.04691e-58
																	-14.15	5.41259	6.64023e-56		-14.15	5.41259	1.17604e-55		-14	5.66078	4.02375e-59
																	-14.15	5.43357	2.62176e-56		-14.15	5.43357	4.64235e-56		-14	5.68198	1.54114e-59
																	-14.15	5.45455	1.03157e-56		-14.15	5.45455	1.82621e-56		-14	5.70318	5.88227e-60
																	-14.15	5.47552	4.04478e-57		-14.15	5.47552	7.15914e-57		-14	5.72438	2.23736e-60
																	-14.15	5.4965	1.58047e-57		-14.15	5.4965	2.79683e-57		-14	5.74558	8.4804e-61
																	-14.15	5.51748	6.15417e-58		-14.15	5.51748	1.08884e-57		-14	5.76678	3.20322e-61
																	-14.15	5.53846	2.38807e-58		-14.15	5.53846	4.22436e-58		-14	5.78799	1.20572e-61
																	-14.15	5.55944	9.23458e-59		-14.15	5.55944	1.63325e-58		-14	5.80919	4.52265e-62
																	-14.15	5.58042	3.55861e-59		-14.15	5.58042	6.29269e-59		-14	5.83039	1.69056e-62
																	-14.15	5.6014	1.36658e-59		-14.15	5.6014	2.41611e-59		-14	5.85159	6.29731e-63
																	-14.15	5.62238	5.22978e-60		-14.15	5.62238	9.24464e-60		-14	5.87279	2.3376e-63
																	-14.15	5.64336	1.99445e-60		-14.15	5.64336	3.52499e-60		-14	5.89399	8.64714e-64
																	-14.15	5.66434	7.57978e-61		-14.15	5.66434	1.33943e-60		-14	5.91519	3.1876e-64
																	-14.15	5.68532	2.87066e-61		-14.15	5.68532	5.07196e-61		-14	5.9364	1.17096e-64
																	-14.15	5.70629	1.08342e-61		-14.15	5.70629	1.91393e-61		-14	5.9576	4.28658e-65
																	-14.15	5.72727	4.0748e-62		-14.15	5.72727	7.19727e-62		-14	5.9788	1.56375e-65
																	-14.15	5.74825	1.52723e-62		-14.15	5.74825	2.69714e-62		-14	6	5.68473e-66
																	-14.15	5.76923	5.70423e-63		-14.15	5.76923	1.00724e-62		-13.95	0	0.00126
																	-14.15	5.79021	2.12314e-63		-14.15	5.79021	3.74846e-63		-13.95	0.0212	0.00264
																	-14.15	5.81119	7.87504e-64		-14.15	5.81119	1.39017e-63		-13.95	0.0424	0.00393
																	-14.15	5.83217	2.91083e-64		-14.15	5.83217	5.13774e-64		-13.95	0.0636	0.0051
																	-14.15	5.85315	1.07219e-64		-14.15	5.85315	1.89221e-64		-13.95	0.08481	0.00619
																	-14.15	5.87413	3.93567e-65		-14.15	5.87413	6.94481e-65		-13.95	0.10601	0.00714
																	-14.15	5.89511	1.43965e-65		-14.15	5.89511	2.54005e-65		-13.95	0.12721	0.00787
																	-14.15	5.91608	5.24787e-66		-14.15	5.91608	9.25795e-66		-13.95	0.14841	0.00833
																	-14.15	5.93706	1.90634e-66		-14.15	5.93706	3.36263e-66		-13.95	0.16961	0.00855
																	-14.15	5.95804	6.90093e-67		-14.15	5.95804	1.21712e-66		-13.95	0.19081	0.00857
																	-14.15	5.97902	2.48946e-67		-14.15	5.97902	4.39017e-67		-13.95	0.21201	0.00851
																	-14.15	6	8.94937e-68		-14.15	6	1.57804e-67		-13.95	0.23322	0.00846
																	-14.1	0	0.000873484		-14.1	0	0.00157		-13.95	0.25442	0.0085
																	-14.1	0.02098	0.00173		-14.1	0.02098	0.00311		-13.95	0.27562	0.00863
																	-14.1	0.04196	0.0022		-14.1	0.04196	0.00398		-13.95	0.29682	0.00878
																	-14.1	0.06294	0.00228		-14.1	0.06294	0.00423		-13.95	0.31802	0.00888
																	-14.1	0.08392	0.00218		-14.1	0.08392	0.0043		-13.95	0.33922	0.00886
																	-14.1	0.1049	0.00221		-14.1	0.1049	0.0047		-13.95	0.36042	0.00871
																	-14.1	0.12587	0.00258		-14.1	0.12587	0.00562		-13.95	0.38163	0.00845
																	-14.1	0.14685	0.0032		-14.1	0.14685	0.00682		-13.95	0.40283	0.00812
																	-14.1	0.16783	0.00386		-14.1	0.16783	0.00793		-13.95	0.42403	0.00778
																	-14.1	0.18881	0.00435		-14.1	0.18881	0.00868		-13.95	0.44523	0.00745
																	-14.1	0.20979	0.00461		-14.1	0.20979	0.00895		-13.95	0.46643	0.00714
																	-14.1	0.23077	0.0046		-14.1	0.23077	0.00877		-13.95	0.48763	0.00684
																	-14.1	0.25175	0.00439		-14.1	0.25175	0.0083		-13.95	0.50883	0.00655
																	-14.1	0.27273	0.00408		-14.1	0.27273	0.00777		-13.95	0.53004	0.00626
																	-14.1	0.29371	0.00378		-14.1	0.29371	0.00739		-13.95	0.55124	0.00595
																	-14.1	0.31469	0.00359		-14.1	0.31469	0.00726		-13.95	0.57244	0.00565
																	-14.1	0.33566	0.00354		-14.1	0.33566	0.00733		-13.95	0.59364	0.00535
																	-14.1	0.35664	0.00358		-14.1	0.35664	0.00745		-13.95	0.61484	0.00506
																	-14.1	0.37762	0.00364		-14.1	0.37762	0.00749		-13.95	0.63604	0.00479
																	-14.1	0.3986	0.00364		-14.1	0.3986	0.00738		-13.95	0.65724	0.00453
																	-14.1	0.41958	0.00357		-14.1	0.41958	0.00715		-13.95	0.67845	0.00429
																	-14.1	0.44056	0.00343		-14.1	0.44056	0.00682		-13.95	0.69965	0.00405
																	-14.1	0.46154	0.00323		-14.1	0.46154	0.00646		-13.95	0.72085	0.00383
																	-14.1	0.48252	0.003		-14.1	0.48252	0.0061		-13.95	0.74205	0.0036
																	-14.1	0.5035	0.00276		-14.1	0.5035	0.00578		-13.95	0.76325	0.00338
																	-14.1	0.52448	0.00254		-14.1	0.52448	0.00548		-13.95	0.78445	0.00317
																	-14.1	0.54546	0.00234		-14.1	0.54546	0.00521		-13.95	0.80565	0.00295
																	-14.1	0.56643	0.00216		-14.1	0.56643	0.00495		-13.95	0.82686	0.00274
																	-14.1	0.58741	0.00202		-14.1	0.58741	0.00469		-13.95	0.84806	0.00252
																	-14.1	0.60839	0.00191		-14.1	0.60839	0.00445		-13.95	0.86926	0.00231
																	-14.1	0.62937	0.00182		-14.1	0.62937	0.00422		-13.95	0.89046	0.0021
																	-14.1	0.65035	0.00175		-14.1	0.65035	0.00399		-13.95	0.91166	0.00189
																	-14.1	0.67133	0.00168		-14.1	0.67133	0.00378		-13.95	0.93286	0.00169
																	-14.1	0.69231	0.00162		-14.1	0.69231	0.00358		-13.95	0.95406	0.0015
																	-14.1	0.71329	0.00155		-14.1	0.71329	0.00338		-13.95	0.97527	0.00132
																	-14.1	0.73427	0.00148		-14.1	0.73427	0.00318		-13.95	0.99647	0.00114
																	-14.1	0.75525	0.00139		-14.1	0.75525	0.00298		-13.95	1.01767	0.000987617
																	-14.1	0.77622	0.0013		-14.1	0.77622	0.00279		-13.95	1.03887	0.000844507
																	-14.1	0.7972	0.0012		-14.1	0.7972	0.00259		-13.95	1.06007	0.000715854
																	-14.1	0.81818	0.0011		-14.1	0.81818	0.0024		-13.95	1.08127	0.000601618
																	-14.1	0.83916	0.000990786		-14.1	0.83916	0.0022		-13.95	1.10247	0.000501388
																	-14.1	0.86014	0.000887728		-14.1	0.86014	0.00201		-13.95	1.12368	0.000414453
																	-14.1	0.88112	0.000788433		-14.1	0.88112	0.00182		-13.95	1.14488	0.000339875
																	-14.1	0.9021	0.000694503		-14.1	0.9021	0.00163		-13.95	1.16608	0.000276574
																	-14.1	0.92308	0.000607044		-14.1	0.92308	0.00146		-13.95	1.18728	0.000223386
																	-14.1	0.94406	0.00052672		-14.1	0.94406	0.00129		-13.95	1.20848	0.000179127
																	-14.1	0.96504	0.000453827		-14.1	0.96504	0.00112		-13.95	1.22968	0.00014264
																	-14.1	0.98601	0.000388378		-14.1	0.98601	0.000975027		-13.95	1.25088	0.000112824
																	-14.1	1.00699	0.000330172		-14.1	1.00699	0.000838027		-13.95	1.27209	8.86657e-05
																	-14.1	1.02797	0.000278864		-14.1	1.02797	0.000713933		-13.95	1.29329	6.92492e-05
																	-14.1	1.04895	0.000234011		-14.1	1.04895	0.000602916		-13.95	1.31449	5.37635e-05
																	-14.1	1.06993	0.000195111		-14.1	1.06993	0.000504792		-13.95	1.33569	4.15032e-05
																	-14.1	1.09091	0.000161636		-14.1	1.09091	0.000419073		-13.95	1.35689	3.18644e-05
																	-14.1	1.11189	0.00013305		-14.1	1.11189	0.000345037		-13.95	1.37809	2.43368e-05
																	-14.1	1.13287	0.000108827		-14.1	1.13287	0.000281788		-13.95	1.39929	1.84951e-05
																	-14.1	1.15385	8.84558e-05		-14.1	1.15385	0.000228324		-13.95	1.4205	1.3989e-05
																	-14.1	1.17483	7.14554e-05		-14.1	1.17483	0.00018359		-13.95	1.4417	1.0533e-05
																	-14.1	1.1958	5.73758e-05		-14.1	1.1958	0.000146529		-13.95	1.4629	7.89673e-06
																	-14.1	1.21678	4.58027e-05		-14.1	1.21678	0.000116112		-13.95	1.4841	5.89606e-06
																	-14.1	1.23776	3.63603e-05		-14.1	1.23776	9.13765e-05		-13.95	1.5053	4.38512e-06
																	-14.1	1.25874	2.87118e-05		-14.1	1.25874	7.14349e-05		-13.95	1.5265	3.24929e-06
																	-14.1	1.27972	2.25594e-05		-14.1	1.27972	5.54921e-05		-13.95	1.5477	2.39915e-06
																	-14.1	1.3007	1.76432e-05		-14.1	1.3007	4.28475e-05		-13.95	1.56891	1.76544e-06
																	-14.1	1.32168	1.37392e-05		-14.1	1.32168	3.28944e-05		-13.95	1.59011	1.29491e-06
																	-14.1	1.34266	1.06568e-05		-14.1	1.34266	2.51161e-05		-13.95	1.61131	9.46809e-07
																	-14.1	1.36364	8.2359e-06		-14.1	1.36364	1.90786e-05		-13.95	1.63251	6.9019e-07
																	-14.1	1.38462	6.3436e-06		-14.1	1.38462	1.44222e-05		-13.95	1.65371	5.01637e-07
																	-14.1	1.40559	4.87072e-06		-14.1	1.40559	1.08526e-05		-13.95	1.67491	3.63538e-07
																	-14.1	1.42657	3.72863e-06		-14.1	1.42657	8.13159e-06		-13.95	1.69611	2.62703e-07
																	-14.1	1.44755	2.84602e-06		-14.1	1.44755	6.06828e-06		-13.95	1.71731	1.89296e-07
																	-14.1	1.46853	2.16601e-06		-14.1	1.46853	4.5114e-06		-13.95	1.73852	1.36013e-07
																	-14.1	1.48951	1.64359e-06		-14.1	1.48951	3.34202e-06		-13.95	1.75972	9.74484e-08
																	-14.1	1.51049	1.24334e-06		-14.1	1.51049	2.46742e-06		-13.95	1.78092	6.96168e-08
																	-14.1	1.53147	9.37537e-07		-14.1	1.53147	1.81589e-06		-13.95	1.80212	4.95887e-08
																	-14.1	1.55245	7.04554e-07		-14.1	1.55245	1.33233e-06		-13.95	1.82332	3.52179e-08
																	-14.1	1.57343	5.27583e-07		-14.1	1.57343	9.74685e-07		-13.95	1.84452	2.49367e-08
																	-14.1	1.59441	3.93591e-07		-14.1	1.59441	7.11026e-07		-13.95	1.86572	1.7603e-08
																	-14.1	1.61539	2.92487e-07		-14.1	1.61539	5.17256e-07		-13.95	1.88693	1.23877e-08
																	-14.1	1.63636	2.16479e-07		-14.1	1.63636	3.75272e-07		-13.95	1.90813	8.69026e-09
																	-14.1	1.65734	1.5956e-07		-14.1	1.65734	2.7153e-07		-13.95	1.92933	6.07708e-09
																	-14.1	1.67832	1.17108e-07		-14.1	1.67832	1.95941e-07		-13.95	1.95053	4.23609e-09
																	-14.1	1.6993	8.55809e-08		-14.1	1.6993	1.41014e-07		-13.95	1.97173	2.94327e-09
																	-14.1	1.72028	6.22695e-08		-14.1	1.72028	1.0121e-07		-13.95	1.99293	2.03836e-09
																	-14.1	1.74126	4.51099e-08		-14.1	1.74126	7.24424e-08		-13.95	2.01413	1.40705e-09
																	-14.1	1.76224	3.25359e-08		-14.1	1.76224	5.17079e-08		-13.95	2.03534	9.68083e-10
																	-14.1	1.78322	2.33642e-08		-14.1	1.78322	3.68041e-08		-13.95	2.05654	6.63874e-10
																	-14.1	1.8042	1.67051e-08		-14.1	1.8042	2.61212e-08		-13.95	2.07774	4.53763e-10
																	-14.1	1.82518	1.18923e-08		-14.1	1.82518	1.84853e-08		-13.95	2.09894	3.09131e-10
																	-14.1	1.84615	8.42997e-09		-14.1	1.84615	1.3043e-08		-13.95	2.12014	2.09908e-10
																	-14.1	1.86713	5.95038e-09		-14.1	1.86713	9.17551e-09		-13.95	2.14134	1.42066e-10
																	-14.1	1.88811	4.18259e-09		-14.1	1.88811	6.43525e-09		-13.95	2.16254	9.58365e-11
																	-14.1	1.90909	2.92788e-09		-14.1	1.90909	4.49954e-09		-13.95	2.18375	6.444e-11
																	-14.1	1.93007	2.04124e-09		-14.1	1.93007	3.13635e-09		-13.95	2.20495	4.31886e-11
																	-14.1	1.95105	1.4174e-09		-14.1	1.95105	2.17933e-09		-13.95	2.22615	2.88521e-11
																	-14.1	1.97203	9.8034e-10		-14.1	1.97203	1.50957e-09		-13.95	2.24735	1.92125e-11
																	-14.1	1.99301	6.75416e-10		-14.1	1.99301	1.04233e-09		-13.95	2.26855	1.27524e-11
																	-14.1	2.01399	4.63558e-10		-14.1	2.01399	7.17419e-10		-13.95	2.28975	8.43746e-12
																	-14.1	2.03497	3.16956e-10		-14.1	2.03497	4.92211e-10		-13.95	2.31095	5.56471e-12
																	-14.1	2.05594	2.15915e-10		-14.1	2.05594	3.36617e-10		-13.95	2.33216	3.65838e-12
																	-14.1	2.07692	1.46547e-10		-14.1	2.07692	2.29468e-10		-13.95	2.35336	2.39747e-12
																	-14.1	2.0979	9.91081e-11		-14.1	2.0979	1.55922e-10		-13.95	2.37456	1.56617e-12
																	-14.1	2.11888	6.67879e-11		-14.1	2.11888	1.05607e-10		-13.95	2.39576	1.01988e-12
																	-14.1	2.13986	4.48503e-11		-14.1	2.13986	7.12973e-11		-13.95	2.41696	6.62036e-13
																	-14.1	2.16084	3.00144e-11		-14.1	2.16084	4.79789e-11		-13.95	2.43816	4.28389e-13
																	-14.1	2.18182	2.00176e-11		-14.1	2.18182	3.21828e-11		-13.95	2.45936	2.76324e-13
																	-14.1	2.2028	1.33053e-11		-14.1	2.2028	2.15175e-11		-13.95	2.48057	1.77673e-13
																	-14.1	2.22378	8.81428e-12		-14.1	2.22378	1.43402e-11		-13.95	2.50177	1.1388e-13
																	-14.1	2.24476	5.81984e-12		-14.1	2.24476	9.52604e-12		-13.95	2.52297	7.27597e-14
																	-14.1	2.26573	3.83009e-12		-14.1	2.26573	6.3076e-12		-13.95	2.54417	4.63396e-14
																	-14.1	2.28671	2.51242e-12		-14.1	2.28671	4.16303e-12		-13.95	2.56537	2.94191e-14
																	-14.1	2.30769	1.64275e-12		-14.1	2.30769	2.73872e-12		-13.95	2.58657	1.86173e-14
																	-14.1	2.32867	1.07067e-12		-14.1	2.32867	1.79588e-12		-13.95	2.60777	1.17439e-14
																	-14.1	2.34965	6.95584e-13		-14.1	2.34965	1.1738e-12		-13.95	2.62898	7.38439e-15
																	-14.1	2.37063	4.50466e-13		-14.1	2.37063	7.64722e-13		-13.95	2.65018	4.62826e-15
																	-14.1	2.39161	2.90803e-13		-14.1	2.39161	4.96591e-13		-13.95	2.67138	2.89147e-15
																	-14.1	2.41259	1.87138e-13		-14.1	2.41259	3.21425e-13		-13.95	2.69258	1.80059e-15
																	-14.1	2.43357	1.20049e-13		-14.1	2.43357	2.07368e-13		-13.95	2.71378	1.11764e-15
																	-14.1	2.45455	7.67696e-14		-14.1	2.45455	1.33348e-13		-13.95	2.73498	6.9147e-16
																	-14.1	2.47552	4.89393e-14		-14.1	2.47552	8.54692e-14		-13.95	2.75618	4.26412e-16
																	-14.1	2.4965	3.11004e-14		-14.1	2.4965	5.46021e-14		-13.95	2.77739	2.62099e-16
																	-14.1	2.51748	1.97023e-14		-14.1	2.51748	3.47683e-14		-13.95	2.79859	1.60575e-16
																	-14.1	2.53846	1.24425e-14		-14.1	2.53846	2.20662e-14		-13.95	2.81979	9.80539e-17
																	-14.1	2.55944	7.83329e-15		-14.1	2.55944	1.39586e-14		-13.95	2.84099	5.9679e-17
																	-14.1	2.58042	4.91614e-15		-14.1	2.58042	8.80086e-15		-13.95	2.86219	3.62031e-17
																	-14.1	2.6014	3.07573e-15		-14.1	2.6014	5.5306e-15		-13.95	2.88339	2.18894e-17
																	-14.1	2.62238	1.9183e-15		-14.1	2.62238	3.46403e-15		-13.95	2.90459	1.31912e-17
																	-14.1	2.64336	1.1927e-15		-14.1	2.64336	2.16248e-15		-13.95	2.9258	7.92309e-18
																	-14.1	2.66434	7.39243e-16		-14.1	2.66434	1.34549e-15		-13.95	2.947	4.7431e-18
																	-14.1	2.68532	4.56759e-16		-14.1	2.68532	8.34385e-16		-13.95	2.9682	2.82999e-18
																	-14.1	2.70629	2.81338e-16		-14.1	2.70629	5.15712e-16		-13.95	2.9894	1.68291e-18
																	-14.1	2.72727	1.72748e-16		-14.1	2.72727	3.17688e-16		-13.95	3.0106	9.97444e-19
																	-14.1	2.74825	1.05739e-16		-14.1	2.74825	1.95051e-16		-13.95	3.0318	5.89205e-19
																	-14.1	2.76923	6.45203e-17		-14.1	2.76923	1.19356e-16		-13.95	3.053	3.4689e-19
																	-14.1	2.79021	3.92459e-17		-14.1	2.79021	7.2793e-17		-13.95	3.07421	2.03547e-19
																	-14.1	2.81119	2.37972e-17		-14.1	2.81119	4.42469e-17		-13.95	3.09541	1.19038e-19
																	-14.1	2.83217	1.43844e-17		-14.1	2.83217	2.68055e-17		-13.95	3.11661	6.93822e-20
																	-14.1	2.85315	8.66734e-18		-14.1	2.85315	1.61849e-17		-13.95	3.13781	4.03047e-20
																	-14.1	2.87413	5.20604e-18		-14.1	2.87413	9.7396e-18		-13.95	3.15901	2.33349e-20
																	-14.1	2.89511	3.11712e-18		-14.1	2.89511	5.84139e-18		-13.95	3.18021	1.34647e-20
																	-14.1	2.91608	1.86047e-18		-14.1	2.91608	3.49168e-18		-13.95	3.20141	7.74339e-21
																	-14.1	2.93706	1.1069e-18		-14.1	2.93706	2.08016e-18		-13.95	3.22262	4.43818e-21
																	-14.1	2.95804	6.56461e-19		-14.1	2.95804	1.23509e-18		-13.95	3.24382	2.53523e-21
																	-14.1	2.97902	3.8808e-19		-14.1	2.97902	7.30875e-19		-13.95	3.26502	1.44335e-21
																	-14.1	3	2.28687e-19		-14.1	3	4.31051e-19		-13.95	3.28622	8.1896e-22
																	-14.1	3.02098	1.34328e-19		-14.1	3.02098	2.53369e-19		-13.95	3.30742	4.63119e-22
																	-14.1	3.04196	7.8649e-20		-14.1	3.04196	1.48429e-19		-13.95	3.32862	2.61011e-22
																	-14.1	3.06294	4.59003e-20		-14.1	3.06294	8.66607e-20		-13.95	3.34982	1.4661e-22
																	-14.1	3.08392	2.67013e-20		-14.1	3.08392	5.04272e-20		-13.95	3.37103	8.2074e-23
																	-14.1	3.1049	1.54824e-20		-14.1	3.1049	2.92446e-20		-13.95	3.39223	4.57914e-23
																	-14.1	3.12587	8.94805e-21		-14.1	3.12587	1.6903e-20		-13.95	3.41343	2.54623e-23
																	-14.1	3.14685	5.15468e-21		-14.1	3.14685	9.7369e-21		-13.95	3.43463	1.41107e-23
																	-14.1	3.16783	2.95974e-21		-14.1	3.16783	5.59002e-21		-13.95	3.45583	7.7935e-24
																	-14.1	3.18881	1.69387e-21		-14.1	3.18881	3.19848e-21		-13.95	3.47703	4.28995e-24
																	-14.1	3.20979	9.66225e-22		-14.1	3.20979	1.82393e-21		-13.95	3.49823	2.35346e-24
																	-14.1	3.23077	5.49344e-22		-14.1	3.23077	1.0366e-21		-13.95	3.51944	1.28675e-24
																	-14.1	3.25175	3.11298e-22		-14.1	3.25175	5.87148e-22		-13.95	3.54064	7.01159e-25
																	-14.1	3.27273	1.7582e-22		-14.1	3.27273	3.31451e-22		-13.95	3.56184	3.80778e-25
																	-14.1	3.29371	9.8974e-23		-14.1	3.29371	1.86477e-22		-13.95	3.58304	2.06091e-25
																	-14.1	3.31469	5.55302e-23		-14.1	3.31469	1.0456e-22		-13.95	3.60424	1.11168e-25
																	-14.1	3.33566	3.10521e-23		-14.1	3.33566	5.84304e-23		-13.95	3.62544	5.9763e-26
																	-14.1	3.35664	1.73062e-23		-14.1	3.35664	3.25421e-23		-13.95	3.64664	3.20196e-26
																	-14.1	3.37762	9.61309e-24		-14.1	3.37762	1.80628e-23		-13.95	3.66785	1.70974e-26
																	-14.1	3.3986	5.32193e-24		-14.1	3.3986	9.99212e-24		-13.95	3.68905	9.09863e-27
																	-14.1	3.41958	2.93643e-24		-14.1	3.41958	5.50886e-24		-13.95	3.71025	4.8256e-27
																	-14.1	3.44056	1.61477e-24		-14.1	3.44056	3.02689e-24		-13.95	3.73145	2.55068e-27
																	-14.1	3.46154	8.85e-25		-14.1	3.46154	1.65754e-24		-13.95	3.75265	1.34366e-27
																	-14.1	3.48252	4.83407e-25		-14.1	3.48252	9.04608e-25		-13.95	3.77385	7.05428e-28
																	-14.1	3.5035	2.6316e-25		-14.1	3.5035	4.92026e-25		-13.95	3.79505	3.69099e-28
																	-14.1	3.52448	1.42778e-25		-14.1	3.52448	2.66713e-25		-13.95	3.81625	1.92469e-28
																	-14.1	3.54546	7.72031e-26		-14.1	3.54546	1.44089e-25		-13.95	3.83746	1.00024e-28
																	-14.1	3.56643	4.16046e-26		-14.1	3.56643	7.75794e-26		-13.95	3.85866	5.18057e-29
																	-14.1	3.58741	2.23449e-26		-14.1	3.58741	4.16284e-26		-13.95	3.87986	2.67408e-29
																	-14.1	3.60839	1.19604e-26		-14.1	3.60839	2.22619e-26		-13.95	3.90106	1.37562e-29
																	-14.1	3.62937	6.3803e-27		-14.1	3.62937	1.18648e-26		-13.95	3.92226	7.05253e-30
																	-14.1	3.65035	3.39206e-27		-14.1	3.65035	6.30214e-27		-13.95	3.94346	3.60344e-30
																	-14.1	3.67133	1.79727e-27		-14.1	3.67133	3.33612e-27		-13.95	3.96466	1.8349e-30
																	-14.1	3.69231	9.49049e-28		-14.1	3.69231	1.76004e-27		-13.95	3.98587	9.31176e-31
																	-14.1	3.71329	4.99446e-28		-14.1	3.71329	9.25399e-28		-13.95	4.00707	4.70948e-31
																	-14.1	3.73427	2.61947e-28		-14.1	3.73427	4.8491e-28		-13.95	4.02827	2.37376e-31
																	-14.1	3.75525	1.36918e-28		-14.1	3.75525	2.53232e-28		-13.95	4.04947	1.1924e-31
																	-14.1	3.77622	7.13234e-29		-14.1	3.77622	1.31796e-28		-13.95	4.07067	5.96938e-32
																	-14.1	3.7972	3.70275e-29		-14.1	3.7972	6.83611e-29		-13.95	4.09187	2.97822e-32
																	-14.1	3.81818	1.91575e-29		-14.1	3.81818	3.53379e-29		-13.95	4.11307	1.48082e-32
																	-14.1	3.83916	9.87815e-30		-14.1	3.83916	1.82053e-29		-13.95	4.13428	7.33788e-33
																	-14.1	3.86014	5.07612e-30		-14.1	3.86014	9.3471e-30		-13.95	4.15548	3.62374e-33
																	-14.1	3.88112	2.59961e-30		-14.1	3.88112	4.78278e-30		-13.95	4.17668	1.78345e-33
																	-14.1	3.9021	1.3268e-30		-14.1	3.9021	2.43897e-30		-13.95	4.19788	8.74751e-34
																	-14.1	3.92308	6.74873e-31		-14.1	3.92308	1.23953e-30		-13.95	4.21908	4.27588e-34
																	-14.1	3.94406	3.42103e-31		-14.1	3.94406	6.2781e-31		-13.95	4.24028	2.08297e-34
																	-14.1	3.96504	1.72827e-31		-14.1	3.96504	3.169e-31		-13.95	4.26148	1.01125e-34
																	-14.1	3.98601	8.70127e-32		-14.1	3.98601	1.59418e-31		-13.95	4.28269	4.89271e-35
																	-14.1	4.00699	4.36589e-32		-14.1	4.00699	7.99239e-32		-13.95	4.30389	2.35915e-35
																	-14.1	4.02797	2.18313e-32		-14.1	4.02797	3.99334e-32		-13.95	4.32509	1.13365e-35
																	-14.1	4.04895	1.08794e-32		-14.1	4.04895	1.98846e-32		-13.95	4.34629	5.42895e-36
																	-14.1	4.06993	5.40316e-33		-14.1	4.06993	9.86777e-33		-13.95	4.36749	2.59101e-36
																	-14.1	4.09091	2.67428e-33		-14.1	4.09091	4.88024e-33		-13.95	4.38869	1.23235e-36
																	-14.1	4.11189	1.31911e-33		-14.1	4.11189	2.40539e-33		-13.95	4.40989	5.84138e-37
																	-14.1	4.13287	6.48447e-34		-14.1	4.13287	1.18154e-33		-13.95	4.4311	2.75937e-37
																	-14.1	4.15385	3.17674e-34		-14.1	4.15385	5.78404e-34		-13.95	4.4523	1.29902e-37
																	-14.1	4.17483	1.55098e-34		-14.1	4.17483	2.82186e-34		-13.95	4.4735	6.09447e-38
																	-14.1	4.1958	7.54648e-35		-14.1	4.1958	1.37201e-34		-13.95	4.4947	2.8495e-38
																	-14.1	4.21678	3.65931e-35		-14.1	4.21678	6.64815e-35		-13.95	4.5159	1.32774e-38
																	-14.1	4.23776	1.76835e-35		-14.1	4.23776	3.21042e-35		-13.95	4.5371	6.16551e-39
																	-14.1	4.25874	8.51633e-36		-14.1	4.25874	1.54505e-35		-13.95	4.5583	2.85323e-39
																	-14.1	4.27972	4.08744e-36		-14.1	4.27972	7.41041e-36		-13.95	4.57951	1.31588e-39
																	-14.1	4.3007	1.95508e-36		-14.1	4.3007	3.54209e-36		-13.95	4.60071	6.04789e-40
																	-14.1	4.32168	9.31948e-37		-14.1	4.32168	1.68732e-36		-13.95	4.62191	2.77015e-40
																	-14.1	4.34266	4.42724e-37		-14.1	4.34266	8.01034e-37		-13.95	4.64311	1.26449e-40
																	-14.1	4.36364	2.09598e-37		-14.1	4.36364	3.78986e-37		-13.95	4.66431	5.75219e-41
																	-14.1	4.38462	9.88909e-38		-14.1	4.38462	1.78696e-37		-13.95	4.68551	2.60773e-41
																	-14.1	4.40559	4.64984e-38		-14.1	4.40559	8.39696e-38		-13.95	4.70671	1.17815e-41
																	-14.1	4.42657	2.17888e-38		-14.1	4.42657	3.9323e-38		-13.95	4.72792	5.30455e-42
																	-14.1	4.44755	1.01752e-38		-14.1	4.44755	1.83523e-38		-13.95	4.74912	2.38015e-42
																	-14.1	4.46853	4.73545e-39		-14.1	4.46853	8.53589e-39		-13.95	4.77032	1.06431e-42
																	-14.1	4.48951	2.19631e-39		-14.1	4.48951	3.95663e-39		-13.95	4.79152	4.74289e-43
																	-14.1	4.51049	1.01517e-39		-14.1	4.51049	1.82776e-39		-13.95	4.81272	2.10632e-43
																	-14.1	4.53147	4.67624e-40		-14.1	4.53147	8.41448e-40		-13.95	4.83392	9.32207e-44
																	-14.1	4.55245	2.14667e-40		-14.1	4.55245	3.86058e-40		-13.95	4.85512	4.11158e-44
																	-14.1	4.57343	9.8208e-41		-14.1	4.57343	1.7652e-40		-13.95	4.87633	1.80722e-44
																	-14.1	4.59441	4.47754e-41		-14.1	4.59441	8.04362e-41		-13.95	4.89753	7.9163e-45
																	-14.1	4.61539	2.03443e-41		-14.1	4.61539	3.65279e-41		-13.95	4.91873	3.45573e-45
																	-14.1	4.63636	9.21209e-42		-14.1	4.63636	1.65315e-41		-13.95	4.93993	1.50336e-45
																	-14.1	4.65734	4.15704e-42		-14.1	4.65734	7.45617e-42		-13.95	4.96113	6.51768e-46
																	-14.1	4.67832	1.86948e-42		-14.1	4.67832	3.35146e-42		-13.95	4.98233	2.81598e-46
																	-14.1	4.6993	8.37853e-43		-14.1	4.6993	1.5013e-42		-13.95	5.00353	1.21247e-46
																	-14.1	4.72028	3.74219e-43		-14.1	4.72028	6.70217e-43		-13.95	5.02474	5.20258e-47
																	-14.1	4.74126	1.66569e-43		-14.1	4.74126	2.98179e-43		-13.95	5.04594	2.2247e-47
																	-14.1	4.76224	7.38875e-44		-14.1	4.76224	1.32207e-43		-13.95	5.06714	9.48047e-48
																	-14.1	4.78322	3.26632e-44		-14.1	4.78322	5.84177e-44		-13.95	5.08834	4.02618e-48
																	-14.1	4.8042	1.43898e-44		-14.1	4.8042	2.57246e-44		-13.95	5.10954	1.70397e-48
																	-14.1	4.82518	6.31776e-45		-14.1	4.82518	1.12893e-44		-13.95	5.13074	7.18679e-49
																	-14.1	4.84615	2.76426e-45		-14.1	4.84615	4.93739e-45		-13.95	5.15194	3.02074e-49
																	-14.1	4.86713	1.20533e-45		-14.1	4.86713	2.15199e-45		-13.95	5.17315	1.2653e-49
																	-14.1	4.88811	5.23767e-46		-14.1	4.88811	9.34756e-46		-13.95	5.19435	5.28179e-50
																	-14.1	4.90909	2.2682e-46		-14.1	4.90909	4.04639e-46		-13.95	5.21555	2.19721e-50
																	-14.1	4.93007	9.78888e-47		-14.1	4.93007	1.74562e-46		-13.95	5.23675	9.10888e-51
																	-14.1	4.95105	4.21011e-47		-14.1	4.95105	7.50489e-47		-13.95	5.25795	3.76324e-51
																	-14.1	4.97203	1.80452e-47		-14.1	4.97203	3.21552e-47		-13.95	5.27915	1.5494e-51
																	-14.1	4.99301	7.70793e-48		-14.1	4.99301	1.373e-47		-13.95	5.30035	6.35723e-52
																	-14.1	5.01399	3.28112e-48		-14.1	5.01399	5.8425e-48		-13.95	5.32156	2.59941e-52
																	-14.1	5.03497	1.39192e-48		-14.1	5.03497	2.47765e-48		-13.95	5.34276	1.05922e-52
																	-14.1	5.05594	5.88456e-49		-14.1	5.05594	1.04711e-48		-13.95	5.36396	4.30129e-53
																	-14.1	5.07692	2.47925e-49		-14.1	5.07692	4.41018e-49		-13.95	5.38516	1.74066e-53
																	-14.1	5.0979	1.04096e-49		-14.1	5.0979	1.8511e-49		-13.95	5.40636	7.01994e-54
																	-14.1	5.11888	4.35569e-50		-14.1	5.11888	7.74309e-50		-13.95	5.42756	2.82133e-54
																	-14.1	5.13986	1.81629e-50		-14.1	5.13986	3.22782e-50		-13.95	5.44876	1.13e-54
																	-14.1	5.16084	7.5478e-51		-14.1	5.16084	1.34095e-50		-13.95	5.46997	4.51027e-55
																	-14.1	5.18182	3.1258e-51		-14.1	5.18182	5.55173e-51		-13.95	5.49117	1.79403e-55
																	-14.1	5.2028	1.29006e-51		-14.1	5.2028	2.29062e-51		-13.95	5.51237	7.11144e-56
																	-14.1	5.22378	5.30596e-52		-14.1	5.22378	9.41859e-52		-13.95	5.53357	2.80924e-56
																	-14.1	5.24476	2.17483e-52		-14.1	5.24476	3.85948e-52		-13.95	5.55477	1.10591e-56
																	-14.1	5.26573	8.88364e-53		-14.1	5.26573	1.57609e-52		-13.95	5.57597	4.33864e-57
																	-14.1	5.28671	3.61629e-53		-14.1	5.28671	6.41416e-53		-13.95	5.59717	1.69624e-57
																	-14.1	5.30769	1.46704e-53		-14.1	5.30769	2.60141e-53		-13.95	5.61838	6.60881e-58
																	-14.1	5.32867	5.93095e-54		-14.1	5.32867	1.05144e-53		-13.95	5.63958	2.56602e-58
																	-14.1	5.34965	2.38953e-54		-14.1	5.34965	4.23516e-54		-13.95	5.66078	9.9288e-59
																	-14.1	5.37063	9.59414e-55		-14.1	5.37063	1.70005e-54		-13.95	5.68198	3.82855e-59
																	-14.1	5.39161	3.83888e-55		-14.1	5.39161	6.80084e-55		-13.95	5.70318	1.4712e-59
																	-14.1	5.41259	1.53076e-55		-14.1	5.41259	2.71125e-55		-13.95	5.72438	5.63393e-60
																	-14.1	5.43357	6.08298e-56		-14.1	5.43357	1.07717e-55		-13.95	5.74558	2.15006e-60
																	-14.1	5.45455	2.40896e-56		-14.1	5.45455	4.26487e-56		-13.95	5.76678	8.17692e-61
																	-14.1	5.47552	9.50705e-57		-14.1	5.47552	1.68281e-56		-13.95	5.78799	3.09905e-61
																	-14.1	5.4965	3.7391e-57		-14.1	5.4965	6.61711e-57		-13.95	5.80919	1.17049e-61
																	-14.1	5.51748	1.46552e-57		-14.1	5.51748	2.59304e-57		-13.95	5.83039	4.40562e-62
																	-14.1	5.53846	5.72428e-58		-14.1	5.53846	1.01264e-57		-13.95	5.85159	1.65252e-62
																	-14.1	5.55944	2.2282e-58		-14.1	5.55944	3.94101e-58		-13.95	5.87279	6.17709e-63
																	-14.1	5.58042	8.64351e-59		-14.1	5.58042	1.5285e-58		-13.95	5.89399	2.30103e-63
																	-14.1	5.6014	3.34141e-59		-14.1	5.6014	5.90784e-59		-13.95	5.91519	8.54198e-64
																	-14.1	5.62238	1.28728e-59		-14.1	5.62238	2.27561e-59		-13.95	5.9364	3.16006e-64
																	-14.1	5.64336	4.94218e-60		-14.1	5.64336	8.73516e-60		-13.95	5.9576	1.16501e-64
																	-14.1	5.66434	1.8909e-60		-14.1	5.66434	3.34156e-60		-13.95	5.9788	4.2802e-65
																	-14.1	5.68532	7.20974e-61		-14.1	5.68532	1.27389e-60		-13.95	6	1.5671e-65
																	-14.1	5.70629	2.73952e-61		-14.1	5.70629	4.8397e-61		-13.9	0	0.00126
																	-14.1	5.72727	1.03736e-61		-14.1	5.72727	1.83235e-61		-13.9	0.0212	0.00264
																	-14.1	5.74825	3.91463e-62		-14.1	5.74825	6.91359e-62		-13.9	0.0424	0.00393
																	-14.1	5.76923	1.47215e-62		-14.1	5.76923	2.59957e-62		-13.9	0.0636	0.0051
																	-14.1	5.79021	5.51716e-63		-14.1	5.79021	9.74101e-63		-13.9	0.08481	0.00619
																	-14.1	5.81119	2.06054e-63		-14.1	5.81119	3.63755e-63		-13.9	0.10601	0.00714
																	-14.1	5.83217	7.66917e-64		-14.1	5.83217	1.35369e-63		-13.9	0.12721	0.00787
																	-14.1	5.85315	2.84457e-64		-14.1	5.85315	5.02029e-64		-13.9	0.14841	0.00834
																	-14.1	5.87413	1.05145e-64		-14.1	5.87413	1.85542e-64		-13.9	0.16961	0.00856
																	-14.1	5.89511	3.8731e-65		-14.1	5.89511	6.83375e-65		-13.9	0.19081	0.00858
																	-14.1	5.91608	1.42178e-65		-14.1	5.91608	2.50829e-65		-13.9	0.21201	0.00852
																	-14.1	5.93706	5.20123e-66		-14.1	5.93706	9.17484e-66		-13.9	0.23322	0.00848
																	-14.1	5.95804	1.89618e-66		-14.1	5.95804	3.34442e-66		-13.9	0.25442	0.00852
																	-14.1	5.97902	6.889e-67		-14.1	5.97902	1.21491e-66		-13.9	0.27562	0.00865
																	-14.1	6	2.49421e-67		-14.1	6	4.39817e-67		-13.9	0.29682	0.0088
																	-14.05	0	0.000873485		-14.05	0	0.00157		-13.9	0.31802	0.0089
																	-14.05	0.02098	0.00173		-14.05	0.02098	0.00311		-13.9	0.33922	0.00888
																	-14.05	0.04196	0.0022		-14.05	0.04196	0.00398		-13.9	0.36042	0.00874
																	-14.05	0.06294	0.00228		-14.05	0.06294	0.00423		-13.9	0.38163	0.00848
																	-14.05	0.08392	0.00218		-14.05	0.08392	0.0043		-13.9	0.40283	0.00816
																	-14.05	0.1049	0.00221		-14.05	0.1049	0.0047		-13.9	0.42403	0.00782
																	-14.05	0.12587	0.00258		-14.05	0.12587	0.00562		-13.9	0.44523	0.00749
																	-14.05	0.14685	0.00321		-14.05	0.14685	0.00683		-13.9	0.46643	0.00718
																	-14.05	0.16783	0.00386		-14.05	0.16783	0.00794		-13.9	0.48763	0.00689
																	-14.05	0.18881	0.00436		-14.05	0.18881	0.00869		-13.9	0.50883	0.0066
																	-14.05	0.20979	0.00461		-14.05	0.20979	0.00896		-13.9	0.53004	0.0063
																	-14.05	0.23077	0.00461		-14.05	0.23077	0.00879		-13.9	0.55124	0.006
																	-14.05	0.25175	0.0044		-14.05	0.25175	0.00832		-13.9	0.57244	0.0057
																	-14.05	0.27273	0.00408		-14.05	0.27273	0.00778		-13.9	0.59364	0.0054
																	-14.05	0.29371	0.00378		-14.05	0.29371	0.0074		-13.9	0.61484	0.00511
																	-14.05	0.31469	0.0036		-14.05	0.31469	0.00728		-13.9	0.63604	0.00484
																	-14.05	0.33566	0.00355		-14.05	0.33566	0.00735		-13.9	0.65724	0.00459
																	-14.05	0.35664	0.0036		-14.05	0.35664	0.00747		-13.9	0.67845	0.00434
																	-14.05	0.37762	0.00365		-14.05	0.37762	0.00752		-13.9	0.69965	0.00411
																	-14.05	0.3986	0.00366		-14.05	0.3986	0.00742		-13.9	0.72085	0.00388
																	-14.05	0.41958	0.00359		-14.05	0.41958	0.00718		-13.9	0.74205	0.00366
																	-14.05	0.44056	0.00345		-14.05	0.44056	0.00686		-13.9	0.76325	0.00344
																	-14.05	0.46154	0.00325		-14.05	0.46154	0.0065		-13.9	0.78445	0.00322
																	-14.05	0.48252	0.00302		-14.05	0.48252	0.00614		-13.9	0.80565	0.00301
																	-14.05	0.5035	0.00278		-14.05	0.5035	0.00582		-13.9	0.82686	0.00279
																	-14.05	0.52448	0.00256		-14.05	0.52448	0.00553		-13.9	0.84806	0.00257
																	-14.05	0.54546	0.00236		-14.05	0.54546	0.00525		-13.9	0.86926	0.00236
																	-14.05	0.56643	0.00218		-14.05	0.56643	0.00499		-13.9	0.89046	0.00215
																	-14.05	0.58741	0.00204		-14.05	0.58741	0.00474		-13.9	0.91166	0.00194
																	-14.05	0.60839	0.00192		-14.05	0.60839	0.0045		-13.9	0.93286	0.00173
																	-14.05	0.62937	0.00184		-14.05	0.62937	0.00426		-13.9	0.95406	0.00154
																	-14.05	0.65035	0.00177		-14.05	0.65035	0.00404		-13.9	0.97527	0.00135
																	-14.05	0.67133	0.0017		-14.05	0.67133	0.00383		-13.9	0.99647	0.00118
																	-14.05	0.69231	0.00164		-14.05	0.69231	0.00362		-13.9	1.01767	0.00102
																	-14.05	0.71329	0.00158		-14.05	0.71329	0.00343		-13.9	1.03887	0.000872713
																	-14.05	0.73427	0.0015		-14.05	0.73427	0.00323		-13.9	1.06007	0.000740831
																	-14.05	0.75525	0.00142		-14.05	0.75525	0.00303		-13.9	1.08127	0.000623519
																	-14.05	0.77622	0.00132		-14.05	0.77622	0.00284		-13.9	1.10247	0.000520408
																	-14.05	0.7972	0.00122		-14.05	0.7972	0.00264		-13.9	1.12368	0.000430817
																	-14.05	0.81818	0.00112		-14.05	0.81818	0.00245		-13.9	1.14488	0.000353828
																	-14.05	0.83916	0.00101		-14.05	0.83916	0.00225		-13.9	1.16608	0.000288367
																	-14.05	0.86014	0.000907734		-14.05	0.86014	0.00206		-13.9	1.18728	0.00023327
																	-14.05	0.88112	0.000807137		-14.05	0.88112	0.00186		-13.9	1.20848	0.000187344
																	-14.05	0.9021	0.000711816		-14.05	0.9021	0.00168		-13.9	1.22968	0.000149417
																	-14.05	0.92308	0.000622921		-14.05	0.92308	0.00149		-13.9	1.25088	0.000118372
																	-14.05	0.94406	0.000541154		-14.05	0.94406	0.00132		-13.9	1.27209	9.31742e-05
																	-14.05	0.96504	0.000466843		-14.05	0.96504	0.00116		-13.9	1.29329	7.28876e-05
																	-14.05	0.98601	0.000400023		-14.05	0.98601	0.001		-13.9	1.31449	5.66803e-05
																	-14.05	1.00699	0.000340513		-14.05	1.00699	0.000864631		-13.9	1.33569	4.38266e-05
																	-14.05	1.02797	0.000287978		-14.05	1.02797	0.000737639		-13.9	1.35689	3.37038e-05
																	-14.05	1.04895	0.000241984		-14.05	1.04895	0.000623829		-13.9	1.37809	2.57845e-05
																	-14.05	1.06993	0.000202036		-14.05	1.06993	0.00052306		-13.9	1.39929	1.96283e-05
																	-14.05	1.09091	0.000167607		-14.05	1.09091	0.000434878		-13.9	1.4205	1.48713e-05
																	-14.05	1.11189	0.000138162		-14.05	1.11189	0.000358581		-13.9	1.4417	1.12165e-05
																	-14.05	1.13287	0.000113171		-14.05	1.13287	0.00029329		-13.9	1.4629	8.42363e-06
																	-14.05	1.15385	9.21209e-05		-14.05	1.15385	0.000238004		-13.9	1.4841	6.30041e-06
																	-14.05	1.17483	7.45261e-05		-14.05	1.17483	0.000191667		-13.9	1.5053	4.69409e-06
																	-14.05	1.1958	5.99305e-05		-14.05	1.1958	0.000153211		-13.9	1.5265	3.4844e-06
																	-14.05	1.21678	4.7914e-05		-14.05	1.21678	0.000121597		-13.9	1.5477	2.57736e-06
																	-14.05	1.23776	3.80939e-05		-14.05	1.23776	9.5843e-05		-13.9	1.56891	1.90002e-06
																	-14.05	1.25874	3.01265e-05		-14.05	1.25874	7.50451e-05		-13.9	1.59011	1.39617e-06
																	-14.05	1.27972	2.37072e-05		-14.05	1.27972	5.83894e-05		-13.9	1.61131	1.02275e-06
																	-14.05	1.3007	1.85694e-05		-14.05	1.3007	4.51568e-05		-13.9	1.63251	7.4695e-07
																	-14.05	1.32168	1.44829e-05		-14.05	1.32168	3.47232e-05		-13.9	1.65371	5.43927e-07
																	-14.05	1.34266	1.12513e-05		-14.05	1.34266	2.65554e-05		-13.9	1.67491	3.94948e-07
																	-14.05	1.36364	8.70914e-06		-14.05	1.36364	2.02049e-05		-13.9	1.69611	2.8596e-07
																	-14.05	1.38462	6.71889e-06		-14.05	1.38462	1.52987e-05		-13.9	1.71731	2.06465e-07
																	-14.05	1.40559	5.16731e-06		-14.05	1.40559	1.15313e-05		-13.9	1.73852	1.48649e-07
																	-14.05	1.42657	3.96226e-06		-14.05	1.42657	8.6545e-06		-13.9	1.75972	1.0672e-07
																	-14.05	1.44755	3.02948e-06		-14.05	1.44755	6.46938e-06		-13.9	1.78092	7.63991e-08
																	-14.05	1.46853	2.30965e-06		-14.05	1.46853	4.81776e-06		-13.9	1.80212	5.45348e-08
																	-14.05	1.48951	1.7557e-06		-14.05	1.48951	3.57508e-06		-13.9	1.82332	3.88136e-08
																	-14.05	1.51049	1.33057e-06		-14.05	1.51049	2.64407e-06		-13.9	1.84452	2.75424e-08
																	-14.05	1.53147	1.00517e-06		-14.05	1.53147	1.94931e-06		-13.9	1.86572	1.94852e-08
																	-14.05	1.55245	7.56816e-07		-14.05	1.55245	1.43276e-06		-13.9	1.88693	1.37429e-08
																	-14.05	1.57343	5.67816e-07		-14.05	1.57343	1.05004e-06		-13.9	1.90813	9.6627e-09
																	-14.05	1.59441	4.24441e-07		-14.05	1.59441	7.67394e-07		-13.9	1.92933	6.77257e-09
																	-14.05	1.61539	3.16046e-07		-14.05	1.61539	5.59296e-07		-13.9	1.95053	4.7318e-09
																	-14.05	1.63636	2.34393e-07		-14.05	1.63636	4.06534e-07		-13.9	1.97173	3.29539e-09
																	-14.05	1.65734	1.7312e-07		-14.05	1.65734	2.94711e-07		-13.9	1.99293	2.28762e-09
																	-14.05	1.67832	1.27327e-07		-14.05	1.67832	2.1308e-07		-13.9	2.01413	1.58289e-09
																	-14.05	1.6993	9.3246e-08		-14.05	1.6993	1.5365e-07		-13.9	2.03534	1.09169e-09
																	-14.05	1.72028	6.79921e-08		-14.05	1.72028	1.10499e-07		-13.9	2.05654	7.50468e-10
																	-14.05	1.74126	4.93622e-08		-14.05	1.74126	7.92517e-08		-13.9	2.07774	5.14214e-10
																	-14.05	1.76224	3.56807e-08		-14.05	1.76224	5.66845e-08		-13.9	2.09894	3.51185e-10
																	-14.05	1.78322	2.56791e-08		-14.05	1.78322	4.04305e-08		-13.9	2.12014	2.39062e-10
																	-14.05	1.8042	1.84011e-08		-14.05	1.8042	2.87557e-08		-13.9	2.14134	1.62208e-10
																	-14.05	1.82518	1.31292e-08		-14.05	1.82518	2.03933e-08		-13.9	2.16254	1.09704e-10
																	-14.05	1.84615	9.32776e-09		-14.05	1.84615	1.44206e-08		-13.9	2.18375	7.39546e-11
																	-14.05	1.86713	6.59913e-09		-14.05	1.86713	1.01669e-08		-13.9	2.20495	4.96945e-11
																	-14.05	1.88811	4.64928e-09		-14.05	1.88811	7.14649e-09		-13.9	2.22615	3.32855e-11
																	-14.05	1.90909	3.26212e-09		-14.05	1.90909	5.00812e-09		-13.9	2.24735	2.22234e-11
																	-14.05	1.93007	2.27958e-09		-14.05	1.93007	3.49883e-09		-13.9	2.26855	1.47904e-11
																	-14.05	1.95105	1.58663e-09		-14.05	1.95105	2.43682e-09		-13.9	2.28975	9.81225e-12
																	-14.05	1.97203	1.09999e-09		-14.05	1.97203	1.69187e-09		-13.9	2.31095	6.48903e-12
																	-14.05	1.99301	7.59667e-10		-14.05	1.99301	1.17097e-09		-13.9	2.33216	4.27777e-12
																	-14.05	2.01399	5.22639e-10		-14.05	2.01399	8.07884e-10		-13.9	2.35336	2.81115e-12
																	-14.05	2.03497	3.58221e-10		-14.05	2.03497	5.55615e-10		-13.9	2.37456	1.84155e-12
																	-14.05	2.05594	2.44623e-10		-14.05	2.05594	3.80904e-10		-13.9	2.39576	1.20258e-12
																	-14.05	2.07692	1.66443e-10		-14.05	2.07692	2.60298e-10		-13.9	2.41696	7.82856e-13
																	-14.05	2.0979	1.12843e-10		-14.05	2.0979	1.77311e-10		-13.9	2.43816	5.08023e-13
																	-14.05	2.11888	7.62348e-11		-14.05	2.11888	1.20395e-10		-13.9	2.45936	3.2864e-13
																	-14.05	2.13986	5.13237e-11		-14.05	2.13986	8.14876e-11		-13.9	2.48057	2.11929e-13
																	-14.05	2.16084	3.44342e-11		-14.05	2.16084	5.49768e-11		-13.9	2.50177	1.36237e-13
																	-14.05	2.18182	2.30243e-11		-14.05	2.18182	3.69721e-11		-13.9	2.52297	8.73027e-14
																	-14.05	2.2028	1.53435e-11		-14.05	2.2028	2.47842e-11		-13.9	2.54417	5.57687e-14
																	-14.05	2.22378	1.01911e-11		-14.05	2.22378	1.65608e-11		-13.9	2.56537	3.55123e-14
																	-14.05	2.24476	6.74667e-12		-14.05	2.24476	1.10304e-11		-13.9	2.58657	2.25419e-14
																	-14.05	2.26573	4.45186e-12		-14.05	2.26573	7.32332e-12		-13.9	2.60777	1.42634e-14
																	-14.05	2.28671	2.92812e-12		-14.05	2.28671	4.8465e-12		-13.9	2.62898	8.99642e-15
																	-14.05	2.30769	1.91974e-12		-14.05	2.30769	3.19707e-12		-13.9	2.65018	5.65628e-15
																	-14.05	2.32867	1.25461e-12		-14.05	2.32867	2.10222e-12		-13.9	2.67138	3.54487e-15
																	-14.05	2.34965	8.17333e-13		-14.05	2.34965	1.37786e-12		-13.9	2.69258	2.21451e-15
																	-14.05	2.37063	5.30782e-13		-14.05	2.37063	9.00183e-13		-13.9	2.71378	1.37897e-15
																	-14.05	2.39161	3.43611e-13		-14.05	2.39161	5.86213e-13		-13.9	2.73498	8.55915e-16
																	-14.05	2.41259	2.21746e-13		-14.05	2.41259	3.80519e-13		-13.9	2.75618	5.29543e-16
																	-14.05	2.43357	1.42656e-13		-14.05	2.43357	2.46202e-13		-13.9	2.77739	3.2656e-16
																	-14.05	2.45455	9.14885e-14		-14.05	2.45455	1.58781e-13		-13.9	2.79859	2.0073e-16
																	-14.05	2.47552	5.84914e-14		-14.05	2.47552	1.02069e-13		-13.9	2.81979	1.22984e-16
																	-14.05	2.4965	3.72794e-14		-14.05	2.4965	6.54001e-14		-13.9	2.84099	7.5104e-17
																	-14.05	2.51748	2.36863e-14		-14.05	2.51748	4.17683e-14		-13.9	2.86219	4.57149e-17
																	-14.05	2.53846	1.5003e-14		-14.05	2.53846	2.65888e-14		-13.9	2.88339	2.7735e-17
																	-14.05	2.55944	9.47361e-15		-14.05	2.55944	1.68706e-14		-13.9	2.90459	1.67715e-17
																	-14.05	2.58042	5.96358e-15		-14.05	2.58042	1.06694e-14		-13.9	2.9258	1.01085e-17
																	-14.05	2.6014	3.74242e-15		-14.05	2.6014	6.72554e-15		-13.9	2.947	6.0725e-18
																	-14.05	2.62238	2.34129e-15		-14.05	2.62238	4.22559e-15		-13.9	2.9682	3.63593e-18
																	-14.05	2.64336	1.4602e-15		-14.05	2.64336	2.64617e-15		-13.9	2.9894	2.16985e-18
																	-14.05	2.66434	9.07868e-16		-14.05	2.66434	1.65165e-15		-13.9	3.0106	1.29064e-18
																	-14.05	2.68532	5.62714e-16		-14.05	2.68532	1.02751e-15		-13.9	3.0318	7.65139e-19
																	-14.05	2.70629	3.47701e-16		-14.05	2.70629	6.37121e-16		-13.9	3.053	4.52102e-19
																	-14.05	2.72727	2.14179e-16		-14.05	2.72727	3.9375e-16		-13.9	3.07421	2.6625e-19
																	-14.05	2.74825	1.31522e-16		-14.05	2.74825	2.42539e-16		-13.9	3.09541	1.56279e-19
																	-14.05	2.76923	8.05137e-17		-14.05	2.76923	1.48903e-16		-13.9	3.11661	9.14252e-20
																	-14.05	2.79021	4.91347e-17		-14.05	2.79021	9.11144e-17		-13.9	3.13781	5.33073e-20
																	-14.05	2.81119	2.98918e-17		-14.05	2.81119	5.55684e-17		-13.9	3.15901	3.09785e-20
																	-14.05	2.83217	1.81284e-17		-14.05	2.83217	3.37775e-17		-13.9	3.18021	1.79427e-20
																	-14.05	2.85315	1.096e-17		-14.05	2.85315	2.04636e-17		-13.9	3.20141	1.03578e-20
																	-14.05	2.87413	6.60536e-18		-14.05	2.87413	1.23564e-17		-13.9	3.22262	5.95932e-21
																	-14.05	2.89511	3.96844e-18		-14.05	2.89511	7.43634e-18		-13.9	3.24382	3.41725e-21
																	-14.05	2.91608	2.37671e-18		-14.05	2.91608	4.46046e-18		-13.9	3.26502	1.95303e-21
																	-14.05	2.93706	1.41893e-18		-14.05	2.93706	2.66657e-18		-13.9	3.28622	1.11247e-21
																	-14.05	2.95804	8.44447e-19		-14.05	2.95804	1.58883e-18		-13.9	3.30742	6.31565e-22
																	-14.05	2.97902	5.00965e-19		-14.05	2.97902	9.43531e-19		-13.9	3.32862	3.57351e-22
																	-14.05	3	2.96252e-19		-14.05	3	5.58451e-19		-13.9	3.34982	2.01522e-22
																	-14.05	3.02098	1.74635e-19		-14.05	3.02098	3.29432e-19		-13.9	3.37103	1.13265e-22
																	-14.05	3.04196	1.02616e-19		-14.05	3.04196	1.93685e-19		-13.9	3.39223	6.34477e-23
																	-14.05	3.06294	6.0104e-20		-14.05	3.06294	1.13495e-19		-13.9	3.41343	3.54229e-23
																	-14.05	3.08392	3.50912e-20		-14.05	3.08392	6.62835e-20		-13.9	3.43463	1.97105e-23
																	-14.05	3.1049	2.04218e-20		-14.05	3.1049	3.85819e-20		-13.9	3.45583	1.0931e-23
																	-14.05	3.12587	1.18464e-20		-14.05	3.12587	2.23826e-20		-13.9	3.47703	6.04176e-24
																	-14.05	3.14685	6.84971e-21		-14.05	3.14685	1.29415e-20		-13.9	3.49823	3.32824e-24
																	-14.05	3.16783	3.94774e-21		-14.05	3.16783	7.45777e-21		-13.9	3.51944	1.8273e-24
																	-14.05	3.18881	2.26783e-21		-14.05	3.18881	4.28331e-21		-13.9	3.54064	9.99888e-25
																	-14.05	3.20979	1.29854e-21		-14.05	3.20979	2.45186e-21		-13.9	3.56184	5.45301e-25
																	-14.05	3.23077	7.41105e-22		-14.05	3.23077	1.39881e-21		-13.9	3.58304	2.9639e-25
																	-14.05	3.25175	4.2158e-22		-14.05	3.25175	7.95369e-22		-13.9	3.60424	1.60559e-25
																	-14.05	3.27273	2.39031e-22		-14.05	3.27273	4.50738e-22		-13.9	3.62544	8.66861e-26
																	-14.05	3.29371	1.35082e-22		-14.05	3.29371	2.5458e-22		-13.9	3.64664	4.66451e-26
																	-14.05	3.31469	7.60866e-23		-14.05	3.31469	1.43308e-22		-13.9	3.66785	2.50152e-26
																	-14.05	3.33566	4.27153e-23		-14.05	3.33566	8.04004e-23		-13.9	3.68905	1.33704e-26
																	-14.05	3.35664	2.39012e-23		-14.05	3.35664	4.49564e-23		-13.9	3.71025	7.12238e-27
																	-14.05	3.37762	1.33296e-23		-14.05	3.37762	2.50535e-23		-13.9	3.73145	3.78134e-27
																	-14.05	3.3986	7.40917e-24		-14.05	3.3986	1.39151e-23		-13.9	3.75265	2.00082e-27
																	-14.05	3.41958	4.10467e-24		-14.05	3.41958	7.70283e-24		-13.9	3.77385	1.05513e-27
																	-14.05	3.44056	2.26641e-24		-14.05	3.44056	4.24966e-24		-13.9	3.79505	5.54558e-28
																	-14.05	3.46154	1.24724e-24		-14.05	3.46154	2.33669e-24		-13.9	3.81625	2.90486e-28
																	-14.05	3.48252	6.84086e-25		-14.05	3.48252	1.28053e-24		-13.9	3.83746	1.51649e-28
																	-14.05	3.5035	3.73954e-25		-14.05	3.5035	6.99386e-25		-13.9	3.85866	7.8903e-29
																	-14.05	3.52448	2.03738e-25		-14.05	3.52448	3.80703e-25		-13.9	3.87986	4.09151e-29
																	-14.05	3.54546	1.10629e-25		-14.05	3.54546	2.06536e-25		-13.9	3.90106	2.11451e-29
																	-14.05	3.56643	5.98702e-26		-14.05	3.56643	1.11672e-25		-13.9	3.92226	1.08911e-29
																	-14.05	3.58741	3.22918e-26		-14.05	3.58741	6.01771e-26		-13.9	3.94346	5.59073e-30
																	-14.05	3.60839	1.73586e-26		-14.05	3.60839	3.2319e-26		-13.9	3.96466	2.86022e-30
																	-14.05	3.62937	9.29988e-27		-14.05	3.62937	1.72991e-26		-13.9	3.98587	1.45836e-30
																	-14.05	3.65035	4.96567e-27		-14.05	3.65035	9.2284e-27		-13.9	4.00707	7.4108e-31
																	-14.05	3.67133	2.6425e-27		-14.05	3.67133	4.90645e-27		-13.9	4.02827	3.75317e-31
																	-14.05	3.69231	1.40149e-27		-14.05	3.69231	2.59983e-27		-13.9	4.04947	1.89436e-31
																	-14.05	3.71329	7.40798e-28		-14.05	3.71329	1.37297e-27		-13.9	4.07067	9.52927e-32
																	-14.05	3.73427	3.90251e-28		-14.05	3.73427	7.22623e-28		-13.9	4.09187	4.77736e-32
																	-14.05	3.75525	2.04891e-28		-14.05	3.75525	3.79052e-28		-13.9	4.11307	2.38698e-32
																	-14.05	3.77622	1.0721e-28		-14.05	3.77622	1.98163e-28		-13.9	4.13428	1.18861e-32
																	-14.05	3.7972	5.5909e-29		-14.05	3.7972	1.03248e-28		-13.9	4.15548	5.89873e-33
																	-14.05	3.81818	2.90576e-29		-14.05	3.81818	5.36137e-29		-13.9	4.17668	2.91748e-33
																	-14.05	3.83916	1.50512e-29		-14.05	3.83916	2.77462e-29		-13.9	4.19788	1.43809e-33
																	-14.05	3.86014	7.76983e-30		-14.05	3.86014	1.43109e-29		-13.9	4.21908	7.06471e-34
																	-14.05	3.88112	3.99746e-30		-14.05	3.88112	7.35639e-30		-13.9	4.24028	3.45883e-34
																	-14.05	3.9021	2.04968e-30		-14.05	3.9021	3.76874e-30		-13.9	4.26148	1.68769e-34
																	-14.05	3.92308	1.04742e-30		-14.05	3.92308	1.92425e-30		-13.9	4.28269	8.20698e-35
																	-14.05	3.94406	5.33436e-31		-14.05	3.94406	9.79173e-31		-13.9	4.30389	3.97741e-35
																	-14.05	3.96504	2.70754e-31		-14.05	3.96504	4.96582e-31		-13.9	4.32509	1.92107e-35
																	-14.05	3.98601	1.36961e-31		-14.05	3.98601	2.50989e-31		-13.9	4.34629	9.24727e-36
																	-14.05	4.00699	6.90471e-32		-14.05	4.00699	1.2643e-31		-13.9	4.36749	4.43617e-36
																	-14.05	4.02797	3.46915e-32		-14.05	4.02797	6.34716e-32		-13.9	4.38869	2.12094e-36
																	-14.05	4.04895	1.73712e-32		-14.05	4.04895	3.17571e-32		-13.9	4.40989	1.01059e-36
																	-14.05	4.06993	8.66889e-33		-14.05	4.06993	1.58355e-32		-13.9	4.4311	4.79892e-37
																	-14.05	4.09091	4.31147e-33		-14.05	4.09091	7.86967e-33		-13.9	4.4523	2.2711e-37
																	-14.05	4.11189	2.13705e-33		-14.05	4.11189	3.89773e-33		-13.9	4.4735	1.07116e-37
																	-14.05	4.13287	1.05567e-33		-14.05	4.13287	1.92397e-33		-13.9	4.4947	5.03493e-38
																	-14.05	4.15385	5.19723e-34		-14.05	4.15385	9.46486e-34		-13.9	4.5159	2.35861e-38
																	-14.05	4.17483	2.55e-34		-14.05	4.17483	4.64047e-34		-13.9	4.5371	1.10114e-38
																	-14.05	4.1958	1.24691e-34		-14.05	4.1958	2.26746e-34		-13.9	4.5583	5.12331e-39
																	-14.05	4.21678	6.07654e-35		-14.05	4.21678	1.1042e-34		-13.9	4.57951	2.37564e-39
																	-14.05	4.23776	2.95123e-35		-14.05	4.23776	5.35901e-35		-13.9	4.60071	1.09782e-39
																	-14.05	4.25874	1.42848e-35		-14.05	4.25874	2.5921e-35		-13.9	4.62191	5.05598e-40
																	-14.05	4.27972	6.89086e-36		-14.05	4.27972	1.24954e-35		-13.9	4.64311	2.3206e-40
																	-14.05	4.3007	3.3128e-36		-14.05	4.3007	6.00309e-36		-13.9	4.66431	1.06149e-40
																	-14.05	4.32168	1.58724e-36		-14.05	4.32168	2.87429e-36		-13.9	4.68551	4.83893e-41
																	-14.05	4.34266	7.57906e-37		-14.05	4.34266	1.37156e-36		-13.9	4.70671	2.19839e-41
																	-14.05	4.36364	3.60671e-37		-14.05	4.36364	6.5227e-37		-13.9	4.72792	9.95358e-42
																	-14.05	4.38462	1.71054e-37		-14.05	4.38462	3.0915e-37		-13.9	4.74912	4.49132e-42
																	-14.05	4.40559	8.08495e-38		-14.05	4.40559	1.46029e-37		-13.9	4.77032	2.01971e-42
																	-14.05	4.42657	3.80843e-38		-14.05	4.42657	6.87441e-38		-13.9	4.79152	9.05151e-43
																	-14.05	4.44755	1.78788e-38		-14.05	4.44755	3.22523e-38		-13.9	4.81272	4.04271e-43
																	-14.05	4.46853	8.36476e-39		-14.05	4.46853	1.50805e-38		-13.9	4.83392	1.79946e-43
																	-14.05	4.48951	3.90025e-39		-14.05	4.48951	7.02741e-39		-13.9	4.85512	7.98237e-44
																	-14.05	4.51049	1.8124e-39		-14.05	4.51049	3.26365e-39		-13.9	4.87633	3.52889e-44
																	-14.05	4.53147	8.39341e-40		-14.05	4.53147	1.51056e-39		-13.9	4.89753	1.55476e-44
																	-14.05	4.55245	3.87387e-40		-14.05	4.55245	6.96787e-40		-13.9	4.91873	6.82662e-45
																	-14.05	4.57343	1.78187e-40		-14.05	4.57343	3.20324e-40		-13.9	4.93993	2.98721e-45
																	-14.05	4.59441	8.16821e-41		-14.05	4.59441	1.46759e-40		-13.9	4.96113	1.30269e-45
																	-14.05	4.61539	3.73165e-41		-14.05	4.61539	6.70109e-41		-13.9	4.98233	5.66155e-46
																	-14.05	4.63636	1.69901e-41		-14.05	4.63636	3.04939e-41		-13.9	5.00353	2.45215e-46
																	-14.05	4.65734	7.70927e-42		-14.05	4.65734	1.38295e-41		-13.9	5.02474	1.05846e-46
																	-14.05	4.67832	3.4862e-42		-14.05	4.67832	6.25067e-42		-13.9	5.04594	4.5532e-47
																	-14.05	4.6993	1.57113e-42		-14.05	4.6993	2.8156e-42		-13.9	5.06714	1.95198e-47
																	-14.05	4.72028	7.05656e-43		-14.05	4.72028	1.26398e-42		-13.9	5.08834	8.33972e-48
																	-14.05	4.74126	3.1586e-43		-14.05	4.74126	5.65505e-43		-13.9	5.10954	3.55093e-48
																	-14.05	4.76224	1.40902e-43		-14.05	4.76224	2.52149e-43		-13.9	5.13074	1.50678e-48
																	-14.05	4.78322	6.26414e-44		-14.05	4.78322	1.12047e-43		-13.9	5.15194	6.37194e-49
																	-14.05	4.8042	2.7754e-44		-14.05	4.8042	4.96216e-44		-13.9	5.17315	2.6854e-49
																	-14.05	4.82518	1.22549e-44		-14.05	4.82518	2.1901e-44		-13.9	5.19435	1.12787e-49
																	-14.05	4.84615	5.39279e-45		-14.05	4.84615	9.63345e-45		-13.9	5.21555	4.72094e-50
																	-14.05	4.86713	2.36503e-45		-14.05	4.86713	4.22302e-45		-13.9	5.23675	1.96929e-50
																	-14.05	4.88811	1.03367e-45		-14.05	4.88811	1.84497e-45		-13.9	5.25795	8.18665e-51
																	-14.05	4.90909	4.50239e-46		-14.05	4.90909	8.03298e-46		-13.9	5.27915	3.39169e-51
																	-14.05	4.93007	1.95446e-46		-14.05	4.93007	3.48569e-46		-13.9	5.30035	1.40037e-51
																	-14.05	4.95105	8.45526e-47		-14.05	4.95105	1.50738e-46		-13.9	5.32156	5.76209e-52
																	-14.05	4.97203	3.64542e-47		-14.05	4.97203	6.49652e-47		-13.9	5.34276	2.36283e-52
																	-14.05	4.99301	1.56634e-47		-14.05	4.99301	2.79036e-47		-13.9	5.36396	9.65603e-53
																	-14.05	5.01399	6.70725e-48		-14.05	5.01399	1.19444e-47		-13.9	5.38516	3.93259e-53
																	-14.05	5.03497	2.86234e-48		-14.05	5.03497	5.09551e-48		-13.9	5.40636	1.59614e-53
																	-14.05	5.05594	1.21735e-48		-14.05	5.05594	2.16638e-48		-13.9	5.42756	6.45621e-54
																	-14.05	5.07692	5.15975e-49		-14.05	5.07692	9.17913e-49		-13.9	5.44876	2.60254e-54
																	-14.05	5.0979	2.17951e-49		-14.05	5.0979	3.87607e-49		-13.9	5.46997	1.04551e-54
																	-14.05	5.11888	9.17504e-50		-14.05	5.11888	1.63118e-49		-13.9	5.49117	4.18575e-55
																	-14.05	5.13986	3.84923e-50		-14.05	5.13986	6.84122e-50		-13.9	5.51237	1.67006e-55
																	-14.05	5.16084	1.60938e-50		-14.05	5.16084	2.85947e-50		-13.9	5.53357	6.64051e-56
																	-14.05	5.18182	6.70593e-51		-14.05	5.18182	1.19113e-50		-13.9	5.55477	2.63138e-56
																	-14.05	5.2028	2.78469e-51		-14.05	5.2028	4.94484e-51		-13.9	5.57597	1.03915e-56
																	-14.05	5.22378	1.15242e-51		-14.05	5.22378	2.04581e-51		-13.9	5.59717	4.08964e-57
																	-14.05	5.24476	4.75296e-52		-14.05	5.24476	8.43526e-52		-13.9	5.61838	1.604e-57
																	-14.05	5.26573	1.95359e-52		-14.05	5.26573	3.46618e-52		-13.9	5.63958	6.26951e-58
																	-14.05	5.28671	8.00236e-53		-14.05	5.28671	1.41946e-52		-13.9	5.66078	2.44217e-58
																	-14.05	5.30769	3.26678e-53		-14.05	5.30769	5.79316e-53		-13.9	5.68198	9.48044e-59
																	-14.05	5.32867	1.32904e-53		-14.05	5.32867	2.35627e-53		-13.9	5.70318	3.6677e-59
																	-14.05	5.34965	5.38854e-54		-14.05	5.34965	9.55113e-54		-13.9	5.72438	1.41407e-59
																	-14.05	5.37063	2.17731e-54		-14.05	5.37063	3.85836e-54		-13.9	5.74558	5.43321e-60
																	-14.05	5.39161	8.7677e-55		-14.05	5.39161	1.55335e-54		-13.9	5.76678	2.08044e-60
																	-14.05	5.41259	3.51857e-55		-14.05	5.41259	6.23236e-55		-13.9	5.78799	7.93897e-61
																	-14.05	5.43357	1.40722e-55		-14.05	5.43357	2.49204e-55		-13.9	5.80919	3.01914e-61
																	-14.05	5.45455	5.60885e-56		-14.05	5.45455	9.93056e-56		-13.9	5.83039	1.14423e-61
																	-14.05	5.47552	2.22792e-56		-14.05	5.47552	3.94376e-56		-13.9	5.85159	4.32171e-62
																	-14.05	5.4965	8.81945e-57		-14.05	5.4965	1.56086e-56		-13.9	5.87279	1.6267e-62
																	-14.05	5.51748	3.47935e-57		-14.05	5.51748	6.15653e-57		-13.9	5.89399	6.10194e-63
																	-14.05	5.53846	1.36794e-57		-14.05	5.53846	2.42005e-57		-13.9	5.91519	2.28108e-63
																	-14.05	5.55944	5.35986e-58		-14.05	5.55944	9.48043e-58		-13.9	5.9364	8.4981e-64
																	-14.05	5.58042	2.09292e-58		-14.05	5.58042	3.70125e-58		-13.9	5.9576	3.1551e-64
																	-14.05	5.6014	8.14454e-59		-14.05	5.6014	1.44008e-58		-13.9	5.9788	1.16739e-64
																	-14.05	5.62238	3.1586e-59		-14.05	5.62238	5.5839e-59		-13.9	6	4.30453e-65
																	-14.05	5.64336	1.22078e-59		-14.05	5.64336	2.15777e-59		-13.85	0	0.00126
																	-14.05	5.66434	4.70209e-60		-14.05	5.66434	8.30979e-60		-13.85	0.0212	0.00264
																	-14.05	5.68532	1.80493e-60		-14.05	5.68532	3.18925e-60		-13.85	0.0424	0.00393
																	-14.05	5.70629	6.90465e-61		-14.05	5.70629	1.21984e-60		-13.85	0.0636	0.0051
																	-14.05	5.72727	2.63231e-61		-14.05	5.72727	4.64977e-61		-13.85	0.08481	0.00619
																	-14.05	5.74825	1.00011e-61		-14.05	5.74825	1.76634e-61		-13.85	0.10601	0.00714
																	-14.05	5.76923	3.78675e-62		-14.05	5.76923	6.68703e-62		-13.85	0.12721	0.00787
																	-14.05	5.79021	1.4289e-62		-14.05	5.79021	2.52293e-62		-13.85	0.14841	0.00835
																	-14.05	5.81119	5.37339e-63		-14.05	5.81119	9.48619e-63		-13.85	0.16961	0.00856
																	-14.05	5.83217	2.01376e-63		-14.05	5.83217	3.55461e-63		-13.85	0.19081	0.00859
																	-14.05	5.85315	7.52106e-64		-14.05	5.85315	1.32741e-63		-13.85	0.21201	0.00853
																	-14.05	5.87413	2.79939e-64		-14.05	5.87413	4.94007e-64		-13.85	0.23322	0.00849
																	-14.05	5.89511	1.03839e-64		-14.05	5.89511	1.8322e-64		-13.85	0.25442	0.00853
																	-14.05	5.91608	3.83855e-65		-14.05	5.91608	6.77215e-65		-13.85	0.27562	0.00867
																	-14.05	5.93706	1.41412e-65		-14.05	5.93706	2.49455e-65		-13.85	0.29682	0.00882
																	-14.05	5.95804	5.1918e-66		-14.05	5.95804	9.1574e-66		-13.85	0.31802	0.00893
																	-14.05	5.97902	1.89959e-66		-14.05	5.97902	3.35015e-66		-13.85	0.33922	0.00891
																	-14.05	6	6.92652e-67		-14.05	6	1.22143e-66		-13.85	0.36042	0.00877
																	-14	0	0.000873486		-14	0	0.00157		-13.85	0.38163	0.00852
																	-14	0.02098	0.00173		-14	0.02098	0.00311		-13.85	0.40283	0.0082
																	-14	0.04196	0.0022		-14	0.04196	0.00398		-13.85	0.42403	0.00786
																	-14	0.06294	0.00228		-14	0.06294	0.00424		-13.85	0.44523	0.00753
																	-14	0.08392	0.00218		-14	0.08392	0.00431		-13.85	0.46643	0.00722
																	-14	0.1049	0.00221		-14	0.1049	0.0047		-13.85	0.48763	0.00693
																	-14	0.12587	0.00258		-14	0.12587	0.00562		-13.85	0.50883	0.00665
																	-14	0.14685	0.00321		-14	0.14685	0.00683		-13.85	0.53004	0.00635
																	-14	0.16783	0.00386		-14	0.16783	0.00795		-13.85	0.55124	0.00605
																	-14	0.18881	0.00436		-14	0.18881	0.0087		-13.85	0.57244	0.00575
																	-14	0.20979	0.00462		-14	0.20979	0.00897		-13.85	0.59364	0.00545
																	-14	0.23077	0.00462		-14	0.23077	0.0088		-13.85	0.61484	0.00517
																	-14	0.25175	0.00441		-14	0.25175	0.00833		-13.85	0.63604	0.0049
																	-14	0.27273	0.00409		-14	0.27273	0.0078		-13.85	0.65724	0.00464
																	-14	0.29371	0.00379		-14	0.29371	0.00742		-13.85	0.67845	0.0044
																	-14	0.31469	0.00361		-14	0.31469	0.0073		-13.85	0.69965	0.00416
																	-14	0.33566	0.00356		-14	0.33566	0.00737		-13.85	0.72085	0.00394
																	-14	0.35664	0.00361		-14	0.35664	0.0075		-13.85	0.74205	0.00371
																	-14	0.37762	0.00367		-14	0.37762	0.00755		-13.85	0.76325	0.0035
																	-14	0.3986	0.00368		-14	0.3986	0.00745		-13.85	0.78445	0.00328
																	-14	0.41958	0.00361		-14	0.41958	0.00722		-13.85	0.80565	0.00306
																	-14	0.44056	0.00347		-14	0.44056	0.0069		-13.85	0.82686	0.00285
																	-14	0.46154	0.00327		-14	0.46154	0.00654		-13.85	0.84806	0.00263
																	-14	0.48252	0.00304		-14	0.48252	0.00618		-13.85	0.86926	0.00241
																	-14	0.5035	0.0028		-14	0.5035	0.00586		-13.85	0.89046	0.0022
																	-14	0.52448	0.00258		-14	0.52448	0.00557		-13.85	0.91166	0.00199
																	-14	0.54546	0.00238		-14	0.54546	0.0053		-13.85	0.93286	0.00178
																	-14	0.56643	0.0022		-14	0.56643	0.00504		-13.85	0.95406	0.00158
																	-14	0.58741	0.00206		-14	0.58741	0.00479		-13.85	0.97527	0.00139
																	-14	0.60839	0.00194		-14	0.60839	0.00454		-13.85	0.99647	0.00122
																	-14	0.62937	0.00186		-14	0.62937	0.00431		-13.85	1.01767	0.00105
																	-14	0.65035	0.00179		-14	0.65035	0.00409		-13.85	1.03887	0.000901767
																	-14	0.67133	0.00172		-14	0.67133	0.00388		-13.85	1.06007	0.000766596
																	-14	0.69231	0.00166		-14	0.69231	0.00367		-13.85	1.08127	0.000646144
																	-14	0.71329	0.0016		-14	0.71329	0.00347		-13.85	1.10247	0.000540086
																	-14	0.73427	0.00152		-14	0.73427	0.00328		-13.85	1.12368	0.000447773
																	-14	0.75525	0.00144		-14	0.75525	0.00308		-13.85	1.14488	0.000368308
																	-14	0.77622	0.00135		-14	0.77622	0.00289		-13.85	1.16608	0.000300625
																	-14	0.7972	0.00125		-14	0.7972	0.00269		-13.85	1.18728	0.000243559
																	-14	0.81818	0.00114		-14	0.81818	0.00249		-13.85	1.20848	0.000195911
																	-14	0.83916	0.00103		-14	0.83916	0.0023		-13.85	1.22968	0.000156494
																	-14	0.86014	0.000928124		-14	0.86014	0.0021		-13.85	1.25088	0.000124174
																	-14	0.88112	0.000826222		-14	0.88112	0.00191		-13.85	1.27209	9.7897e-05
																	-14	0.9021	0.000729502		-14	0.9021	0.00172		-13.85	1.29329	7.67052e-05
																	-14	0.92308	0.00063916		-14	0.92308	0.00153		-13.85	1.31449	5.97456e-05
																	-14	0.94406	0.000555936		-14	0.94406	0.00136		-13.85	1.33569	4.62723e-05
																	-14	0.96504	0.000480189		-14	0.96504	0.00119		-13.85	1.35689	3.56433e-05
																	-14	0.98601	0.000411979		-14	0.98601	0.00103		-13.85	1.37809	2.73136e-05
																	-14	1.00699	0.000351143		-14	1.00699	0.000891991		-13.85	1.39929	2.08271e-05
																	-14	1.02797	0.000297359		-14	1.02797	0.000762055		-13.85	1.4205	1.58062e-05
																	-14	1.04895	0.000250203		-14	1.04895	0.000645399		-13.85	1.4417	1.1942e-05
																	-14	1.06993	0.000209184		-14	1.06993	0.000541929		-13.85	1.4629	8.98389e-06
																	-14	1.09091	0.00017378		-14	1.09091	0.000451226		-13.85	1.4841	6.73111e-06
																	-14	1.11189	0.000143453		-14	1.11189	0.000372614		-13.85	1.5053	5.02376e-06
																	-14	1.13287	0.000117673		-14	1.13287	0.000305224		-13.85	1.5265	3.73571e-06
																	-14	1.15385	9.59257e-05		-14	1.15385	0.000248063		-13.85	1.5477	2.76818e-06
																	-14	1.17483	7.77184e-05		-14	1.17483	0.000200073		-13.85	1.56891	2.04438e-06
																	-14	1.1958	6.25905e-05		-14	1.1958	0.000160177		-13.85	1.59011	1.505e-06
																	-14	1.21678	5.01156e-05		-14	1.21678	0.000127323		-13.85	1.61131	1.10451e-06
																	-14	1.23776	3.99043e-05		-14	1.23776	0.000100513		-13.85	1.63251	8.08173e-07
																	-14	1.25874	3.16062e-05		-14	1.25874	7.88261e-05		-13.85	1.65371	5.89627e-07
																	-14	1.27972	2.49096e-05		-14	1.27972	6.14286e-05		-13.85	1.67491	4.28956e-07
																	-14	1.3007	1.95412e-05		-14	1.3007	4.75831e-05		-13.85	1.69611	3.11191e-07
																	-14	1.32168	1.52644e-05		-14	1.32168	3.66477e-05		-13.85	1.71731	2.25127e-07
																	-14	1.34266	1.18769e-05		-14	1.34266	2.80726e-05		-13.85	1.73852	1.62411e-07
																	-14	1.36364	9.20793e-06		-14	1.36364	2.1394e-05		-13.85	1.75972	1.16839e-07
																	-14	1.38462	7.11506e-06		-14	1.38462	1.62257e-05		-13.85	1.78092	8.38163e-08
																	-14	1.40559	5.4809e-06		-14	1.40559	1.22501e-05		-13.85	1.80212	5.99551e-08
																	-14	1.42657	4.20969e-06		-14	1.42657	9.20929e-06		-13.85	1.82332	4.27625e-08
																	-14	1.44755	3.22411e-06		-14	1.44755	6.89563e-06		-13.85	1.84452	3.04102e-08
																	-14	1.46853	2.46228e-06		-14	1.46853	5.14388e-06		-13.85	1.86572	2.15613e-08
																	-14	1.48951	1.87504e-06		-14	1.48951	3.82361e-06		-13.85	1.88693	1.52409e-08
																	-14	1.51049	1.42358e-06		-14	1.51049	2.83276e-06		-13.85	1.90813	1.07401e-08
																	-14	1.53147	1.07743e-06		-14	1.53147	2.09206e-06		-13.85	1.92933	7.54488e-09
																	-14	1.55245	8.12758e-07		-14	1.55245	1.54041e-06		-13.85	1.95053	5.28355e-09
																	-14	1.57343	6.10965e-07		-14	1.57343	1.13096e-06		-13.85	1.97173	3.68822e-09
																	-14	1.59441	4.57593e-07		-14	1.59441	8.2803e-07		-13.85	1.99293	2.56636e-09
																	-14	1.61539	3.41413e-07		-14	1.61539	6.04601e-07		-13.85	2.01413	1.77999e-09
																	-14	1.63636	2.53721e-07		-14	1.63636	4.40287e-07		-13.85	2.03534	1.23058e-09
																	-14	1.65734	1.87782e-07		-14	1.65734	3.19785e-07		-13.85	2.05654	8.48004e-10
																	-14	1.67832	1.38399e-07		-14	1.67832	2.31655e-07		-13.85	2.07774	5.82471e-10
																	-14	1.6993	1.01568e-07		-14	1.6993	1.67372e-07		-13.85	2.09894	3.98788e-10
																	-14	1.72028	7.42189e-08		-14	1.72028	1.20606e-07		-13.85	2.12014	2.72146e-10
																	-14	1.74126	5.39992e-08		-14	1.74126	8.66753e-08		-13.85	2.14134	1.85122e-10
																	-14	1.76224	3.91176e-08		-14	1.76224	6.21212e-08		-13.85	2.16254	1.2552e-10
																	-14	1.78322	2.82146e-08		-14	1.78322	4.44004e-08		-13.85	2.18375	8.48343e-11
																	-14	1.8042	2.02628e-08		-14	1.8042	3.16458e-08		-13.85	2.20495	5.7153e-11
																	-14	1.82518	1.44899e-08		-14	1.82518	2.24909e-08		-13.85	2.22615	3.83814e-11
																	-14	1.84615	1.03177e-08		-14	1.84615	1.59383e-08		-13.85	2.24735	2.56935e-11
																	-14	1.86713	7.31612e-09		-14	1.86713	1.12616e-08		-13.85	2.26855	1.71454e-11
																	-14	1.88811	5.16625e-09		-14	1.88811	7.93356e-09		-13.85	2.28975	1.14052e-11
																	-14	1.90909	3.63324e-09		-14	1.90909	5.57219e-09		-13.85	2.31095	7.56292e-12
																	-14	1.93007	2.54483e-09		-14	1.93007	3.90177e-09		-13.85	2.33216	4.99935e-12
																	-14	1.95105	1.77541e-09		-14	1.95105	2.72371e-09		-13.85	2.35336	3.29441e-12
																	-14	1.97203	1.23379e-09		-14	1.97203	1.89546e-09		-13.85	2.37456	2.16413e-12
																	-14	1.99301	8.54098e-10		-14	1.99301	1.31496e-09		-13.85	2.39576	1.41721e-12
																	-14	2.01399	5.89019e-10		-14	2.01399	9.09391e-10		-13.85	2.41696	9.25191e-13
																	-14	2.03497	4.04697e-10		-14	2.03497	6.2693e-10		-13.85	2.43816	6.02107e-13
																	-14	2.05594	2.77036e-10		-14	2.05594	4.30839e-10		-13.85	2.45936	3.90626e-13
																	-14	2.07692	1.8896e-10		-14	2.07692	2.95144e-10		-13.85	2.48057	2.52636e-13
																	-14	2.0979	1.28427e-10		-14	2.0979	2.01546e-10		-13.85	2.50177	1.62881e-13
																	-14	2.11888	8.69801e-11		-14	2.11888	1.37194e-10		-13.85	2.52297	1.04686e-13
																	-14	2.13986	5.87055e-11		-14	2.13986	9.30921e-11		-13.85	2.54417	6.70733e-14
																	-14	2.16084	3.94869e-11		-14	2.16084	6.29663e-11		-13.85	2.56537	4.28396e-14
																	-14	2.18182	2.64704e-11		-14	2.18182	4.24541e-11		-13.85	2.58657	2.72757e-14
																	-14	2.2028	1.76857e-11		-14	2.2028	2.85331e-11		-13.85	2.60777	1.73116e-14
																	-14	2.22378	1.17774e-11		-14	2.22378	1.91158e-11		-13.85	2.62898	1.09528e-14
																	-14	2.24476	7.81729e-12		-14	2.24476	1.2766e-11		-13.85	2.65018	6.90782e-15
																	-14	2.26573	5.172e-12		-14	2.26573	8.49827e-12		-13.85	2.67138	4.34285e-15
																	-14	2.28671	3.41087e-12		-14	2.28671	5.63925e-12		-13.85	2.69258	2.72161e-15
																	-14	2.30769	2.24227e-12		-14	2.30769	3.73016e-12		-13.85	2.71378	1.70016e-15
																	-14	2.32867	1.46938e-12		-14	2.32867	2.45949e-12		-13.85	2.73498	1.05868e-15
																	-14	2.34965	9.59874e-13		-14	2.34965	1.6165e-12		-13.85	2.75618	6.57121e-16
																	-14	2.37063	6.25075e-13		-14	2.37063	1.05905e-12		-13.85	2.77739	4.06563e-16
																	-14	2.39161	4.05783e-13		-14	2.39161	6.91618e-13		-13.85	2.79859	2.50732e-16
																	-14	2.41259	2.62606e-13		-14	2.41259	4.50218e-13		-13.85	2.81979	1.5413e-16
																	-14	2.43357	1.69421e-13		-14	2.43357	2.92136e-13		-13.85	2.84099	9.44401e-17
																	-14	2.45455	1.08965e-13		-14	2.45455	1.88951e-13		-13.85	2.86219	5.76788e-17
																	-14	2.47552	6.98661e-14		-14	2.47552	1.21819e-13		-13.85	2.88339	3.51126e-17
																	-14	2.4965	4.46588e-14		-14	2.4965	7.8285e-14		-13.85	2.90459	2.13056e-17
																	-14	2.51748	2.84583e-14		-14	2.51748	5.01462e-14		-13.85	2.9258	1.28856e-17
																	-14	2.53846	1.80791e-14		-14	2.53846	3.20178e-14		-13.85	2.947	7.76779e-18
																	-14	2.55944	1.14501e-14		-14	2.55944	2.03768e-14		-13.85	2.9682	4.66731e-18
																	-14	2.58042	7.22945e-15		-14	2.58042	1.29262e-14		-13.85	2.9894	2.79518e-18
																	-14	2.6014	4.5506e-15		-14	2.6014	8.17317e-15		-13.85	3.0106	1.66851e-18
																	-14	2.62238	2.85561e-15		-14	2.62238	5.15105e-15		-13.85	3.0318	9.92699e-19
																	-14	2.64336	1.78646e-15		-14	2.64336	3.23581e-15		-13.85	3.053	5.88677e-19
																	-14	2.66434	1.11418e-15		-14	2.66434	2.02605e-15		-13.85	3.07421	3.47941e-19
																	-14	2.68532	6.92757e-16		-14	2.68532	1.26444e-15		-13.85	3.09541	2.04975e-19
																	-14	2.70629	4.29409e-16		-14	2.70629	7.86539e-16		-13.85	3.11661	1.20355e-19
																	-14	2.72727	2.65353e-16		-14	2.72727	4.87662e-16		-13.85	3.13781	7.04356e-20
																	-14	2.74825	1.6347e-16		-14	2.74825	3.01363e-16		-13.85	3.15901	4.10851e-20
																	-14	2.76923	1.00396e-16		-14	2.76923	1.85624e-16		-13.85	3.18021	2.38858e-20
																	-14	2.79021	6.14679e-17		-14	2.79021	1.13959e-16		-13.85	3.20141	1.38407e-20
																	-14	2.81119	3.7518e-17		-14	2.81119	6.9732e-17		-13.85	3.22262	7.99355e-21
																	-14	2.83217	2.28289e-17		-14	2.83217	4.25289e-17		-13.85	3.24382	4.60131e-21
																	-14	2.85315	1.38479e-17		-14	2.85315	2.58526e-17		-13.85	3.26502	2.63988e-21
																	-14	2.87413	8.37395e-18		-14	2.87413	1.56635e-17		-13.85	3.28622	1.50955e-21
																	-14	2.89511	5.04806e-18		-14	2.89511	9.4589e-18		-13.85	3.30742	8.60341e-22
																	-14	2.91608	3.03363e-18		-14	2.91608	5.6932e-18		-13.85	3.32862	4.88712e-22
																	-14	2.93706	1.81737e-18		-14	2.93706	3.41536e-18		-13.85	3.34982	2.7669e-22
																	-14	2.95804	1.08532e-18		-14	2.95804	2.04211e-18		-13.85	3.37103	1.56133e-22
																	-14	2.97902	6.46116e-19		-14	2.97902	1.21699e-18		-13.85	3.39223	8.78114e-23
																	-14	3	3.83436e-19		-14	3	7.22859e-19		-13.85	3.41343	4.92228e-23
																	-14	3.02098	2.26831e-19		-14	3.02098	4.2794e-19		-13.85	3.43463	2.75004e-23
																	-14	3.04196	1.33762e-19		-14	3.04196	2.52507e-19		-13.85	3.45583	1.53133e-23
																	-14	3.06294	7.86296e-20		-14	3.06294	1.48499e-19		-13.85	3.47703	8.49871e-24
																	-14	3.08392	4.60738e-20		-14	3.08392	8.70433e-20		-13.85	3.49823	4.70105e-24
																	-14	3.1049	2.69113e-20		-14	3.1049	5.08518e-20		-13.85	3.51944	2.59174e-24
																	-14	3.12587	1.56683e-20		-14	3.12587	2.96098e-20		-13.85	3.54064	1.42411e-24
																	-14	3.14685	9.09318e-21		-14	3.14685	1.7184e-20		-13.85	3.56184	7.79923e-25
																	-14	3.16783	5.26029e-21		-14	3.16783	9.93965e-21		-13.85	3.58304	4.2571e-25
																	-14	3.18881	3.03321e-21		-14	3.18881	5.73028e-21		-13.85	3.60424	2.31595e-25
																	-14	3.20979	1.74336e-21		-14	3.20979	3.2926e-21		-13.85	3.62544	1.25574e-25
																	-14	3.23077	9.98767e-22		-14	3.23077	1.88564e-21		-13.85	3.64664	6.78613e-26
																	-14	3.25175	5.70332e-22		-14	3.25175	1.0763e-21		-13.85	3.66785	3.65508e-26
																	-14	3.27273	3.2462e-22		-14	3.27273	6.12303e-22		-13.85	3.68905	1.96212e-26
																	-14	3.29371	1.84164e-22		-14	3.29371	3.4718e-22		-13.85	3.71025	1.04979e-26
																	-14	3.31469	1.04139e-22		-14	3.31469	1.962e-22		-13.85	3.73145	5.59802e-27
																	-14	3.33566	5.86941e-23		-14	3.33566	1.10509e-22		-13.85	3.75265	2.9752e-27
																	-14	3.35664	3.29724e-23		-14	3.35664	6.20369e-23		-13.85	3.77385	1.57597e-27
																	-14	3.37762	1.84619e-23		-14	3.37762	3.47102e-23		-13.85	3.79505	8.32011e-28
																	-14	3.3986	1.03032e-23		-14	3.3986	1.93561e-23		-13.85	3.81625	4.37784e-28
																	-14	3.41958	5.73099e-24		-14	3.41958	1.0758e-23		-13.85	3.83746	2.29582e-28
																	-14	3.44056	3.17726e-24		-14	3.44056	5.95938e-24		-13.85	3.85866	1.19996e-28
																	-14	3.46154	1.75565e-24		-14	3.46154	3.29019e-24		-13.85	3.87986	6.25088e-29
																	-14	3.48252	9.66904e-25		-14	3.48252	1.81047e-24		-13.85	3.90106	3.24536e-29
																	-14	3.5035	5.30745e-25		-14	3.5035	9.92923e-25		-13.85	3.92226	1.67932e-29
																	-14	3.52448	2.90366e-25		-14	3.52448	5.42738e-25		-13.85	3.94346	8.66058e-30
																	-14	3.54546	1.58329e-25		-14	3.54546	2.95676e-25		-13.85	3.96466	4.45151e-30
																	-14	3.56643	8.60457e-26		-14	3.56643	1.60543e-25		-13.85	3.98587	2.28041e-30
																	-14	3.58741	4.66069e-26		-14	3.58741	8.68794e-26		-13.85	4.00707	1.16429e-30
																	-14	3.60839	2.51606e-26		-14	3.60839	4.68589e-26		-13.85	4.02827	5.92457e-31
																	-14	3.62937	1.35377e-26		-14	3.62937	2.51893e-26		-13.85	4.04947	3.00465e-31
																	-14	3.65035	7.25964e-27		-14	3.65035	1.34955e-26		-13.85	4.07067	1.51871e-31
																	-14	3.67133	3.88002e-27		-14	3.67133	7.20626e-27		-13.85	4.09187	7.65061e-32
																	-14	3.69231	2.06681e-27		-14	3.69231	3.83512e-27		-13.85	4.11307	3.84114e-32
																	-14	3.71329	1.09727e-27		-14	3.71329	2.03421e-27		-13.85	4.13428	1.92206e-32
																	-14	3.73427	5.80594e-28		-14	3.73427	1.07537e-27		-13.85	4.15548	9.58546e-33
																	-14	3.75525	3.06179e-28		-14	3.75525	5.66592e-28		-13.85	4.17668	4.76431e-33
																	-14	3.77622	1.60925e-28		-14	3.77622	2.97528e-28		-13.85	4.19788	2.36008e-33
																	-14	3.7972	8.42975e-29		-14	3.7972	1.55715e-28		-13.85	4.21908	1.16518e-33
																	-14	3.81818	4.40098e-29		-14	3.81818	8.12232e-29		-13.85	4.24028	5.73322e-34
																	-14	3.83916	2.28995e-29		-14	3.83916	4.22255e-29		-13.85	4.26148	2.81153e-34
																	-14	3.86014	1.18753e-29		-14	3.86014	2.18783e-29		-13.85	4.28269	1.37412e-34
																	-14	3.88112	6.13772e-30		-14	3.88112	1.12979e-29		-13.85	4.30389	6.69335e-35
																	-14	3.9021	3.16161e-30		-14	3.9021	5.81471e-30		-13.85	4.32509	3.24938e-35
																	-14	3.92308	1.62312e-30		-14	3.92308	2.98265e-30		-13.85	4.34629	1.57215e-35
																	-14	3.94406	8.30491e-31		-14	3.94406	1.52482e-30		-13.85	4.36749	7.58095e-36
																	-14	3.96504	4.23504e-31		-14	3.96504	7.76927e-31		-13.85	4.38869	3.64325e-36
																	-14	3.98601	2.15239e-31		-14	3.98601	3.94534e-31		-13.85	4.40989	1.74498e-36
																	-14	4.00699	1.09024e-31		-14	4.00699	1.99679e-31		-13.85	4.4311	8.32967e-37
																	-14	4.02797	5.50382e-32		-14	4.02797	1.00722e-31		-13.85	4.4523	3.96277e-37
																	-14	4.04895	2.76914e-32		-14	4.04895	5.06355e-32		-13.85	4.4735	1.87891e-37
																	-14	4.06993	1.38855e-32		-14	4.06993	2.53706e-32		-13.85	4.4947	8.87862e-38
																	-14	4.09091	6.93936e-33		-14	4.09091	1.26692e-32		-13.85	4.5159	4.18137e-38
																	-14	4.11189	3.45632e-33		-14	4.11189	6.30533e-33		-13.85	4.5371	1.96258e-38
																	-14	4.13287	1.71572e-33		-14	4.13287	3.12758e-33		-13.85	4.5583	9.18051e-39
																	-14	4.15385	8.4882e-34		-14	4.15385	1.54615e-33		-13.85	4.57951	4.27996e-39
																	-14	4.17483	4.18525e-34		-14	4.17483	7.6179e-34		-13.85	4.60071	1.98859e-39
																	-14	4.1958	2.05667e-34		-14	4.1958	3.74076e-34		-13.85	4.62191	9.20838e-40
																	-14	4.21678	1.00727e-34		-14	4.21678	1.83074e-34		-13.85	4.64311	4.24964e-40
																	-14	4.23776	4.91656e-35		-14	4.23776	8.92959e-35		-13.85	4.66431	1.95458e-40
																	-14	4.25874	2.39174e-35		-14	4.25874	4.34088e-35		-13.85	4.68551	8.95954e-41
																	-14	4.27972	1.15959e-35		-14	4.27972	2.10312e-35		-13.85	4.70671	4.09307e-41
																	-14	4.3007	5.60309e-36		-14	4.3007	1.01553e-35		-13.85	4.72792	1.86356e-41
																	-14	4.32168	2.69828e-36		-14	4.32168	4.88717e-36		-13.85	4.74912	8.45604e-42
																	-14	4.34266	1.29504e-36		-14	4.34266	2.34403e-36		-13.85	4.77032	3.82403e-42
																	-14	4.36364	6.19459e-37		-14	4.36364	1.12049e-36		-13.85	4.79152	1.72348e-42
																	-14	4.38462	2.95309e-37		-14	4.38462	5.33817e-37		-13.85	4.81272	7.74141e-43
																	-14	4.40559	1.40306e-37		-14	4.40559	2.53464e-37		-13.85	4.83392	3.46548e-43
																	-14	4.42657	6.64372e-38		-14	4.42657	1.19944e-37		-13.85	4.85512	1.54609e-43
																	-14	4.44755	3.1353e-38		-14	4.44755	5.6569e-38		-13.85	4.87633	6.87443e-44
																	-14	4.46853	1.47463e-38		-14	4.46853	2.65899e-38		-13.85	4.89753	3.04626e-44
																	-14	4.48951	6.91223e-39		-14	4.48951	1.24564e-38		-13.85	4.91873	1.34532e-44
																	-14	4.51049	3.22915e-39		-14	4.51049	5.8158e-39		-13.85	4.93993	5.92123e-45
																	-14	4.53147	1.50346e-39		-14	4.53147	2.70621e-39		-13.85	4.96113	2.59732e-45
																	-14	4.55245	6.97636e-40		-14	4.55245	1.25502e-39		-13.85	4.98233	1.13545e-45
																	-14	4.57343	3.22625e-40		-14	4.57343	5.80069e-40		-13.85	5.00353	4.94696e-46
																	-14	4.59441	1.48697e-40		-14	4.59441	2.67205e-40		-13.85	5.02474	2.14801e-46
																	-14	4.61539	6.83025e-41		-14	4.61539	1.22672e-40		-13.85	5.04594	9.29523e-47
																	-14	4.63636	3.12683e-41		-14	4.63636	5.61288e-41		-13.85	5.06714	4.00877e-47
																	-14	4.65734	1.42661e-41		-14	4.65734	2.55953e-41		-13.85	5.08834	1.72302e-47
																	-14	4.67832	6.4869e-42		-14	4.67832	1.16325e-41		-13.85	5.10954	7.38064e-48
																	-14	4.6993	2.93969e-42		-14	4.6993	5.2689e-42		-13.85	5.13074	3.15083e-48
																	-14	4.72028	1.32769e-42		-14	4.72028	2.37851e-42		-13.85	5.15194	1.34055e-48
																	-14	4.74126	5.97621e-43		-14	4.74126	1.0701e-42		-13.85	5.17315	5.68414e-49
																	-14	4.76224	2.68093e-43		-14	4.76224	4.79821e-43		-13.85	5.19435	2.402e-49
																	-14	4.78322	1.1986e-43		-14	4.78322	2.14422e-43		-13.85	5.21555	1.0116e-49
																	-14	4.8042	5.34068e-44		-14	4.8042	9.54982e-44		-13.85	5.23675	4.24589e-50
																	-14	4.82518	2.37164e-44		-14	4.82518	4.23893e-44		-13.85	5.25795	1.77604e-50
																	-14	4.84615	1.04962e-44		-14	4.84615	1.87522e-44		-13.85	5.27915	7.40396e-51
																	-14	4.86713	4.62962e-45		-14	4.86713	8.26764e-45		-13.85	5.30035	3.07609e-51
																	-14	4.88811	2.03512e-45		-14	4.88811	3.63283e-45		-13.85	5.32156	1.27368e-51
																	-14	4.90909	8.91586e-46		-14	4.90909	1.5909e-45		-13.85	5.34276	5.25587e-52
																	-14	4.93007	3.89285e-46		-14	4.93007	6.94347e-46		-13.85	5.36396	2.16149e-52
																	-14	4.95105	1.69395e-46		-14	4.95105	3.02025e-46		-13.85	5.38516	8.85905e-53
																	-14	4.97203	7.34624e-47		-14	4.97203	1.30931e-46		-13.85	5.40636	3.61863e-53
																	-14	4.99301	3.1751e-47		-14	4.99301	5.65685e-47		-13.85	5.42756	1.47308e-53
																	-14	5.01399	1.36767e-47		-14	5.01399	2.43579e-47		-13.85	5.44876	5.97629e-54
																	-14	5.03497	5.87127e-48		-14	5.03497	1.04529e-47		-13.85	5.46997	2.41636e-54
																	-14	5.05594	2.51196e-48		-14	5.05594	4.47064e-48		-13.85	5.49117	9.73675e-55
																	-14	5.07692	1.07108e-48		-14	5.07692	1.90561e-48		-13.85	5.51237	3.91012e-55
																	-14	5.0979	4.55156e-49		-14	5.0979	8.09523e-49		-13.85	5.53357	1.56491e-55
																	-14	5.11888	1.92764e-49		-14	5.11888	3.42734e-49		-13.85	5.55477	6.24184e-56
																	-14	5.13986	8.13619e-50		-14	5.13986	1.44616e-49		-13.85	5.57597	2.48118e-56
																	-14	5.16084	3.42251e-50		-14	5.16084	6.08144e-50		-13.85	5.59717	9.82939e-57
																	-14	5.18182	1.43481e-50		-14	5.18182	2.54876e-50		-13.85	5.61838	3.88077e-57
																	-14	5.2028	5.99479e-51		-14	5.2028	1.06459e-50		-13.85	5.63958	1.52697e-57
																	-14	5.22378	2.49621e-51		-14	5.22378	4.43165e-51		-13.85	5.66078	5.9878e-58
																	-14	5.24476	1.03589e-51		-14	5.24476	1.83857e-51		-13.85	5.68198	2.34006e-58
																	-14	5.26573	4.28426e-52		-14	5.26573	7.60194e-52		-13.85	5.70318	9.11396e-59
																	-14	5.28671	1.76589e-52		-14	5.28671	3.13256e-52		-13.85	5.72438	3.53761e-59
																	-14	5.30769	7.25404e-53		-14	5.30769	1.28648e-52		-13.85	5.74558	1.36847e-59
																	-14	5.32867	2.96977e-53		-14	5.32867	5.26548e-53		-13.85	5.76678	5.27571e-60
																	-14	5.34965	1.21169e-53		-14	5.34965	2.14784e-53		-13.85	5.78799	2.02698e-60
																	-14	5.37063	4.92705e-54		-14	5.37063	8.73163e-54		-13.85	5.80919	7.76138e-61
																	-14	5.39161	1.99668e-54		-14	5.39161	3.53767e-54		-13.85	5.83039	2.96176e-61
																	-14	5.41259	8.06413e-55		-14	5.41259	1.42846e-54		-13.85	5.85159	1.12637e-61
																	-14	5.43357	3.24587e-55		-14	5.43357	5.74841e-55		-13.85	5.87279	4.2691e-62
																	-14	5.45455	1.30206e-55		-14	5.45455	2.30545e-55		-13.85	5.89399	1.61254e-62
																	-14	5.47552	5.20545e-56		-14	5.47552	9.21491e-56		-13.85	5.91519	6.07026e-63
																	-14	5.4965	2.074e-56		-14	5.4965	3.67075e-56		-13.85	5.9364	2.27732e-63
																	-14	5.51748	8.23544e-57		-14	5.51748	1.45729e-56		-13.85	5.9576	8.51454e-64
																	-14	5.53846	3.25904e-57		-14	5.53846	5.76588e-57		-13.85	5.9788	3.17263e-64
																	-14	5.55944	1.28534e-57		-14	5.55944	2.27359e-57		-13.85	6	1.17814e-64
																	-14	5.58042	5.05207e-58		-14	5.58042	8.9348e-58		-13.8	0	0.00126
																	-14	5.6014	1.97901e-58		-14	5.6014	3.49933e-58		-13.8	0.0212	0.00264
																	-14	5.62238	7.7259e-59		-14	5.62238	1.36588e-58		-13.8	0.0424	0.00393
																	-14	5.64336	3.00591e-59		-14	5.64336	5.3133e-59		-13.8	0.0636	0.0051
																	-14	5.66434	1.16554e-59		-14	5.66434	2.05989e-59		-13.8	0.08481	0.00619
																	-14	5.68532	4.50404e-60		-14	5.68532	7.95882e-60		-13.8	0.10601	0.00714
																	-14	5.70629	1.73461e-60		-14	5.70629	3.06464e-60		-13.8	0.12721	0.00788
																	-14	5.72727	6.65771e-61		-14	5.72727	1.17608e-60		-13.8	0.14841	0.00835
																	-14	5.74825	2.54667e-61		-14	5.74825	4.49798e-61		-13.8	0.16961	0.00857
																	-14	5.76923	9.70829e-62		-14	5.76923	1.71445e-61		-13.8	0.19081	0.0086
[truncated: 244,535+ more rows]

## Sheet: Fig. 2
Fig.2a	Fe-TiO2			Fig.2b	1.1wt%		2.7wt%		6.8wt%			Fig.2c	Fe-TiO2			fit		peak1		peak2
	Temperature (k)	1/χ (emu mol-1 Oe-1)-1			Magnetic field (G)	Magnetization (emu g-1)	Magnetic field (G)	Magnetization (emu g-1)	Magnetic field (G)	Magnetization (emu g-1)			Energy (eV)	Intensity (a.u.)	Energy (eV)	Intensity (a.u.)	Energy (eV)	Intensity (a.u.)	Energy (eV)	Intensity (a.u.)
	1.99995	4.47891			0.847	-0.000300778	0.345	0.00171	0.587	0.00541			7085.12	-12.9337	7028.68	-32.4432	7027.68	-23.1602	7025.27	-20.1485
	4.68536	4.54982			1.328	-0.000299655	1.008	0.00175	1.483	0.00545			7084.9	30.2599	7032.78	-27.2833	7033.24	-15.2724	7025.78	-19.4402
	7.36964	4.62752			2.009	-0.000298534	1.655	0.00178	2.247	0.00553			7084.68	-15.6214	7036.89	-15.0455	7038.79	-0.29034	7026.28	-18.6913
	10.0542	4.71051			2.839	-0.000300195	2.419	0.00182	3.309	0.00556			7084.46	111.599	7037.21	-13.5003	7044.34	33.4796	7026.79	-17.8986
	12.7395	4.8049			3.835	-0.000300821	3.348	0.00186	4.454	0.0056			7084.24	58.0988	7037.81	-10.1413	7049.89	134.825	7027.3	-17.0583
	15.4235	4.91084			4.631	-0.000301625	4.045	0.0019	5.633	0.00566			7084.02	22.4462	7038.39	-6.40821	7050.23	146.747	7027.8	-16.1663
	18.1075	5.02645			5.677	-0.000304429	5.09	0.00194	6.809	0.0057			7083.8	74.9901	7038.93	-2.28926	7050.89	173.157	7028.31	-15.2181
	20.7933	5.14619			6.787	-0.00030448	6.218	0.00198	8.267	0.00574			7083.58	-1.26518	7039.45	2.21604	7051.51	203.326	7028.82	-14.2085
	23.4768	5.27918			7.963	-0.000307172	7.377	0.00202	9.576	0.00582			7083.36	36.605	7039.94	7.09347	7052.1	237.658	7029.33	-13.132
	26.1632	5.4206			9.355	-0.000311144	8.635	0.00206	10.851	0.00587			7083.14	24.4284	7040.4	12.3108	7052.66	276.528	7029.83	-11.9819
	28.8467	5.5592			10.862	-0.000315284	9.977	0.00211	12.491	0.00591			7082.92	22.7548	7040.83	17.8157	7053.19	320.248	7030.34	-10.7512
	31.5316	5.71774			12.27	-0.000314313	11.467	0.00215	14.181	0.00599			7082.69	-17.9988	7041.24	23.5348	7053.69	369.018	7030.85	-9.43162
	34.2167	5.87091			13.778	-0.000316284	12.991	0.00219	15.87	0.00604			7082.47	-7.4039	7041.62	29.3755	7054.16	422.873	7031.35	-8.01384
	36.9018	6.03833			15.235	-0.000316855	14.664	0.00224	17.544	0.00609			7082.25	24.5992	7041.97	35.2297	7054.6	481.621	7031.86	-6.48731
	39.5846	6.21216			16.958	-0.000313855	16.254	0.00228	19.415	0.00616			7082.03	28.4141	7042.31	40.9815	7055.01	544.791	7032.37	-4.83995
	42.27	6.38895			18.764	-0.000315973	17.794	0.00233	21.155	0.00621			7081.81	25.9281	7042.62	46.5146	7055.4	611.589	7032.87	-3.05792
	44.9546	6.59146			20.503	-0.000316923	19.5	0.00237	22.828	0.00627			7081.59	-2.3704	7042.9	51.7225	7055.76	680.896	7033.38	-1.1253
	47.6394	6.7986			22.425	-0.000313162	21.354	0.00242	24.915	0.00635			7081.37	65.9655	7043.17	56.5163	7056.09	751.304	7033.89	0.97629
	50.3243	7.016			24.28	-0.000314139	23.11	0.00247	26.969	0.0064			7081.15	-51.4133	7043.42	60.8313	7056.4	821.2	7034.39	3.2681
	53.0089	7.25028			25.937	-0.000312798	25.014	0.00251	28.874	0.00646			7080.93	-99.666	7043.64	64.6297	7056.69	888.901	7034.9	5.77482
	55.694	7.49665			27.958	-0.000309555	26.952	0.00256	31.094	0.00654			7080.71	6.81968	7043.85	67.9005	7056.96	952.805	7035.41	8.5252
	58.3779	7.75417			29.995	-0.000310712	28.956	0.00261	33.314	0.00659			7080.49	89.2054	7044.04	70.6569	7057.2	1011.55	7035.91	11.5528
	61.0624	8.03759			32.083	-0.000304773	30.943	0.00266	35.385	0.00665			7080.27	26.2659	7044.21	72.9308	7057.43	1064.12	7036.42	14.8967
	63.7474	8.33022			34.021	-0.000303569	33.229	0.00271	37.455	0.00675			7080.05	108.494	7044.37	74.7678	7057.63	1109.92	7036.93	18.6027
	66.4329	8.62905			36.108	-0.000303099	35.249	0.00276	39.758	0.00681			7079.83	143.273	7044.51	76.2211	7057.82	1148.8	7037.44	22.7242
	69.1166	8.95288			38.427	-0.000304149	37.435	0.00281	42.028	0.00687			7079.6	159.309	7044.63	77.347	7057.99	1180.95	7037.94	27.3231
	71.8032	9.27715			40.78	-0.000298709	39.737	0.00286	44.181	0.00698			7079.38	-86.6762	7044.74	78.2004	7058.14	1206.87	7038.45	32.4708
	74.4859	9.62249			43.049	-0.000297567	41.973	0.00291	46.533	0.00704			7079.16	39.9631	7044.84	78.833	7058.27	1227.26	7038.96	38.2484
	77.1713	9.9783			45.153	-0.000294145	44.308	0.00297	48.969	0.00714			7078.94	25.7371	7044.93	79.2905	7058.4	1242.89	7039.46	44.7459
	79.8567	10.3742			47.472	-0.000283208	46.66	0.00302	51.321	0.00725			7078.72	-33.3509	7045	79.6129	7058.5	1254.58	7039.97	52.0592
	82.5413	10.7628			49.808	-0.00028069	48.862	0.00308	53.773	0.00727			7078.5	31.6856	7045.07	79.8335	7058.6	1263.09	7040.48	60.2838
	85.2253	11.183			52.16	-0.000277958	51.148	0.00313	56.141	0.00739			7078.28	-58.9173	7045.12	79.9795	7058.68	1269.11	7040.98	69.5022
	87.9094	11.6337			54.629	-0.000266852	53.698	0.00319	58.543	0.00746			7078.06	-150.81	7045.17	80.0724	7058.75	1273.25	7041.49	79.7628
	90.5957	12.083			57.229	-0.000265961	55.967	0.00325	61.028	0.00753			7077.84	-125.982	7045.2	80.1289	7058.8	1275.99	7042	91.0464
	93.2808	12.5776			59.664	-0.000263274	58.335	0.0033	63.546	0.0076			7077.62	13.354	7045.23	80.1614	7058.85	1277.74	7042.5	103.22
	95.9636	13.0582			62.1	-0.000253222	60.836	0.00336	66.048	0.00772			7077.4	-206.905	7045.26	80.1788	7058.89	1278.8	7043.01	115.985
	98.6479	13.6183			64.568	-0.000250293	63.486	0.00342	68.914	0.00779			7077.18	-181.011	7045.27	80.1874	7058.93	1279.42	7043.52	128.832
	101.334	14.148			67.119	-0.000247924	66.036	0.00347	71.316	0.00787			7076.96	45.5707	7045.29	80.1911	7058.95	1279.74	7044.02	141.044
	104.017	14.7501			69.869	-0.000237278	68.454	0.00353	74.016	0.00798			7076.74	80.1878	7045.3	80.1925	7058.97	1279.91	7044.53	151.789
	106.702	15.3374			72.354	-0.000233579	70.905	0.00358	76.716	0.00805			7076.51	-9.96071	7045.3	80.1929	7058.98	1279.98	7045.04	160.309
	109.387	15.9733			74.59	-0.000227206	73.522	0.00364	79.151	0.00813			7076.29	166.455	7045.3	80.193	7058.99	1280	7045.55	166.168
	112.072	16.6361			77.39	-0.00021576	76.072	0.00369	81.835	0.00826			7076.07	164.794	7045.3	80.193	7059	1280.01	7046.05	169.432
	114.758	17.3299			80.305	-0.000215382	78.722	0.00374	84.601	0.00834			7075.85	109.774	7045.3	80.193	7059	1280.01	7046.56	170.674
	117.441	18.0076			83.039	-0.000213191	81.703	0.0038	87.384	0.00841			7075.63	-5.87652	7045.3	80.193	7059	1280.01	7047.07	170.807
	120.126	18.7468			85.623	-0.000201956	84.419	0.00384	90.151	0.00853			7075.41	-94.241	7045.3	80.193	7059	1280.01	7047.57	170.843
	122.811	19.5164			88.29	-0.000199282	87.002	0.00389	92.967	0.0086			7075.19	53.8682	7045.31	80.1929	7059	1280.01	7048.08	171.704
	125.496	20.2363			91.073	-0.000197913	89.768	0.00394	95.568	0.00869			7074.97	59.3	7045.31	80.1925	7059	1280.01	7048.59	174.13
	128.18	21.157			93.922	-0.000187339	92.65	0.00399	98.284	0.00882			7074.75	51.8251	7045.32	80.1909	7059	1280.01	7049.09	178.683
	130.866	21.9371			96.722	-0.000186548	95.333	0.00404	101.117	0.0089			7074.53	32.4441	7045.34	80.1867	7059.01	1280.01	7049.6	185.799
	133.55	22.8437			99.521	-0.000178451	97.916	0.00408	104.099	0.00897			7074.31	10.7456	7045.35	80.1769	7059.02	1279.99	7050.11	195.85
	136.235	23.7026			102.089	-0.000175633	100.599	0.00413	106.849	0.00911			7074.09	2.0995	7045.38	80.1572	7059.03	1279.95	7050.61	209.208
	138.919	24.6353			104.905	-0.000165259	103.398	0.00417	109.532	0.0092			7073.87	-4.12837	7045.41	80.1203	7059.04	1279.85	7051.12	226.294
	141.603	25.5673			107.804	-0.000165456	106.296	0.00421	112.398	0.00928			7073.65	52.1439	7045.45	80.0562	7059.06	1279.66	7051.63	247.623
	144.289	26.6124			110.554	-0.000164154	109.062	0.00425	115.231	0.0094			7073.42	-75.6339	7045.5	79.9509	7059.08	1279.29	7052.13	273.835
	146.973	27.4988			113.37	-0.000163373	111.712	0.00429	118.113	0.00949			7073.2	-56.8062	7045.56	79.7855	7059.11	1278.66	7052.64	305.736
	149.658	28.5235			116.22	-0.000152784	114.775	0.00434	121.012	0.00957			7072.98	132.333	7045.62	79.5356	7059.15	1277.61	7053.15	344.318
	152.343	29.5832			119.052	-0.000152005	117.657	0.00437	123.862	0.00971			7072.76	84.7176	7045.7	79.1706	7059.2	1275.97	7053.65	390.78
	155.028	30.6535			121.852	-0.000150845	120.621	0.00441	126.744	0.00979			7072.54	-9.34072	7045.79	78.653	7059.25	1273.49	7054.16	446.517
	157.711	31.9106			124.834	-0.000143842	123.602	0.00445	129.66	0.00988			7072.32	-106.677	7045.9	77.9385	7059.31	1269.87	7054.67	513.053
	160.397	32.9801			127.733	-0.000143675	126.55	0.00449	132.575	0.01006			7072.1	-67.1551	7046.02	76.9758	7059.39	1264.73	7055.18	591.856
	163.08	34.2906			130.665	-0.000144047	129.366	0.00452	135.59	0.01009			7071.88	83.2648	7046.15	75.7087	7059.47	1257.62	7055.68	683.95
	165.766	35.2269			133.647	-0.000145187	132.198	0.00456	138.522	0.01017			7071.66	115.748	7046.3	74.0778	7059.56	1248.04	7056.19	789.204
	168.45	36.5884			136.612	-0.000136929	135.179	0.0046	141.504	0.01031			7071.44	-6.17582	7046.47	72.0238	7059.67	1235.4	7056.7	905.184
	171.135	37.7696			139.494	-0.000138062	138.209	0.00463	144.602	0.01039			7071.22	65.4556	7046.65	69.4928	7059.78	1219.1	7057.2	1025.68
	173.819	39.1587			142.427	-0.000140018	141.008	0.00466	147.584	0.01047			7071	-85.7467	7046.85	66.4418	7059.91	1198.5	7057.71	1139.52
	176.506	40.2572			145.375	-0.000133156	144.006	0.0047	150.483	0.01062			7070.78	-47.736	7047.07	62.8453	7060.06	1173.03	7058.22	1230.96
	179.189	41.5536			148.307	-0.000135646	146.904	0.00473	153.497	0.0107			7070.56	-30.5394	7047.31	58.7009	7060.22	1142.18	7058.72	1283.28
	181.874	43.001			151.306	-0.000141146	149.852	0.00476	156.463	0.01078			7070.33	184.751	7047.58	54.0342	7060.39	1105.61	7059.23	1285.04
	184.559	44.3852			154.304	-0.000134901	152.882	0.0048	159.461	0.01091			7070.11	12.4235	7047.86	48.9007	7060.58	1063.21	7059.74	1235.67
	187.244	45.6471			157.336	-0.000137918	156.145	0.00483	162.493	0.01099			7069.89	83.239	7048.17	43.3838	7060.78	1015.12	7060.24	1145.73
	189.928	46.8999			160.533	-0.000142095	158.96	0.00486	165.474	0.01107			7069.67	122.564	7048.5	37.5896	7061.01	961.778	7060.75	1031.74
	192.614	48.6947			163.432	-0.00013315	161.858	0.00489	168.44	0.01122			7069.45	147.352	7048.85	31.6387	7061.25	903.945	7061.26	909.707
	195.297	49.7609			166.364	-0.000133661	164.889	0.00492	171.455	0.0113			7069.23	142.381	7049.23	25.6558	7061.51	842.629	7061.76	791.278
	197.981	51.4435			169.346	-0.000134113	167.969	0.00495	174.503	0.01138			7069.01	-25.4749	7049.63	19.7601	7061.79	779.029	7062.27	683.065
	200.667	52.4486			172.377	-0.000126722	170.917	0.00498	177.617	0.01152			7068.79	-111.443	7050.07	14.0566	7062.08	714.44	7062.78	587.763
	203.35	54.0866			175.459	-0.00012701	173.915	0.00501	180.715	0.01159			7068.57	-35.7122	7050.53	8.63057	7062.4	650.147	7063.29	505.637
	206.037	55.6787			178.49	-0.000126372	177.012	0.00504	183.846	0.01167			7068.35	108.867	7051.02	3.54481	7062.74	587.332	7063.79	435.698
	208.721	56.9506			181.389	-0.000113045	180.092	0.00507	186.728	0.0118			7068.13	17.1205	7051.54	-1.16036	7063.1	527	7064.3	376.457
	211.405	58.2148			184.371	-0.000110968	183.057	0.0051	189.859	0.01187			7067.91	42.1217	7052.09	-5.46492	7063.49	469.937	7064.81	326.34
	214.089	60.0283			187.485	-9.85364e-05	186.203	0.00513	192.874	0.01195			7067.69	64.8744	7052.67	-9.36584	7063.9	416.695	7065.31	283.882
	216.774	61.2398			190.682	-9.77815e-05	189.134	0.00516	196.038	0.01209			7067.47	50.9516	7053.28	-12.8732	7064.33	367.604	7065.82	247.801
	219.458	62.688			193.863	-9.66855e-05	192.182	0.00519	199.02	0.01217			7067.24	108.789	7053.93	-16.0065	7064.78	322.797	7066.33	217.014
	222.144	64.8223			196.944	-9.44816e-05	195.328	0.00522	202.217	0.01224			7067.02	96.3853	7054.26	-17.4407	7065.26	282.248	7066.83	190.623
	224.828	66.7117			199.943	-8.28903e-05	198.641	0.00524	205.149	0.01237			7066.8	234.184	7058.92	-29.0635	7065.77	245.813	7067.34	167.889
	227.514	67.3905			203.007	-8.04461e-05	201.721	0.00527	208.247	0.01244			7066.58	170.718	7063.57	-33.6696	7066.04	229.068	7067.85	148.208
	230.197	68.5984			206.254	-7.97263e-05	204.752	0.0053	211.361	0.01252			7066.36	-53.7762	7068.22	-35.9003	7069.51	95.8293	7068.35	131.085
	232.882	70.415			209.551	-6.79042e-05	207.915	0.00533	214.558	0.01265			7066.14	31.2654	7072.88	-37.1371	7072.99	40.3079	7068.86	116.117
	235.568	72.8923			212.4	-6.32432e-05	211.144	0.00535	217.755	0.01279			7065.92	116.443	7077.53	-37.8907	7076.46	12.6698	7069.37	102.969
	238.252	73.8431			215.514	-6.10546e-05	214.241	0.00538	220.936	0.01281			7065.7	78.6177	7082.18	-38.3827	7079.94	-2.91438	7069.87	91.3707
	240.936	74.7072			218.811	-5.18881e-05	217.272	0.00541	224.15	0.01294			7065.48	45.5676			7083.41	-12.5179	7070.38	81.0941
	243.622	76.8806			221.925	-4.97465e-05	220.468	0.00543	227.264	0.01302			7065.26	83.0263					7070.89	71.9519
	246.306	78.152			225.023	-4.75632e-05	223.648	0.00546	230.544	0.01309			7065.04	118.167					7071.4	63.7872
	248.991	79.6428			228.187	-3.48851e-05	226.844	0.00548	233.642	0.01321			7064.82	80.4938					7071.9	56.4689
	251.676	81.2277			231.384	-3.42711e-05	230.007	0.00551	236.723	0.01329			7064.6	46.4684					7072.41	49.8861
	254.36	82.7369			234.499	-2.21169e-05	233.054	0.00553	239.804	0.01342			7064.38	74.6624					7072.92	43.9456
	257.046	84.9302			237.63	-2.16294e-05	236.118	0.00556	243.101	0.0135			7064.15	161.603					7073.42	38.5677
	259.73	86.6053			240.876	-2.25027e-05	239.348	0.00558	246.232	0.01357			7063.93	386.914					7073.93	33.6848
	262.414	87.4537			244.107	-2.3547e-05	242.527	0.0056	249.445	0.01365			7063.71	389.053					7074.44	29.2387
	265.1	88.2807			247.238	-1.59911e-05	245.856	0.00563	252.676	0.01378			7063.49	329.671					7074.94	25.1797
	267.784	91.0464			250.236	-1.55741e-05	249.119	0.00565	255.856	0.01386			7063.27	408.841					7075.45	21.4645
	270.468	92.2645			253.632	-1.93026e-05	252.265	0.00567	258.971	0.01393			7063.05	494.07					7075.96	18.0558
	273.153	95.0204			256.978	-1.2754e-05	255.428	0.00569	262.234	0.01405			7062.83	475.444					7076.46	14.9213
	275.837	95.6804			260.175	-1.53759e-05	258.426	0.00571	265.564	0.01412			7062.61	679.438					7076.97	12.0324
	278.524	96.8517			263.489	-1.93299e-05	261.606	0.00573	268.778	0.01425			7062.39	678.265					7077.48	9.3644
	281.207	97.9066			266.57	-1.13926e-05	264.918	0.00575	271.892	0.01433			7062.17	680.423					7077.98	6.89555
	283.892	99.0948			269.734	-1.44077e-05	268.147	0.00577	275.205	0.0144			7061.95	786.66					7078.49	4.60664
	286.575	101.027			272.881	-1.02244e-05	271.476	0.00579	278.253	0.01447			7061.73	819.604					7079	2.48071
	289.261	103.009			276.211	-1.53203e-05	274.788	0.00581	281.516	0.01459			7061.51	868.044					7079.5	0.50275
	291.945	103.878			279.325	-1.8583e-05	277.786	0.00583	284.796	0.01465			7061.29	938.652					7080.01	-1.3406
	294.631	105.315			282.589	-1.40343e-05	281.032	0.00585	288.01	0.01473			7061.06	1083.63					7080.52	-3.06121
					285.769	-1.83169e-05	284.294	0.00587	291.307	0.01485			7060.84	1101.07					7081.03	-4.66969
					289.116	-2.42667e-05	287.607	0.00589	294.554	0.01492			7060.62	1178.83					7081.53	-6.17553
					292.346	-2.904e-05	290.886	0.00591	297.834	0.01499			7060.4	1205.72					7082.04	-7.58725
					295.593	-2.67177e-05	293.916	0.00593	300.931	0.01512			7060.18	1112.12					7082.55	-8.9125
					298.707	-2.99181e-05	297.129	0.00595	304.145	0.01519			7059.96	1131.21					7083.05	-10.1582
					302.037	-3.48567e-05	300.425	0.00597	307.342	0.0153			7059.74	1199.21					7083.56	-11.3305
					305.3	-2.88224e-05	303.87	0.00599	310.589	0.01542			7059.52	1268.34
					308.415	-3.08536e-05	307.182	0.00601	313.886	0.01543			7059.3	1361.68
					311.695	-3.42177e-05	310.345	0.00603	317.298	0.01555			7059.08	1261.49
					315.057	-2.78674e-05	313.458	0.00605	320.611	0.01562			7058.86	1113.67
					318.354	-3.09222e-05	316.704	0.00607	323.891	0.01568			7058.64	1110.71
					321.849	-3.56552e-05	320.166	0.00609	327.171	0.0158			7058.42	1208.17
					324.997	-2.90771e-05	323.511	0.00611	330.319	0.01587			7058.2	1144.1
					328.227	-3.0929e-05	326.641	0.00613	333.665	0.01593			7057.97	1176.37
					331.573	-3.38052e-05	329.854	0.00615	336.995	0.016			7057.75	1126.94
					335.069	-2.75195e-05	333.05	0.00617	340.258	0.0161			7057.53	1102.82
					338.249	-2.86765e-05	336.478	0.00619	343.571	0.01616			7057.31	1083.39
					341.496	-3.03285e-05	339.807	0.00621	346.934	0.01622			7057.09	1018.59
					344.644	-1.99333e-05	343.252	0.00623	350.131	0.01634			7056.87	1068.12
					348.073	-2.24995e-05	346.514	0.00625	353.428	0.0164			7056.65	1055.7
					351.369	-2.32978e-05	349.793	0.00627	356.658	0.0165			7056.43	1058.6
					354.682	-1.52252e-05	353.023	0.00629	360.004	0.01656			7056.21	961.919
					357.913	-1.43063e-05	356.302	0.0063	363.284	0.01662			7055.99	738.119
					361.11	-1.25932e-05	359.531	0.00632	366.564	0.01674			7055.77	692.942
					364.506	-5.49932e-07	362.943	0.00634	369.911	0.01679			7055.55	678.368
					367.902	1.04615e-08	366.255	0.00635	373.058	0.01686			7055.33	787.875
					371.066	1.20279e-05	369.501	0.00637	376.355	0.01697			7055.11	698.478
					374.462	1.30438e-05	372.714	0.00638	379.8	0.01702			7054.88	680.735
					377.692	1.5779e-05	375.993	0.0064	383.246	0.01708			7054.66	653.6
					381.055	1.73746e-05	379.471	0.00642	386.526	0.01717			7054.44	566.119
					384.484	3.07853e-05	382.816	0.00643	389.773	0.01723			7054.22	531.095
					387.715	3.39187e-05	386.079	0.00645	392.904	0.01729			7054	465.067
					391.061	3.61015e-05	389.358	0.00646	396.366	0.01735			7053.78	378.345
					394.374	5.10544e-05	392.72	0.00648	399.695	0.01745			7053.56	450.653
					397.704	5.35141e-05	396.065	0.0065	402.942	0.01756			7053.34	391.924
					401.033	5.59671e-05	399.344	0.00651	406.173	0.01756			7053.12	281.202
					404.23	6.89288e-05	402.706	0.00653	409.552	0.01765			7052.9	387.783
					407.593	7.09961e-05	405.919	0.00655	413.031	0.0177			7052.68	302.595
					411.122	7.14698e-05	409.264	0.00656	416.385	0.01775			7052.46	284.756
					414.532	8.54057e-05	412.659	0.00658	419.605	0.01785			7052.24	253.26
					417.719	8.89899e-05	415.865	0.0066	422.941	0.0179			7052.02	310.121
					421.038	0.00010332	419.216	0.00662	426.342	0.01795			7051.79	374.075
					424.473	0.000103965	422.601	0.00665	429.744	0.01805			7051.57	310.599
					427.808	0.000105152	426.001	0.00667	433.112	0.01809			7051.35	309.886
					431.011	0.000115841	429.352	0.00669	436.382	0.01814			7051.13	233.992
					434.495	0.00011426	432.621	0.00672	439.668	0.01822			7050.91	225.671
					437.814	0.000113557	435.955	0.00674	443.086	0.01827			7050.69	275.873
					441.084	0.000112503	439.422	0.00677	446.339	0.01831			7050.47	276.132
					444.304	0.00012157	442.674	0.00679	449.74	0.0184			7050.25	332.735
					447.54	0.000118891	445.843	0.00682	453.158	0.01845			7050.03	208.7
					450.876	0.000114429	449.244	0.00684	456.51	0.01849			7049.81	200.591
					454.508	0.000113279	452.793	0.00687	459.912	0.01858			7049.59	196.152
					457.893	0.000106246	456.144	0.00689	463.247	0.01862			7049.37	157.79
					461.047	0.000100561	459.347	0.00692	466.517	0.01866			7049.15	177.524
					464.383	0.000109043	462.731	0.00694	469.852	0.01873			7048.93	341.251
					467.751	9.14431e-05	466.247	0.00696	473.369	0.01877			7048.7	277.159
					471.285	8.02282e-05	469.664	0.00699	476.787	0.01881			7048.48	283.638
					474.753	7.76844e-05	472.9	0.00701	480.123	0.01889			7048.26	186.114
					478.072	6.87341e-05	476.267	0.00704	483.442	0.01893			7048.04	153.73
					481.341	6.08097e-05	479.536	0.00706	486.777	0.01897			7047.82	256.047
					484.693	5.95722e-05	482.92	0.00708	490.129	0.01904			7047.6	164.297
					488.095	5.24097e-05	486.37	0.00711	493.481	0.01907			7047.38	146.992
					491.314	4.8117e-05	489.688	0.00713	496.916	0.01911			7047.16	220.731
					494.782	5.28467e-05	493.023	0.00715	500.317	0.01923			7046.94	194.477
					498.184	4.95005e-05	496.572	0.00718	503.653	0.01922			7046.72	262.236
					501.602	4.70235e-05	500.022	0.0072	507.054	0.01926			7046.5	253.668
					505.053	5.37371e-05	503.208	0.00722	510.456	0.01934			7046.28	204.003
					508.471	5.31293e-05	506.641	0.00725	513.791	0.01937			7046.06	175.935
					511.724	5.46561e-05	509.976	0.00727	517.193	0.01941			7045.84	205.394
					515.076	6.784e-05	513.393	0.00729	520.578	0.01947			7045.61	42.1964
					518.56	6.81919e-05	516.81	0.00732	523.897	0.01951			7045.39	73.3639
					521.945	6.98774e-05	520.194	0.00734	527.265	0.01954			7045.17	112.677
					525.363	8.41466e-05	523.512	0.00736	530.716	0.01962			7044.95	258.407
					528.831	8.57814e-05	526.996	0.00739	534.217	0.01965			7044.73	315.815
					532.116	8.93595e-05	530.347	0.00741	537.602	0.01968			7044.51	165.199
					535.501	0.000101633	533.863	0.00743	540.888	0.01976			7044.29	215.757
					538.887	0.000104471	537.263	0.00746	544.174	0.01979			7044.07	140.586
					542.239	0.000107712	540.779	0.00748	547.674	0.01982			7043.85	37.4887
					545.706	0.000122944	544.147	0.0075	551.142	0.01988			7043.63	102.385
					549.174	0.0001256	547.482	0.00752	554.51	0.01992			7043.41	72.8503
					552.476	0.000130164	550.899	0.00755	557.78	0.01995			7043.19	134.147
					555.944	0.000146644	554.2	0.00757	561.231	0.02003			7042.97	230.109
					559.213	0.00015193	557.7	0.00759	564.632	0.02006			7042.75	181.315
					562.615	0.000165738	561.018	0.00761	568.018	0.02012			7042.52	124.578
					565.95	0.000169879	564.485	0.00764	571.403	0.02016			7042.3	32.7984
					569.517	0.000171311	567.819	0.00766	574.837	0.02019			7042.08	172.659
					572.935	0.000173468	571.253	0.00768	578.354	0.02026			7041.86	177.905
					576.303	0.000187647	574.818	0.0077	581.838	0.02029			7041.64	135.814
					579.755	0.000187988	578.137	0.00772	585.289	0.02032			7041.42	278.793
					583.14	0.000188416	581.62	0.00774	588.707	0.02039			7041.2	208.25
					586.359	0.000198687	584.987	0.00776	592.076	0.02042			7040.98	99.3904
					589.811	0.00019752	588.206	0.00778	595.362	0.02049			7040.76	200.053
					593.344	0.000195301	591.623	0.0078	598.73	0.02049			7040.54	212.86
					596.647	0.000206311	595.024	0.00782	602.115	0.02055			7040.32	137.36
					599.982	0.00020563	598.491	0.00784	605.55	0.02058			7040.1	142.97
					603.4	0.000215563	601.99	0.00786	609.018	0.02066			7039.88	126.192
					606.917	0.00021348	605.457	0.00788	612.402	0.02069			7039.66	112.661
					610.385	0.000212208	608.99	0.00789	615.787	0.02072			7039.43	91.0507
					613.852	0.000219995	612.324	0.00791	619.189	0.02079			7039.21	83.1987
					617.188	0.000220637	615.56	0.00793	622.624	0.02082			7038.99	-30.9137
					620.606	0.000220643	618.911	0.00795	626.223	0.02084			7038.77	-40.7302
					624.09	0.000231991	622.443	0.00796	629.625	0.02086			7038.55	131.25
					627.508	0.000232059	625.959	0.00798	632.894	0.02094			7038.33	80.8226
					630.877	0.00023242	629.36	0.008	636.329	0.02097			7038.11	2.77482
					634.311	0.000243599	632.81	0.00801	639.978	0.02099			7037.89	-54.3474
					637.779	0.000242485	636.293	0.00803	643.594	0.02105			7037.67	-2.15499
					641.312	0.000240564	639.512	0.00804	646.93	0.02108			7037.45	62.3792
					644.78	0.000247508	642.847	0.00806	650.15	0.02112			7037.23	-27.256
					648.198	0.000246083	646.33	0.00808	653.667	0.02117			7037.01	-21.6613
					651.517	0.000245349	649.747	0.00809	657.134	0.0212			7036.79	7.84709
					654.985	0.000243025	653.346	0.00811	660.635	0.02122			7036.57	108.563
					658.485	0.00025986	656.862	0.00812	664.069	0.02129			7036.34	116.529
					661.854	0.000250215	660.246	0.00813	667.438	0.02132			7036.12	80.2555
					665.354	0.000248074	663.795	0.00815	670.773	0.02138			7035.9	-32.8048
					668.69	0.00025676	667.344	0.00816	674.29	0.02141			7035.68	-52.3
					672.306	0.00025482	670.646	0.00818	677.725	0.02143			7035.46	57.1162
					675.708	0.000255464	673.964	0.00819	681.126	0.02145			7035.24	51.7983
					679.192	0.000268131	677.596	0.0082	684.561	0.02151			7035.02	33.5335
					682.709	0.00026875	680.947	0.00822	688.078	0.02153			7034.8	93.4887
					686.011	0.000271665	684.347	0.00823	691.529	0.02155			7034.58	-18.3
					689.479	0.000285726	687.682	0.00824	694.931	0.02166			7034.36	55.8587
					693.046	0.000286277	691.016	0.00826	698.431	0.02164			7034.14	145.107
					696.513	0.00029708	694.533	0.00827	701.849	0.02166			7033.92	190.653
					699.799	0.000300068	698.065	0.00828	705.185	0.02172			7033.7	131.672
					703.283	0.000301064	701.763	0.0083	708.57	0.02174			7033.48	37.1789
					706.652	0.000302996	705.213	0.00831	712.054	0.02176			7033.25	53.8835
					710.086	0.000316248	708.614	0.00832	715.538	0.02182			7033.03	42.8536
					713.636	0.000315831	712.047	0.00833	719.187	0.02184			7032.81	58.05
					717.071	0.000316161	715.382	0.00835	722.605	0.0219			7032.59	49.5563
					720.489	0.00032809	718.716	0.00836	726.023	0.02192			7032.37	-126.626
					723.841	0.000325439	722.183	0.00837	729.359	0.02194			7032.15	-29.1793
					727.49	0.00032262	725.732	0.00838	732.711	0.02199			7031.93	57.5477
					730.941	0.000332946	729.182	0.00839	736.294	0.02201			7031.71	15.0879
					734.343	0.000332098	732.715	0.00841	739.844	0.02202			7031.49	26.3136
					737.794	0.000330768	736.165	0.00842	743.295	0.02208			7031.27	-78.0702
					741.196	0.000341278	739.599	0.00843	746.796	0.0221			7031.05	-32.6254
					744.746	0.000338897	743.115	0.00844	750.329	0.02211			7030.83	113.392
					748.312	0.00034469	746.581	0.00845	753.731	0.02217			7030.61	184.907
					751.598	0.000344441	750.114	0.00846	757.281	0.02219			7030.39	178.502
					754.917	0.000343644	753.581	0.00848	760.65	0.02221			7030.17	1.38122
					758.203	0.00036487	757.13	0.00849	764.2	0.02223			7029.94	-111.773
					761.786	0.000349907	760.58	0.0085	767.75	0.02227			7029.72	-2.67744
					765.386	0.00034537	763.865	0.00851	771.168	0.02229			7029.5	6.44131
					768.969	0.000340664	767.398	0.00852	774.718	0.0223			7029.28	54.1578
					772.371	0.000347844	770.782	0.00853	778.02	0.02236			7029.06	80.4161
					775.673	0.000345276	774.397	0.00855	781.488	0.02238			7028.84	52.5767
					779.19	0.000340663	777.814	0.00856	785.038	0.0224			7028.62	65.7118
					782.724	0.000343933	781.149	0.00857	788.456	0.02244			7028.4	-10.3301
					786.34	0.000338662	784.632	0.00858	791.957	0.0225			7028.18	63.292
					789.775	0.000335175	788.131	0.0086	795.391	0.02247			7027.96	110.411
					793.259	0.000341983	791.697	0.00861	798.925	0.02253			7027.74	118.652
					796.793	0.000337838	795.147	0.00862	802.31	0.02254			7027.52	69.3882
					800.194	0.000343362	798.548	0.00863	805.563	0.02257			7027.3	26.0273
					803.695	0.000340096	801.965	0.00864	809.179	0.02262			7027.08	10.0376
					807.113	0.000337791	805.432	0.00866	812.828	0.02263			7026.85	68.9953
					810.663	0.000334311	809.129	0.00867	816.213	0.02267			7026.63	-25.6244
					814.23	0.000341571	812.629	0.00868	819.813	0.02268			7026.41	-51.7925
					817.615	0.000339423	816.046	0.00869	823.353	0.0227			7026.19	14.5749
					821.163	0.00033549	819.546	0.0087	826.692	0.02275			7025.97	25.308
					824.65	0.000342571	823.119	0.00872	830.064	0.02277			7025.75	59.6757
					828.006	0.000339724	826.704	0.00873	833.584	0.02278			7025.53	45.9106
					831.608	0.000341982	830.14	0.00874	837.071	0.0228			7025.31	48.99
					835.112	0.00033701	833.462	0.00875	840.641	0.02285			7025.09	6.61211
					838.615	0.000331773	836.965	0.00876	844.21	0.02287
					842.185	0.000325737	840.369	0.00877	847.648	0.02288
					845.54	0.000331712	843.855	0.00879	851.069	0.02293
					848.945	0.000327202	847.505	0.0088	854.425	0.02295
					852.317	0.000333288	851.008	0.00881	857.83	0.02297
					855.804	0.000335981	854.412	0.00882	861.465	0.02302
					859.242	0.000323918	857.816	0.00883	865.034	0.02303
					862.861	0.000318058	861.269	0.00884	868.455	0.02305
					866.479	0.000320386	864.739	0.00885	871.942	0.02309
					870.065	0.000315506	868.225	0.00886	875.479	0.02311
					873.47	0.000312765	871.81	0.00887	879.114	0.02312
					876.957	0.00032075	875.247	0.00888	882.552	0.02317
					880.477	0.000318078	878.733	0.00889	885.99	0.02323
					884.03	0.000315537	882.186	0.0089	889.477	0.0232
					887.55	0.00032249	885.672	0.00891	892.964	0.02326
					891.021	0.000321745	889.29	0.00892	896.467	0.02327
					894.492	0.000321403	892.743	0.00893	899.987	0.02328
					897.979	0.000333447	896.147	0.00893	903.392	0.02333
					901.367	0.000334774	899.748	0.00894	906.797	0.02334
					905.002	0.000346428	903.3	0.00895	910.301	0.02335
					908.506	0.000347216	906.688	0.00896	913.886	0.0234
					912.108	0.00034715	910.207	0.00897	917.423	0.02341
					915.677	0.000356688	913.693	0.00898	920.943	0.02342
					919.033	0.000358729	917.229	0.00899	924.348	0.02347
					922.553	0.000359015	920.632	0.009	927.934	0.02348
					925.942	0.000372384	924.036	0.009	931.47	0.02348
					929.346	0.000373182	927.506	0.00901	934.891	0.02353
					932.834	0.000372901	931.173	0.00902	938.559	0.02353
					936.354	0.000383768	934.84	0.00903	942.014	0.02354
					939.89	0.000382158	938.261	0.00904	945.435	0.02358
					943.311	0.000381128	941.697	0.00905	948.873	0.02358
					946.766	0.000379229	945.414	0.00906	952.426	0.02361
					950.401	0.000383233	948.933	0.00907	955.847	0.02362
					954.052	0.00037823	952.287	0.00908	959.351	0.02362
					957.638	0.000383829	955.741	0.00909	962.838	0.02363
					961.224	0.000378436	959.276	0.0091	966.374	0.02366
					964.711	0.000373762	962.647	0.0091	969.976	0.02366
					968.067	0.000370248	966.298	0.00911	973.48	0.02367
					971.685	0.000371978	969.866	0.00912	977.016	0.0237
					975.107	0.000367717	973.254	0.00913	980.52	0.02371
					978.561	0.000363074	976.773	0.00914	984.007	0.02371
					982.032	0.000368441	980.226	0.00915	987.593	0.02373
					985.47	0.000363994	983.778	0.00916	991.129	0.02377
					988.858	0.000360201	987.494	0.00917	994.682	0.02373
					992.444	0.000365398	990.915	0.00918	998.136	0.02377
					995.964	0.000361179	994.434	0.00919	1001.52	0.02377
					999.665	0.000355599	997.854	0.00919	1005	0.0238
					1003.22	0.000360092	1001.41	0.0092	1008.52	0.0238
					1006.64	0.000358037	1004.99	0.00921	1012	0.0238
					1010.23	0.000354832	1008.61	0.00922	1015.61	0.02383
					1013.84	0.000363195	1012.14	0.00923	1019.12	0.02383
					1017.35	0.000361607	1015.66	0.00924	1022.84	0.02382
					1020.78	0.000360809	1019.17	0.00925	1026.39	0.02386
					1024.29	0.000370957	1022.78	0.00926	1029.67	0.02386
					1027.89	0.000365642	1026.32	0.00927	1033.2	0.02386
					1031.33	0.000364674	1029.67	0.00927	1036.92	0.02388
					1034.78	0.000374732	1033.13	0.00928	1040.36	0.02388
					1038.3	0.000372146	1036.66	0.00929	1043.8	0.02388
					1041.9	0.000368207	1040.28	0.0093	1047.35	0.02391
					1045.44	0.000374776	1043.93	0.00931	1050.97	0.0239
					1049.19	0.000367747	1047.43	0.00932	1054.36	0.02391
					1052.69	0.000362305	1050.89	0.00933	1057.78	0.02391
					1056.2	0.000373051	1054.42	0.00933	1061.23	0.02395
					1059.69	0.000356616	1057.91	0.00934	1064.97	0.02394
					1063.27	0.000348334	1061.51	0.00935	1068.59	0.02394
					1066.69	0.000350117	1065.05	0.00936	1072.15	0.02397
					1070.12	0.000342009	1068.61	0.00937	1075.66	0.02397
					1073.75	0.000331219	1072	0.00938	1079.24	0.02397
					1077.22	0.000329578	1075.52	0.00938	1082.7	0.02402
					1080.69	0.000318757	1079.14	0.00939	1086.07	0.02402
					1084.33	0.00030571	1082.66	0.0094	1089.74	0.02405
					1087.88	0.000298298	1086.19	0.00941	1093.14	0.02406
					1091.46	0.000284263	1089.83	0.00942	1096.73	0.02406
					1095.12	0.000276133	1093.36	0.00942	1100.28	0.02407
					1098.62	0.000261998	1096.78	0.00943	1104.03	0.0241
					1102.04	0.000248677	1100.37	0.00944	1107.57	0.02411
					1105.58	0.000239913	1103.92	0.00945	1111.02	0.02412
					1109.25	0.000225176	1107.49	0.00945	1114.54	0.02416
					1112.85	0.000211777	1110.92	0.00946	1118.1	0.02417
					1116.3	0.000208707	1114.53	0.00947	1121.76	0.02418
					1119.74	0.000198858	1118.09	0.00947	1125.37	0.02421
					1123.33	0.00018849	1121.78	0.00948	1128.84	0.02422
					1127.03	0.000177978	1125.18	0.00949	1132.33	0.02423
					1130.46	0.000180591	1128.65	0.00949	1135.93	0.02428
					1134.05	0.000173531	1132.2	0.0095	1139.56	0.02428
					1137.44	0.000176661	1135.9	0.0095	1143.05	0.02429
					1141.01	0.000170933	1139.42	0.00951	1146.75	0.02434
					1144.59	0.000165114	1142.81	0.00952	1150.22	0.02435
					1148.07	0.00017025	1146.39	0.00952	1153.66	0.02436
					1151.65	0.000173387	1150.19	0.00953	1157.06	0.02439
					1155.04	0.000158193	1153.78	0.00953	1160.67	0.0244
					1158.64	0.000150296	1157.21	0.00954	1164.32	0.0244
					1162.16	0.000152198	1160.73	0.00954	1167.89	0.02445
					1165.76	0.000143686	1164.3	0.00954	1171.47	0.02446
					1169.17	0.0001438	1167.77	0.00955	1174.91	0.02447
					1172.77	0.000134751	1171.26	0.00955	1178.48	0.0245
					1176.49	0.000124206	1174.78	0.00956	1182.12	0.02451
					1180.16	0.000113649	1178.38	0.00956	1185.63	0.02452
					1183.71	0.000112305	1182.19	0.00956	1189.2	0.02456
					1187.21	0.000102273	1185.56	0.00957	1192.72	0.0246
					1190.75	9.15335e-05	1189.1	0.00957	1196.38	0.02457
					1194.37	8.56739e-05	1192.93	0.00957	1199.94	0.02462
					1197.87	7.4351e-05	1196.47	0.00958	1203.48	0.02462
					1201.57	6.07706e-05	1200.15	0.00958	1207.07	0.02463
					1205.21	5.53989e-05	1203.65	0.00958	1210.6	0.02466
					1208.73	4.34197e-05	1207.12	0.00959	1214.27	0.02466
					1212.38	3.04077e-05	1210.66	0.00959	1217.73	0.02471
					1216.05	2.5783e-05	1214.18	0.00959	1221.26	0.02471
					1219.48	1.58398e-05	1217.73	0.0096	1224.96	0.02471
					1222.94	6.27343e-06	1221.35	0.0096	1228.51	0.02475
					1226.51	2.8293e-06	1224.91	0.0096	1231.97	0.02476
					1230.11	-6.76244e-06	1228.44	0.0096	1235.56	0.02475
					1233.75	-1.59082e-05	1231.9	0.00961	1239.21	0.02479
					1237.41	-1.46933e-05	1235.61	0.00961	1242.69	0.02479
					1240.9	-2.06788e-05	1239.23	0.00961	1246.12	0.0248
					1244.3	-2.52037e-05	1242.59	0.00961	1249.7	0.02484
					1247.93	-2.13399e-05	1246.09	0.00962	1253.35	0.02484
					1251.61	-2.77225e-05	1249.72	0.00962	1256.84	0.02485
					1255.13	-3.24321e-05	1253.27	0.00962	1260.3	0.02486
					1258.59	-1.79691e-05	1256.83	0.00962	1263.82	0.02489
					1261.89	-3.08518e-05	1260.4	0.00963	1267.51	0.0249
					1265.57	-2.62659e-05	1263.99	0.00963	1271.05	0.0249
					1269.31	-3.25571e-05	1267.53	0.00963	1274.51	0.02495
					1272.98	-3.79302e-05	1271.14	0.00963	1278.23	0.02496
					1276.43	-4.07414e-05	1274.71	0.00964	1281.98	0.02496
					1279.98	-3.56887e-05	1278.33	0.00964	1285.46	0.02501
					1283.54	-3.82163e-05	1281.86	0.00964	1289.05	0.02502
					1287.1	-4.01038e-05	1285.54	0.00964	1292.64	0.02506
					1290.66	-2.9281e-05	1289.28	0.00965	1296.17	0.02507
					1294.35	-3.08499e-05	1292.74	0.00965	1299.79	0.02508
					1297.92	-3.06929e-05	1296.2	0.00965	1303.43	0.02509
					1301.54	-1.77113e-05	1299.79	0.00965	1306.95	0.02514
					1305.04	-1.55952e-05	1303.47	0.00966	1310.36	0.02515
					1308.58	-1.36544e-05	1307	0.00966	1313.97	0.02516
					1312.15	-2.0274e-06	1310.5	0.00966	1317.56	0.0252
					1315.64	6.52753e-07	1314.16	0.00967	1321.18	0.02521
					1319.12	3.2894e-06	1317.71	0.00967	1324.87	0.02521
					1322.82	1.58932e-05	1321.27	0.00967	1328.25	0.02526
					1326.36	1.64408e-05	1324.86	0.00968	1331.82	0.02527
					1329.79	1.73809e-05	1328.37	0.00968	1335.56	0.02527
					1333.41	2.47814e-05	1331.89	0.00968	1339.07	0.02532
					1337.1	2.22125e-05	1335.46	0.00969	1342.59	0.02533
					1340.72	2.02198e-05	1339.09	0.00969	1346.3	0.02533
					1344.32	3.05827e-05	1342.66	0.0097	1349.81	0.02537
					1347.97	2.87729e-05	1346.17	0.0097	1353.3	0.02538
					1351.53	2.81076e-05	1349.79	0.00971	1357	0.02538
					1354.99	4.08537e-05	1353.36	0.00971	1360.56	0.02542
					1358.49	5.03902e-05	1356.85	0.00972	1364.17	0.02543
					1362.04	4.12712e-05	1360.49	0.00972	1367.72	0.02543
					1365.79	4.85705e-05	1364.16	0.00973	1371.23	0.02548
					1369.38	4.8242e-05	1367.59	0.00973	1374.86	0.02548
					1372.99	4.78554e-05	1371.18	0.00974	1378.5	0.02548
					1376.66	5.93104e-05	1374.95	0.00974	1382.13	0.02551
					1380.25	5.93922e-05	1378.7	0.00975	1385.76	0.02551
					1383.78	6.02971e-05	1382.32	0.00976	1389.27	0.02552
					1387.41	7.27933e-05	1385.81	0.00976	1392.92	0.02555
					1391.1	7.20791e-05	1389.34	0.00977	1396.53	0.02558
					1394.55	7.3114e-05	1392.83	0.00977	1400.05	0.02556
					1398.15	8.03513e-05	1396.37	0.00978	1403.61	0.02558
					1401.71	7.76262e-05	1399.97	0.00978	1407.3	0.02558
					1405.28	7.33814e-05	1403.6	0.00979	1410.81	0.02558
					1408.89	7.76359e-05	1407.22	0.00979	1414.32	0.02561
					1412.5	7.04363e-05	1410.64	0.0098	1417.84	0.02561
					1416.19	6.18931e-05	1414.25	0.0098	1421.46	0.02564
					1419.87	6.05132e-05	1417.94	0.00981	1425.15	0.02563
					1423.48	5.30658e-05	1421.41	0.00981	1428.73	0.02563
					1426.89	4.80554e-05	1425	0.00982	1432.3	0.02565
					1430.45	5.28356e-05	1428.65	0.00982	1435.83	0.02565
					1434.06	4.7713e-05	1432.21	0.00983	1439.4	0.02564
					1437.76	4.23167e-05	1435.9	0.00983	1443.1	0.02567
					1441.29	5.01789e-05	1439.46	0.00983	1446.74	0.02567
					1444.96	4.58998e-05	1443.16	0.00984	1450.25	0.02567
					1448.5	5.13961e-05	1446.75	0.00984	1453.84	0.0257
					1452.06	4.84668e-05	1450.27	0.00984	1457.37	0.02571
					1455.66	4.52417e-05	1454.03	0.00984	1460.94	0.02571
					1459.3	5.32839e-05	1457.68	0.00985	1464.63	0.02573
					1462.89	6.22717e-05	1461.17	0.00985	1468.43	0.02573
					1466.43	4.8956e-05	1464.84	0.00985	1472.01	0.02573
					1470.01	5.92241e-05	1468.43	0.00985	1475.56	0.02577
					1473.73	5.6898e-05	1472.1	0.00985	1478.96	0.02578
					1477.47	5.49572e-05	1475.66	0.00986	1482.63	0.02578
					1480.94	5.61399e-05	1479.18	0.00986	1486.15	0.02579
					1484.48	6.68243e-05	1482.77	0.00986	1489.76	0.02582
					1488.19	6.69152e-05	1486.51	0.00986	1493.47	0.02582
					1491.7	8.17681e-05	1490.03	0.00986	1497.09	0.02587
					1495.2	8.34329e-05	1493.57	0.00986	1500.76	0.02587
					1498.76	8.40411e-05	1497.26	0.00986	1504.4	0.02587
					1502.47	8.2397e-05	1500.9	0.00987	1507.88	0.02588
					1506.19	8.84127e-05	1504.46	0.00987	1511.42	0.02592
					1509.68	8.65972e-05	1508.08	0.00987	1515.24	0.02592
					1513.27	8.3055e-05	1511.73	0.00987	1518.79	0.02592
					1516.8	9.03872e-05	1515.22	0.00987	1522.47	0.02595
					1520.34	8.65502e-05	1518.83	0.00987	1525.99	0.02595
					1524.16	8.03939e-05	1522.47	0.00988	1529.55	0.02596
					1527.85	8.76199e-05	1526.25	0.00988	1533.34	0.02599
					1531.5	8.50922e-05	1529.83	0.00988	1536.88	0.02599
					1535.14	8.37755e-05	1533.32	0.00988	1540.5	0.02599
					1538.66	9.44325e-05	1536.74	0.00989	1544.27	0.02601
					1542.16	9.74641e-05	1540.5	0.00989	1547.78	0.02601
					1545.76	0.000100846	1544.22	0.00989	1551.4	0.02601
					1549.37	0.000120304	1547.74	0.00989	1554.91	0.02604
					1553.04	0.000126735	1551.51	0.0099	1558.47	0.02604
					1556.71	0.00013484	1555.2	0.0099	1562.07	0.02604
					1560.42	0.000160957	1558.67	0.0099	1565.7	0.02607
					1564.08	0.0001863	1562.03	0.00991	1569.32	0.02607
					1567.5	0.000184709	1565.57	0.00991	1572.93	0.02607
					1571.14	0.000218411	1569.31	0.00991	1576.57	0.02609
					1574.93	0.000233765	1573.06	0.00992	1580.12	0.02609
					1578.55	0.000251533	1576.52	0.00992	1583.76	0.02608
					1582.04	0.000290435	1580.26	0.00992	1587.52	0.02611
					1585.88	0.000307152	1583.89	0.00993	1591.19	0.02611
					1589.5	0.000325493	1587.66	0.00993	1594.62	0.02611
					1593.22	0.000356397	1591.32	0.00993	1598.11	0.02614
					1596.8	0.00037316	1594.79	0.00993	1601.85	0.02616
					1600.37	0.000388352	1598.42	0.00993	1605.5	0.02613
					1604.09	0.000417692	1601.97	0.00993	1609.12	0.02615
					1607.7	0.000429108	1605.46	0.00994	1612.73	0.02615
					1611.21	0.000440371	1609.22	0.00994	1616.4	0.02614
					1614.73	0.000465773	1612.86	0.00994	1620.12	0.02617
					1618.36	0.000473429	1616.54	0.00994	1623.88	0.02616
					1622.03	0.000479662	1620.23	0.00994	1627.31	0.02616
					1625.57	0.000497056	1623.79	0.00994	1630.86	0.02618
					1629.16	0.000502189	1627.59	0.00994	1634.58	0.02617
					1632.86	0.000505498	1631.18	0.00994	1638.05	0.02617
					1636.46	0.000523108	1634.83	0.00994	1641.69	0.0262
					1640.14	0.000525802	1638.38	0.00994	1645.49	0.02619
					1643.68	0.000529732	1641.93	0.00994	1649.12	0.02619
					1647.36	0.000542486	1645.59	0.00993	1652.77	0.02621
					1650.84	0.000547053	1649.22	0.00993	1656.29	0.02621
					1654.53	0.000550054	1652.77	0.00993	1659.91	0.0262
					1658.13	0.000568135	1656.44	0.00993	1663.58	0.02622
					1661.74	0.000572387	1660.09	0.00993	1667.22	0.02621
					1665.44	0.000576032	1663.68	0.00993	1670.91	0.02621
					1668.91	0.000606512	1667.35	0.00993	1674.59	0.02623
					1672.59	0.000599462	1670.98	0.00993	1678.22	0.02623
					1676.24	0.000613153	1674.6	0.00993	1681.77	0.02622
					1679.74	0.000617089	1678.28	0.00993	1685.31	0.02625
					1683.51	0.000617747	1681.89	0.00993	1688.94	0.02625
					1687.08	0.000631893	1685.61	0.00993	1692.57	0.02624
					1690.81	0.000630506	1689.22	0.00993	1696.27	0.02626
					1694.51	0.000628022	1692.72	0.00993	1699.95	0.02625
					1698.12	0.000625206	1696.37	0.00993	1703.6	0.0263
					1701.72	0.000631816	1700.02	0.00993	1707.17	0.02627
					1705.45	0.000625249	1703.7	0.00993	1710.9	0.02626
					1709.15	0.000625432	1707.19	0.00993	1714.63	0.02628
					1712.62	0.000619468	1710.74	0.00993	1718.27	0.02627
					1716.12	0.000612556	1714.45	0.00993	1721.74	0.02627
					1719.94	0.000611176	1718.13	0.00993	1725.38	0.0263
					1723.54	0.000601616	1721.81	0.00993	1729.07	0.02629
					1727.17	0.000591109	1725.63	0.00993	1732.62	0.02629
					1730.92	0.000584707	1729.29	0.00993	1736.15	0.02632
					1734.4	0.000573709	1732.78	0.00993	1739.87	0.02631
					1738.13	0.000559604	1736.39	0.00993	1743.45	0.02631
					1741.92	0.000551776	1739.99	0.00993	1746.97	0.02633
					1745.35	0.000539363	1743.77	0.00993	1750.64	0.02632
					1749.12	0.000523535	1747.45	0.00993	1754.35	0.02632
					1752.72	0.000517102	1751.05	0.00993	1758.1	0.02634
					1756.35	0.000503297	1754.55	0.00993	1761.93	0.02633
					1760.16	0.000488412	1758.3	0.00992	1765.43	0.02633
					1763.65	0.000483552	1762.06	0.00992	1768.98	0.02636
					1767.13	0.000473657	1765.69	0.00992	1772.73	0.02636
					1770.78	0.0004721	1769.21	0.00992	1776.33	0.02636
					1774.53	0.000462082	1772.78	0.00992	1779.82	0.02638
					1778.28	0.000452841	1776.42	0.00992	1783.4	0.02638
					1781.77	0.000447031	1780.06	0.00992	1787.02	0.02638
					1785.48	0.000439352	1783.69	0.00992	1790.78	0.02637
					1789.18	0.00044221	1787.42	0.00992	1794.43	0.0264
					1792.78	0.000435307	1791.13	0.00992	1798.1	0.0264
					1796.48	0.000427011	1794.68	0.00992	1801.84	0.02642
					1800.21	0.000424847	1798.49	0.00992	1805.64	0.02641
					1803.79	0.000416379	1802.06	0.00992	1809.26	0.02641
					1807.36	0.000407268	1805.5	0.00991	1812.79	0.02645
					1810.88	0.000406188	1809.23	0.00991	1816.51	0.02645
					1814.64	0.000393179	1812.91	0.00991	1820.06	0.02645
					1818.24	0.000380782	1816.53	0.00991	1823.59	0.02649
					1821.89	0.000373105	1820.27	0.00991	1827.26	0.02649
					1825.49	0.000359767	1823.9	0.00991	1830.99	0.02649
					1829.21	0.000345344	1827.62	0.00991	1834.75	0.02651
					1832.82	0.000340331	1831.27	0.00991	1838.39	0.02652
					1836.52	0.000327788	1834.82	0.0099	1841.89	0.02652
					1840.32	0.000315568	1838.4	0.0099	1845.54	0.02656
					1843.95	0.000315275	1842.23	0.0099	1849.27	0.02656
					1847.63	0.000306816	1845.79	0.0099	1852.97	0.02656
					1851.2	0.000307449	1849.47	0.0099	1856.6	0.02656
					1854.87	0.000300253	1853.07	0.00989	1860.22	0.02659
					1858.58	0.00029289	1856.61	0.00989	1864.01	0.02659
					1862.05	0.000298078	1860.24	0.00989	1867.61	0.02659
					1865.78	0.000290726	1864.1	0.00988	1871.38	0.02662
					1869.4	0.000284304	1867.72	0.00988	1875.14	0.02662
					1873	0.000287931	1871.38	0.00988	1878.79	0.02662
					1876.73	0.0002878	1874.93	0.00987	1882.41	0.02666
					1880.45	0.000270069	1878.76	0.00987	1885.97	0.02666
					1884.13	0.000262396	1882.62	0.00987	1889.85	0.02667
					1887.68	0.000265396	1886.25	0.00986	1893.5	0.02667
					1891.48	0.000255843	1889.79	0.00986	1897.12	0.02667
					1895.11	0.000247071	1893.24	0.00985	1900.72	0.0267
					1898.69	0.000247082	1896.87	0.00985	1904.42	0.02669
					1902.39	0.000236273	1900.55	0.00985	1907.9	0.02669
					1906.07	0.000224985	1904.25	0.00984	1911.55	0.02674
					1909.62	0.00022106	1907.88	0.00984	1915.3	0.02671
					1913.31	0.000209464	1911.69	0.00984	1918.9	0.0267
					1917.04	0.000206504	1915.31	0.00983	1922.58	0.02672
					1920.72	0.000196002	1918.96	0.00983	1926.41	0.02671
					1924.43	0.000185972	1922.7	0.00983	1930.05	0.0267
					1928.08	0.000177356	1926.32	0.00982	1933.61	0.02673
					1931.77	0.000178947	1929.97	0.00982	1937.26	0.02672
					1935.58	0.000170498	1933.71	0.00982	1940.83	0.02671
					1939.33	0.000163309	1937.28	0.00982	1944.48	0.0267
					1942.83	0.000166929	1940.86	0.00981	1948.24	0.02672
					1946.46	0.000161755	1944.59	0.00981	1951.94	0.02671
					1950.14	0.000156278	1948.34	0.00981	1955.64	0.02673
					1953.78	0.000162267	1952.04	0.00981	1959.24	0.02672
					1957.48	0.000156801	1955.75	0.00981	1962.71	0.02671
					1961.06	0.000152726	1959.47	0.00981	1966.47	0.02673
					1964.89	0.000154799	1963.15	0.00981	1970.38	0.02672
					1968.57	0.000150425	1966.94	0.00981	1973.9	0.02671
					1972.25	0.000146367	1970.61	0.00981	1977.59	0.02673
					1975.87	0.000154877	1974.16	0.00981	1981.32	0.02672
					1979.52	0.000164474	1977.82	0.00981	1985.02	0.02671
					1983.25	0.000150206	1981.37	0.00981	1988.66	0.02674
					1986.97	0.000161698	1985.05	0.00981	1992.28	0.02674
					1990.73	0.000161724	1988.73	0.00981	1995.96	0.02674
					1994.39	0.000163802	1992.53	0.00981	1999.53	0.02678
					1997.95	0.000178886	1996.36	0.00981	2003.2	0.02678
					2001.64	0.000183308	2000.01	0.00981	2006.83	0.02678
					2005.46	0.000187586	2003.54	0.00981	2010.55	0.0268
					2009.16	0.000208973	2007.06	0.00981	2014.36	0.02684
					2012.69	0.000217775	2010.74	0.00981	2018.12	0.0268
					2016.34	0.000226125	2014.52	0.00981	2021.71	0.02684
					2020.01	0.000250962	2018.28	0.0098	2025.37	0.02684
					2023.66	0.000260731	2021.96	0.0098	2029.04	0.02684
					2027.14	0.000272511	2025.64	0.0098	2032.77	0.02686
					2031.02	0.000293443	2029.13	0.0098	2036.64	0.02686
					2034.85	0.000302758	2032.81	0.0098	2040.18	0.02686
					2038.5	0.000330606	2036.56	0.0098	2043.89	0.0269
					2042	0.000342885	2040.1	0.0098	2047.67	0.02689
					2045.64	0.000353143	2043.83	0.00979	2051.22	0.0269
					2049.44	0.000361515	2047.62	0.00979	2054.99	0.02689
					2053.18	0.000381362	2051.32	0.00979	2058.87	0.02692
					2056.86	0.000388947	2054.98	0.00979	2062.32	0.02693
					2060.53	0.000395907	2058.55	0.00978	2065.86	0.02693
					2064.21	0.000415903	2062.31	0.00978	2069.58	0.02695
					2067.84	0.000420338	2065.94	0.00978	2073.3	0.02695
					2071.45	0.00042367	2069.65	0.00977	2077.04	0.02695
					2075.08	0.000438482	2073.46	0.00977	2080.79	0.02698
					2078.84	0.000446544	2077.27	0.00977	2084.34	0.02698
					2082.61	0.00043482	2080.83	0.00976	2087.97	0.02698
					2086.4	0.000438799	2084.35	0.00976	2091.76	0.027
					2090.03	0.000433961	2088.06	0.00975	2095.54	0.027
					2093.64	0.000427567	2091.88	0.00975	2099.2	0.02699
					2097.37	0.000427455	2095.63	0.00975	2102.91	0.02702
					2100.99	0.000416976	2099.31	0.00974	2106.64	0.02701
					2104.8	0.00040305	2103.07	0.00974	2110.26	0.02701
					2108.51	0.000396493	2106.88	0.00973	2113.94	0.02704
					2112.11	0.000382712	2110.36	0.00973	2117.6	0.02703
					2115.74	0.000367976	2114.06	0.00972	2121.15	0.02706
					2119.36	0.000358283	2117.9	0.00972	2124.9	0.02705
					2123.05	0.000342459	2121.61	0.00971	2128.62	0.02704
					2126.83	0.000325385	2125.16	0.00971	2132.34	0.02703
					2130.53	0.000316178	2128.77	0.00971	2136.16	0.02706
					2134.17	0.000300657	2132.65	0.0097	2139.76	0.02705
					2137.89	0.000284998	2136.29	0.0097	2143.31	0.02705
					2141.52	0.000276399	2140.1	0.00969	2146.97	0.02708
					2145.33	0.000261371	2144.04	0.00969	2150.74	0.02707
					2148.99	0.000248537	2147.59	0.00968	2154.55	0.02706
					2152.61	0.000245902	2151.11	0.00968	2158.16	0.02707
					2156.14	0.000236988	2154.83	0.00968	2161.78	0.02707
					2159.82	0.000227599	2158.46	0.00967	2165.42	0.02706
					2163.58	0.000228755	2162.22	0.00967	2169.15	0.02709
					2167.55	0.000218929	2165.79	0.00967	2172.88	0.02708
					2171.15	0.000213781	2169.52	0.00966	2176.61	0.02707
					2174.85	0.000216495	2173.23	0.00966	2180.21	0.0271
					2178.46	0.000212605	2176.91	0.00966	2183.87	0.02709
					2182.09	0.000209195	2180.64	0.00965	2187.57	0.02709
					2185.77	0.00021772	2184.33	0.00965	2191.31	0.02712
					2189.53	0.000226731	2188.04	0.00965	2195.06	0.02712
					2193.31	0.000212333	2191.74	0.00964	2198.77	0.02712
					2197.19	0.000222448	2195.37	0.00964	2202.45	0.02716
					2200.95	0.000218886	2198.9	0.00964	2206.26	0.02715
					2204.39	0.000222356	2202.64	0.00964	2210.01	0.02715
					2208.07	0.00023795	2206.47	0.00963	2213.74	0.02718
					2211.89	0.000239428	2210.16	0.00963	2217.42	0.02718
					2215.59	0.000242459	2213.92	0.00963	2220.98	0.02718
					2219.19	0.000260875	2217.62	0.00963	2224.6	0.02725
					2222.75	0.00026563	2221.22	0.00963	2228.5	0.02721
					2226.48	0.000268972	2224.99	0.00962	2232.23	0.02721
					2230.24	0.000282059	2228.72	0.00962	2235.9	0.02724
					2234.1	0.000283223	2232.43	0.00962	2239.56	0.02724
					2237.7	0.0002864	2236.16	0.00962	2243.27	0.02723
					2241.22	0.000302613	2239.95	0.00962	2246.97	0.02725
					2245.09	0.000301266	2243.58	0.00962	2250.67	0.02725
					2248.79	0.000300998	2247.21	0.00962	2254.51	0.02723
					2252.44	0.00031234	2250.97	0.00962	2258.27	0.02726
					2256.16	0.000309716	2254.78	0.00962	2261.85	0.02725
					2259.86	0.000315268	2258.45	0.00962	2265.6	0.02724
					2263.46	0.000312317	2262.14	0.00962	2269.33	0.02725
					2267.24	0.000306876	2265.85	0.00962	2273.07	0.02724
					2271.11	0.000310239	2269.45	0.00962	2276.6	0.02724
					2274.91	0.000302287	2273.21	0.00962	2280.24	0.02726
					2278.62	0.000294003	2277	0.00962	2283.87	0.02725
					2282.36	0.000290756	2280.68	0.00961	2287.68	0.02723
					2285.91	0.000281211	2284.48	0.00961	2291.6	0.02724
					2289.81	0.000267446	2287.99	0.00961	2295.33	0.02723
					2293.42	0.000271889	2291.7	0.00961	2298.95	0.02721
					2297.12	0.000250714	2295.46	0.00961	2302.56	0.02722
					2301.01	0.000235865	2299.26	0.00961	2306.4	0.0272
					2304.76	0.000230105	2302.9	0.00961	2310.05	0.02719
					2308.3	0.000218509	2306.58	0.00961	2313.61	0.02721
					2311.98	0.000205359	2310.38	0.00961	2317.46	0.02719
					2315.76	0.000196773	2314.22	0.00961	2321.04	0.02718
					2319.41	0.00018268	2317.83	0.00961	2324.82	0.0272
					2323.19	0.000166239	2321.46	0.00961	2328.65	0.02719
					2326.93	0.000155138	2325.29	0.00961	2332.28	0.0272
					2330.76	0.000135393	2329.05	0.00961	2335.78	0.0272
					2334.47	0.000115973	2332.69	0.00961	2339.55	0.02719
					2338.09	0.000103134	2336.45	0.00961	2343.4	0.02717
					2341.65	8.52473e-05	2340.08	0.0096	2347.21	0.0272
					2345.35	6.69195e-05	2343.8	0.0096	2350.97	0.02719
					2349.16	5.36181e-05	2347.47	0.0096	2354.73	0.02718
					2352.81	3.81152e-05	2351.2	0.0096	2358.36	0.0272
					2356.6	2.23087e-05	2354.98	0.0096	2362.03	0.02719
					2360.25	8.83995e-06	2358.67	0.0096	2365.49	0.0272
					2363.84	4.9482e-06	2362.29	0.00959	2369.17	0.02723
					2367.69	-8.50461e-06	2365.98	0.00959	2373.15	0.02722
					2371.34	-1.30161e-05	2369.78	0.00959	2376.73	0.02722
					2375.11	-2.47474e-05	2373.41	0.00959	2380.34	0.02725
					2378.91	-3.59983e-05	2377.18	0.00959	2384.2	0.02724
					2382.51	-3.54979e-05	2380.96	0.00958	2388.14	0.02723
					2386.3	-4.51762e-05	2384.72	0.00958	2391.84	0.02726
					2390.03	-5.34587e-05	2388.38	0.00958	2395.49	0.02726
					2393.73	-4.96411e-05	2392.03	0.00958	2399.2	0.02725
					2397.6	-5.63298e-05	2395.74	0.00957	2402.82	0.02729
					2401.23	-5.1108e-05	2399.39	0.00957	2406.46	0.02728
					2404.91	-5.35742e-05	2403.2	0.00957	2410.19	0.02728
					2408.61	-5.52524e-05	2406.94	0.00957	2413.95	0.02731
					2412.4	-5.69316e-05	2410.77	0.00957	2417.8	0.02729
					2416.13	-4.47868e-05	2414.58	0.00956	2421.48	0.02729
					2419.88	-4.48967e-05	2418.21	0.00956	2425.24	0.02732
					2423.67	-4.54638e-05	2422.05	0.00956	2428.98	0.02732
					2427.29	-3.1295e-05	2425.7	0.00955	2432.7	0.02731
					2431	-3.07663e-05	2429.34	0.00955	2436.46	0.02737
					2434.66	-2.97898e-05	2432.94	0.00955	2440.12	0.02734
					2438.47	-3.002e-05	2436.76	0.00954	2443.92	0.02735
					2442.2	-2.01971e-05	2440.55	0.00954	2447.65	0.02735
					2446.1	-2.26145e-05	2444.18	0.00954	2451.37	0.02734
					2449.76	-2.34803e-05	2448.03	0.00953	2455.13	0.02736
					2453.47	-1.45888e-05	2451.64	0.00953	2458.87	0.02736
					2457.11	-1.87555e-05	2455.34	0.00952	2462.55	0.02735
					2460.87	-1.78864e-05	2459.18	0.00952	2466.26	0.02737
					2464.65	-2.65882e-05	2463	0.00952	2469.98	0.02737
					2468.39	-3.64046e-05	2466.77	0.00951	2473.71	0.02736
					2472.11	-3.83585e-05	2470.35	0.00951	2477.48	0.02737
					2475.74	-4.92876e-05	2474.05	0.0095	2481.19	0.02736
					2479.55	-6.25511e-05	2477.84	0.0095	2484.89	0.02735
					2483.34	-6.7952e-05	2481.68	0.00949	2488.76	0.02738
					2487.05	-8.09076e-05	2485.33	0.00949	2492.47	0.02737
					2490.82	-9.41745e-05	2488.94	0.00948	2496.05	0.02737
					2494.45	-9.94445e-05	2492.64	0.00948	2499.77	0.02738
					2498.19	-0.000111304	2496.52	0.00947	2503.55	0.02738
					2501.97	-0.000122835	2500.21	0.00947	2507.24	0.02737
					2505.74	-0.000114254	2503.82	0.00946	2511.03	0.0274
					2509.43	-0.000132092	2507.72	0.00946	2514.77	0.0274
					2513.29	-0.000140317	2511.41	0.00945	2518.4	0.02739
					2516.98	-0.000145573	2515.1	0.00945	2522.04	0.02742
					2520.72	-0.000140303	2518.96	0.00944	2525.75	0.02742
					2524.53	-0.000141943	2522.65	0.00944	2529.64	0.02741
					2528.21	-0.000126158	2526.42	0.00943	2533.45	0.02743
					2531.86	-0.000120733	2530.15	0.00943	2537.19	0.02742
					2535.67	-0.000114057	2533.79	0.00943	2540.81	0.02742
					2539.45	-8.77246e-05	2537.76	0.00942	2544.47	0.02748
					2543.19	-7.52237e-05	2541.43	0.00942	2548.26	0.02744
					2546.86	-6.0388e-05	2544.98	0.00941	2552.02	0.02743
					2550.56	-3.07717e-05	2548.67	0.00941	2555.81	0.02745
					2554.28	-1.45034e-05	2552.41	0.00941	2559.59	0.02744
					2558.07	1.4537e-06	2556.05	0.0094	2563.36	0.02743
					2561.8	3.70383e-05	2559.78	0.0094	2567.07	0.02745
					2565.49	5.42433e-05	2563.52	0.0094	2570.62	0.02744
					2569.26	7.05158e-05	2567.41	0.0094	2574.39	0.02743
					2573.01	0.000105623	2571.16	0.0094	2578.21	0.02745
					2576.68	0.000122049	2574.84	0.00939	2581.96	0.02744
					2580.24	0.000138765	2578.69	0.00939	2585.6	0.02744
					2583.99	0.000166017	2582.55	0.00939	2589.42	0.02745
					2587.78	0.000178214	2586.09	0.00939	2593.3	0.02744
					2591.63	0.000188355	2589.78	0.00939	2597.07	0.02743
					2595.33	0.000214835	2593.57	0.00939	2600.76	0.02746
					2598.87	0.000224318	2597.33	0.00938	2604.47	0.02745
					2602.66	0.000229601	2601.01	0.00938	2608.28	0.02744
					2606.57	0.000241953	2604.83	0.00938	2612.04	0.02747
					2610.44	0.000241891	2608.54	0.00938	2615.83	0.02746
					2614.13	0.000254062	2612.24	0.00938	2619.5	0.02746
					2617.74	0.000241107	2616.05	0.00938	2623.24	0.02745
					2621.53	0.000249209	2619.87	0.00937	2627.02	0.02747
					2625.29	0.000245053	2623.52	0.00937	2630.81	0.02746
					2629.03	0.000252048	2627.14	0.00937	2634.62	0.02745
					2632.87	0.000246652	2630.85	0.00937	2638.31	0.02748
					2636.65	0.000242343	2634.53	0.00936	2641.95	0.02748
					2640.34	0.000248394	2638.32	0.00936	2645.74	0.02747
					2643.95	0.000247362	2642.17	0.00936	2649.4	0.02752
					2647.69	0.000245716	2646.01	0.00936	2653.08	0.02749
					2651.53	0.000243619	2649.73	0.00935	2656.8	0.02751
					2655.32	0.000254858	2653.46	0.00935	2660.74	0.0275
					2659	0.000254463	2657.08	0.00935	2664.47	0.02749
					2662.74	0.000266177	2660.79	0.00934	2668.13	0.02752
					2666.34	0.000266716	2664.61	0.00934	2671.87	0.02751
					2670.19	0.000265081	2668.42	0.00933	2675.61	0.0275
					2673.95	0.000274599	2672.13	0.00933	2679.22	0.02751
					2677.59	0.000276082	2675.93	0.00933	2682.9	0.0275
					2681.3	0.000277273	2679.82	0.00932	2686.74	0.02749
					2685.09	0.000277828	2683.41	0.00932	2690.46	0.02751
					2688.93	0.000291123	2687.03	0.00931	2694.35	0.0275
					2692.82	0.000289653	2690.81	0.00931	2698.01	0.02749
					2696.5	0.000289258	2694.59	0.00931	2701.88	0.02751
					2700.27	0.000295317	2698.36	0.0093	2705.66	0.0275
					2703.98	0.000291473	2702.2	0.0093	2709.35	0.02749
					2707.71	0.000286374	2705.94	0.00929	2712.99	0.02751
					2711.63	0.000289308	2709.8	0.00929	2716.7	0.0275
					2715.47	0.000281868	2713.52	0.00929	2720.4	0.02749
					2719.14	0.00028649	2717.32	0.00929	2724.2	0.02751
					2722.8	0.000281069	2720.97	0.00928	2727.93	0.0275
					2726.61	0.00027472	2724.66	0.00928	2731.85	0.02749
					2730.34	0.000269629	2728.45	0.00928	2735.59	0.02751
					2734.09	0.000273643	2732.17	0.00928	2739.22	0.0275
					2737.87	0.000269805	2735.85	0.00928	2742.98	0.02748
					2741.59	0.000267371	2739.82	0.00928	2746.75	0.0275
					2745.35	0.000278138	2743.46	0.00927	2750.48	0.02752
					2748.98	0.000278842	2747.23	0.00927	2754.28	0.02748
					2752.92	0.00027753	2750.97	0.00927	2758.12	0.0275
					2756.61	0.000293172	2754.86	0.00927	2761.88	0.02749
					2760.28	0.000296863	2758.49	0.00927	2765.52	0.02748
					2764.06	0.000297101	2762.21	0.00927	2769.45	0.02749
					2767.78	0.000317608	2766.13	0.00927	2773.2	0.02748
					2771.53	0.00032445	2769.97	0.00927	2776.88	0.02747
					2775.35	0.000331462	2773.68	0.00927	2780.54	0.0275
					2779.06	0.000356515	2777.39	0.00927	2784.35	0.02749
					2782.87	0.000365251	2781.13	0.00927	2788.19	0.02748
					2786.64	0.000373985	2784.85	0.00927	2792.09	0.0275
					2790.45	0.000393243	2788.64	0.00927	2795.83	0.0275
					2794.19	0.000399444	2792.38	0.00927	2799.48	0.0275
					2797.8	0.000404856	2796.09	0.00927	2803.2	0.02752
					2801.48	0.00042018	2799.75	0.00927	2806.88	0.02752
					2805.22	0.000418688	2803.49	0.00927	2810.6	0.02752
					2809.03	0.000414382	2807.33	0.00927	2814.38	0.02755
					2812.93	0.000417315	2811.3	0.00927	2818.05	0.02754
					2816.74	0.000408454	2815.02	0.00927	2821.97	0.02753
					2820.59	0.000397553	2818.73	0.00927	2825.83	0.02753
					2824.29	0.000393237	2822.36	0.00927	2829.61	0.02755
					2828.01	0.000388454	2826.1	0.00927	2833.45	0.02754
					2831.85	0.00036545	2829.92	0.00927	2837.25	0.02753
					2835.62	0.000357064	2833.71	0.00927	2840.81	0.02756
					2839.32	0.000340971	2837.55	0.00927	2844.63	0.02756
					2843.1	0.000329327	2841.35	0.00927	2848.35	0.02755
					2846.8	0.000309686	2845.08	0.00927	2851.99	0.02758
					2850.66	0.000289406	2848.72	0.00927	2855.72	0.02757
					2854.55	0.000274499	2852.59	0.00927	2859.65	0.02758
					2858.22	0.00025593	2856.35	0.00927	2863.31	0.0276
					2861.99	0.000237234	2859.99	0.00927	2867.07	0.02755
					2865.6	0.00022778	2863.97	0.00927	2870.88	0.02757
					2869.41	0.000211123	2867.65	0.00927	2874.64	0.02756
					2873.13	0.000196662	2871.39	0.00927	2878.31	0.02755
					2876.82	0.000190035	2875.24	0.00927	2882.16	0.02756
					2880.7	0.000176845	2878.99	0.00927	2885.85	0.02755
					2884.41	0.000166621	2882.8	0.00927	2889.54	0.02753
					2888.09	0.000167072	2886.59	0.00927	2893.22	0.02752
					2891.93	0.000157167	2890.53	0.00927	2897.06	0.02752
					2895.73	0.000148055	2894.2	0.00927	2900.89	0.02751
					2899.43	0.000139866	2897.74	0.00927	2904.74	0.02749
					2903.31	0.000140026	2901.62	0.00927	2908.48	0.0275
					2907.14	0.000131233	2905.38	0.00927	2912.23	0.02749
					2910.8	0.00012445	2909.18	0.00927	2916.11	0.02747
					2914.47	0.000125685	2913.06	0.00927	2919.81	0.02748
					2918.14	0.000119852	2916.76	0.00927	2923.58	0.02746
					2921.92	0.000113722	2920.66	0.00927	2927.48	0.02744
					2925.76	0.00011921	2924.34	0.00927	2931.2	0.02746
					2929.67	0.000113877	2927.95	0.00927	2934.89	0.02744
					2933.47	0.000119679	2931.7	0.00927	2938.54	0.02743
					2937	0.0001198	2935.53	0.00927	2942.29	0.02745
					2940.73	0.000118527	2939.3	0.00927	2946.04	0.02744
					2944.61	0.000115867	2943.03	0.00927	2949.91	0.02743
					2948.38	0.000127162	2946.78	0.00927	2953.92	0.02743
					2952.15	0.000125739	2950.68	0.00927	2957.69	0.02742
					2955.95	0.000124319	2954.45	0.00927	2961.31	0.02741
					2959.77	0.000134995	2958.18	0.00927	2965.03	0.02743
					2963.54	0.000133735	2961.93	0.00927	2968.67	0.02746
					2967.22	0.000133082	2965.68	0.00928	2972.54	0.02741
					2971.04	0.000140459	2969.45	0.00928	2976.34	0.02743
					2974.89	0.000137949	2973.04	0.00928	2980.09	0.02742
					2978.76	0.000135116	2976.85	0.00928	2984	0.02741
					2982.39	0.000146255	2980.56	0.00928	2987.45	0.02743
					2986.1	0.000144031	2984.32	0.00928	2991.26	0.02742
					2989.87	0.000140719	2988.12	0.00928	2995.06	0.02741
					2993.55	0.000148717	2991.91	0.00928	2998.9	0.02743
					2997.39	0.000142898	2995.82	0.00929	3002.78	0.02742
					3001.17	0.000136614	2999.68	0.00929	3006.61	0.02741
					3005.04	0.000135977	3003.52	0.00929	3010.22	0.02743
					3008.81	0.000127486	3007.2	0.00929	3014	0.02742
					3012.48	0.000118986	3010.91	0.00929	3017.64	0.02741
					3016.34	0.000117102	3014.79	0.0093	3021.28	0.02744
					3020.14	0.000105939	3018.72	0.0093	3025.24	0.02743
					3023.88	9.49314e-05	3022.39	0.0093	3029.04	0.02742
					3027.74	8.86454e-05	3026.04	0.0093	3032.86	0.02745
					3031.58	7.56135e-05	3029.81	0.00931	3036.69	0.02745
					3035.35	7.08823e-05	3033.69	0.00931	3040.43	0.02744
					3039.18	5.69015e-05	3037.37	0.00931	3044.2	0.02747
					3042.77	4.47706e-05	3041.03	0.00932	3047.88	0.02747
					3046.5	3.07814e-05	3044.97	0.00932	3051.73	0.02746
					3050.16	2.44674e-05	3048.63	0.00932	3055.57	0.0275
					3054.04	7.82426e-06	3052.54	0.00933	3059.32	0.0275
					3058.07	-1.05327e-05	3056.24	0.00933	3063.05	0.0275
					3061.72	-1.98202e-05	3059.98	0.00933	3066.99	0.02752
					3065.56	-3.60155e-05	3063.74	0.00933	3070.75	0.02752
					3069.34	-4.33936e-05	3067.59	0.00934	3074.64	0.02755
					3073.09	-5.70743e-05	3071.44	0.00934	3078.44	0.02759
					3076.65	-6.81052e-05	3075.29	0.00934	3082.01	0.02756
					3080.55	-7.24997e-05	3078.97	0.00935	3085.7	0.02757
					3084.32	-8.30334e-05	3082.79	0.00935	3089.55	0.0276
					3087.89	-9.01404e-05	3086.51	0.00935	3093.22	0.02761
					3091.84	-9.10682e-05	3090.28	0.00935	3096.95	0.02761
					3095.74	-9.70354e-05	3094.01	0.00935	3100.7	0.02764
					3099.5	-9.9552e-05	3097.94	0.00936	3104.47	0.02764
					3103.21	-8.62198e-05	3101.68	0.00936	3108.18	0.02765
					3107.01	-8.45031e-05	3105.23	0.00936	3112.07	0.02768
					3110.71	-8.04358e-05	3109.05	0.00936	3115.83	0.02768
					3114.61	-6.55056e-05	3113.03	0.00936	3119.61	0.02771
					3118.38	-5.97059e-05	3116.83	0.00936	3123.43	0.02771
					3122.11	-5.29695e-05	3120.48	0.00936	3127.21	0.02771
					3125.88	-3.06656e-05	3124.21	0.00936	3131.05	0.02773
					3129.6	-2.29812e-05	3127.95	0.00937	3134.91	0.02773
					3133.29	-1.48388e-05	3131.81	0.00937	3138.6	0.02773
					3137.11	8.24713e-06	3135.73	0.00937	3142.22	0.02776
					3140.95	1.56347e-05	3139.54	0.00937	3146.22	0.02775
					3144.8	2.31771e-05	3143.25	0.00937	3150.03	0.02774
					3148.51	4.49965e-05	3146.93	0.00937	3153.75	0.02774
					3152.31	5.4414e-05	3150.67	0.00937	3157.36	0.02776
					3156.14	6.41503e-05	3154.42	0.00937	3161.26	0.02775
					3159.86	7.59116e-05	3158.17	0.00937	3165.09	0.02774
					3163.51	0.000106368	3162.07	0.00937	3168.86	0.02777
					3167.27	0.000119234	3165.85	0.00937	3172.53	0.02777
					3171.08	0.000144995	3169.58	0.00937	3176.44	0.02776
					3174.93	0.0001574	3173.45	0.00938	3180.34	0.02778
					3178.82	0.000169663	3177.35	0.00938	3184.14	0.0278
					3182.75	0.000199519	3181.18	0.00938	3187.88	0.02777
					3186.5	0.000213641	3184.9	0.00938	3191.79	0.02778
					3190.22	0.000228394	3188.76	0.00938	3195.51	0.02778
					3193.94	0.000261993	3192.53	0.00938	3199.2	0.02781
					3197.8	0.000276134	3196.3	0.00939	3203.16	0.0278
					3201.62	0.000290894	3199.93	0.00939	3206.95	0.0278
					3205.44	0.000319639	3203.7	0.00939	3210.68	0.02783
					3209.32	0.000333782	3207.53	0.00939	3214.32	0.02783
					3213.06	0.000348843	3211.51	0.00939	3218.07	0.02783
					3216.86	0.000380252	3215.21	0.00939	3221.86	0.02785
					3220.64	0.00039266	3218.85	0.0094	3225.64	0.02785
					3224.46	0.000403498	3222.6	0.0094	3229.49	0.02785
					3228.31	0.000429732	3226.43	0.0094	3233.28	0.02784
					3232.21	0.000437748	3230.18	0.0094	3236.96	0.02788
					3235.88	0.000447154	3234.07	0.0094	3240.91	0.02787
					3239.53	0.000468337	3237.8	0.0094	3244.66	0.0279
					3243.33	0.000475904	3241.65	0.0094	3248.39	0.0279
					3247.25	0.000497665	3245.52	0.0094	3252.18	0.02789
					3251.06	0.00050433	3249.35	0.00941	3256.01	0.02792
					3254.81	0.000510981	3253.16	0.00941	3259.75	0.02792
					3258.63	0.000516075	3257.03	0.00941	3263.53	0.02792
					3262.33	0.000531987	3260.79	0.00941	3267.27	0.02795
					3266.12	0.000534863	3264.52	0.00941	3271.1	0.02795
					3269.93	0.000536512	3268.31	0.00941	3274.84	0.02795
					3273.6	0.000551942	3271.97	0.00941	3278.74	0.028
					3277.31	0.000552298	3275.67	0.00941	3282.51	0.02796
					3281.12	0.000551109	3279.48	0.00941	3286.26	0.02796
					3285	0.000560926	3283.37	0.00941	3290.08	0.02799
					3288.81	0.000558471	3287.41	0.00941	3293.83	0.02798
					3292.45	0.000557259	3291.26	0.00941	3297.54	0.02798
					3296.36	0.000562206	3295.01	0.00941	3301.19	0.02797
					3300.28	0.000557412	3298.7	0.0094	3305.08	0.028
					3304.09	0.000553077	3302.49	0.0094	3308.74	0.02799
					3307.95	0.000558328	3306.22	0.0094	3312.8	0.028
					3311.81	0.000551177	3309.98	0.0094	3316.54	0.028
					3315.54	0.000544313	3313.71	0.0094	3320.3	0.02799
					3319.04	0.000547635	3317.34	0.0094	3323.84	0.02803
					3322.98	0.000535303	3321.15	0.0094	3327.66	0.02802
					3326.71	0.000523577	3325.14	0.0094	3331.65	0.02801
					3330.52	0.000510131	3328.96	0.0094	3335.51	0.02803
					3334.43	0.000500471	3332.72	0.00939	3339.27	0.02802
					3338.04	0.000486674	3336.4	0.00939	3342.97	0.02802
					3341.79	0.00047071	3340.26	0.00939	3346.76	0.02801
					3345.57	0.00046527	3344.18	0.00939	3350.56	0.02804
					3349.38	0.000441763	3347.99	0.00938	3354.4	0.02803
					3353.24	0.000422212	3351.7	0.00938	3358.42	0.02801
					3357.01	0.000406865	3355.51	0.00938	3362.25	0.02804
					3360.92	0.000384479	3359.34	0.00938	3365.94	0.02803
					3364.81	0.000360989	3363.16	0.00937	3369.82	0.02802
					3368.43	0.000342175	3366.91	0.00937	3373.56	0.02804
					3372.17	0.000315835	3370.67	0.00937	3377.44	0.02804
					3376.13	0.000285924	3374.43	0.00936	3381.1	0.02803
					3380	0.000257714	3378.07	0.00936	3384.68	0.02806
					3383.64	0.000228372	3382.03	0.00935	3388.62	0.02808
					3387.36	0.000197483	3385.92	0.00935	3392.55	0.02804
					3391.22	0.000165982	3389.6	0.00935	3396.38	0.02805
					3395.16	0.000132752	3393.33	0.00934	3400.15	0.02804
					3399.05	9.99978e-05	3397.3	0.00934	3403.91	0.02803
					3402.8	7.08366e-05	3401.2	0.00933	3407.61	0.02806
					3406.54	4.04191e-05	3404.85	0.00933	3411.49	0.02804
					3410.4	9.37921e-06	3408.64	0.00932	3415.23	0.02803
					3414.25	-1.83632e-05	3412.53	0.00932	3418.99	0.02805
					3417.97	-4.72089e-05	3416.29	0.00931	3422.69	0.02804
					3421.59	-7.40315e-05	3420.07	0.00931	3426.48	0.02803
					3425.38	-9.86414e-05	3423.86	0.00931	3430.21	0.02805
					3429.16	-0.000125603	3427.61	0.0093	3434	0.02804
					3433.05	-0.00015317	3431.4	0.0093	3437.91	0.02805
					3437.01	-0.000176654	3435.22	0.0093	3441.7	0.02804
					3440.67	-0.000200326	3438.97	0.00929	3445.58	0.02803
					3444.45	-0.000224152	3442.63	0.00929	3449.38	0.02805
					3448.26	-0.000239008	3446.39	0.00928	3453.2	0.02803
					3452.14	-0.000267217	3450.41	0.00928	3457.06	0.02802
					3455.93	-0.000289459	3454.29	0.00928	3460.8	0.02803
					3459.74	-0.000306204	3457.95	0.00928	3464.49	0.02802
					3463.57	-0.000327973	3461.78	0.00927	3468.38	0.028
					3467.31	-0.000348656	3465.68	0.00927	3472.17	0.02799
					3471.09	-0.00036337	3469.51	0.00927	3476.03	0.02801
					3474.88	-0.000382945	3473.36	0.00926	3479.66	0.028
					3478.5	-0.00039987	3477.32	0.00926	3483.41	0.02799
					3482.26	-0.00041191	3480.97	0.00926	3487.36	0.02799
					3486.08	-0.000428021	3484.66	0.00926	3491.25	0.02798
					3489.99	-0.000443646	3488.42	0.00925	3495.03	0.02803
					3493.8	-0.000448152	3492.33	0.00925	3498.81	0.02798
					3497.61	-0.000459709	3496.15	0.00925	3502.63	0.02797
					3501.34	-0.000469546	3500.06	0.00925	3506.38	0.02798
					3505.2	-0.00047215	3503.9	0.00925	3510.03	0.02797
					3509.04	-0.000481038	3507.58	0.00924	3513.87	0.02796
					3513.03	-0.000490527	3511.49	0.00924	3517.73	0.02796
					3516.81	-0.000485916	3515.17	0.00924	3521.6	0.02795
					3520.64	-0.000491352	3518.91	0.00924	3525.38	0.02793
					3524.49	-0.00048358	3522.83	0.00924	3529.08	0.02792
					3528.26	-0.000485108	3526.59	0.00924	3532.95	0.02793
					3532.1	-0.000485815	3530.5	0.00924	3536.78	0.02791
					3535.79	-0.000473203	3534.41	0.00923	3540.52	0.0279
					3539.62	-0.000470315	3538.12	0.00923	3544.41	0.02791
					3543.32	-0.000464599	3541.91	0.00923	3548.18	0.0279
					3546.98	-0.000457024	3545.67	0.00923	3551.87	0.02789
					3551.05	-0.000435567	3549.53	0.00923	3555.7	0.0279
					3554.94	-0.000410049	3553.35	0.00923	3559.59	0.02788
					3558.75	-0.000416408	3557.11	0.00923	3563.47	0.0279
					3562.47	-0.000386837	3560.99	0.00923	3567.18	0.02789
					3566.18	-0.000374061	3564.88	0.00923	3571.02	0.02787
					3570.09	-0.000362669	3568.69	0.00923	3574.8	0.02788
					3573.94	-0.000337316	3572.35	0.00923	3578.69	0.02787
					3577.77	-0.000324991	3576.06	0.00923	3582.6	0.02785
					3581.76	-0.000314071	3579.93	0.00922	3586.32	0.02788
					3585.65	-0.000284774	3583.73	0.00922	3590.07	0.02787
					3589.23	-0.000270445	3587.46	0.00922	3593.83	0.02786
					3592.78	-0.000255966	3591.44	0.00922	3597.54	0.02788
					3596.74	-0.000232801	3595.35	0.00922	3601.45	0.02787
					3600.68	-0.000222653	3599.22	0.00922	3605.28	0.02788
					3604.51	-0.00021144	3603.05	0.00922	3609.17	0.02787
					3608.15	-0.000181387	3606.94	0.00922	3612.88	0.02787
					3611.96	-0.000170012	3610.59	0.00922	3616.71	0.02786
					3615.82	-0.000159266	3614.27	0.00922	3620.7	0.02788
					3619.68	-0.000131075	3617.96	0.00921	3624.43	0.02787
					3623.51	-0.000120024	3621.82	0.00921	3628.22	0.02787
					3627.32	-0.000109273	3625.84	0.00921	3632	0.02789
					3631.21	-8.67287e-05	3629.62	0.00921	3635.84	0.02789
					3635	-7.64583e-05	3633.29	0.00921	3639.67	0.02787
					3638.89	-5.09401e-05	3637.3	0.00921	3643.59	0.02787
					3642.59	-4.0831e-05	3641.25	0.00921	3647.29	0.0279
					3646.44	-3.2848e-05	3644.91	0.00921	3650.9	0.02791
					3650.15	-2.40904e-05	3648.65	0.0092	3654.75	0.02791
					3654.02	-2.58335e-06	3652.52	0.0092	3658.66	0.02794
					3657.74	1.46442e-05	3656.5	0.0092	3662.46	0.02795
					3661.64	1.74623e-05	3660.3	0.0092	3666.21	0.02795
					3665.52	1.93291e-05	3663.89	0.0092	3670.05	0.02798
					3669.31	2.11789e-05	3667.66	0.0092	3673.79	0.02799
					3673.16	3.48295e-05	3671.48	0.0092	3677.7	0.02799
					3677.1	3.35552e-05	3675.28	0.00919	3681.49	0.02803
					3680.84	3.32042e-05	3679.18	0.00919	3685.36	0.02804
					3684.57	4.1178e-05	3682.79	0.00919	3689.15	0.02804
					3688.36	3.81646e-05	3686.69	0.00919	3692.95	0.02808
					3692	3.55905e-05	3690.52	0.00919	3696.75	0.02809
					3695.82	4.12206e-05	3694.36	0.00918	3700.61	0.02812
					3699.69	3.41293e-05	3698.32	0.00918	3704.34	0.02812
					3703.66	2.56448e-05	3702.17	0.00918	3708.05	0.02813
					3707.41	2.9381e-05	3705.96	0.00918	3711.89	0.02816
					3711.21	2.21204e-05	3709.89	0.00918	3715.7	0.02816
					3714.89	1.65755e-05	3713.63	0.00917	3719.54	0.02816
					3718.69	1.905e-05	3717.24	0.00917	3723.34	0.02816
					3722.7	1.26219e-05	3721.1	0.00917	3727.13	0.02818
					3726.56	9.14431e-06	3724.94	0.00917	3731	0.02818
					3730.39	2.05786e-05	3728.87	0.00917	3734.9	0.02821
					3734.2	2.14899e-05	3732.69	0.00916	3738.77	0.0282
					3738.03	2.35158e-05	3736.51	0.00916	3742.51	0.0282
					3741.87	4.12416e-05	3740.31	0.00916	3746.39	0.02819
					3745.62	4.23112e-05	3744.1	0.00916	3750.29	0.02822
					3749.44	4.66763e-05	3747.85	0.00915	3754.13	0.02822
					3753.15	6.72107e-05	3751.82	0.00915	3757.9	0.02821
					3757	7.14254e-05	3755.65	0.00915	3761.62	0.02823
					3760.84	7.54846e-05	3759.45	0.00915	3765.43	0.02823
					3764.54	9.52327e-05	3763.32	0.00914	3769.15	0.02823
					3768.39	9.86696e-05	3767.02	0.00914	3772.9	0.02826
					3772.2	0.00011293	3770.86	0.00914	3776.74	0.02825
					3775.98	0.000115883	3774.64	0.00914	3780.64	0.02828
					3779.92	0.000116661	3778.38	0.00913	3784.54	0.02828
					3783.66	0.000118027	3782.25	0.00913	3788.23	0.02827
					3787.39	0.000117838	3786.1	0.00913	3792.1	0.02829
					3791.36	0.000125064	3789.85	0.00913	3796.01	0.02829
					3795.2	0.000118756	3793.67	0.00913	3799.74	0.02828
					3799	0.000119657	3797.59	0.00912	3803.44	0.02831
					3802.79	0.000107849	3801.36	0.00912	3807.34	0.0283
					3806.61	9.33681e-05	3805.16	0.00912	3811.2	0.02829
					3810.41	8.20411e-05	3809.04	0.00912	3814.95	0.02831
					3814.41	6.14565e-05	3812.88	0.00912	3818.77	0.0283
					3818.19	4.13148e-05	3816.8	0.00911	3822.59	0.02833
					3822.05	2.49569e-05	3820.57	0.00911	3826.46	0.02832
					3825.78	3.69895e-06	3824.4	0.00911	3830.37	0.02831
					3829.52	-1.75409e-05	3828.25	0.00911	3834.06	0.0283
					3833.26	-3.42253e-05	3832.05	0.00911	3838	0.02832
					3837.1	-5.54653e-05	3836.1	0.0091	3841.7	0.02832
					3840.85	-7.52941e-05	3839.89	0.0091	3845.57	0.02831
					3844.78	-9.61914e-05	3843.56	0.0091	3849.47	0.02832
					3848.6	-0.000108783	3847.29	0.0091	3853.16	0.02831
					3852.57	-0.000128267	3851.1	0.0091	3856.95	0.02831
					3856.37	-0.000145741	3854.96	0.00909	3860.67	0.02833
					3860.28	-0.000155967	3858.52	0.00909	3864.47	0.02832
					3864.06	-0.000171553	3862.47	0.00909	3868.44	0.02831
					3867.77	-0.000179292	3866.37	0.00909	3872.26	0.02833
					3871.49	-0.000191747	3870.2	0.00908	3876.16	0.02832
					3875.26	-0.000203412	3874.04	0.00908	3880.03	0.02831
					3879.13	-0.000195572	3877.86	0.00908	3883.85	0.02833
					3883.05	-0.000215847	3881.81	0.00907	3887.6	0.02832
					3886.88	-0.000224984	3885.59	0.00907	3891.31	0.02831
					3890.59	-0.000222662	3889.36	0.00907	3895.18	0.0283
					3894.55	-0.000233036	3893.05	0.00906	3899.16	0.02832
					3898.58	-0.000244181	3896.97	0.00906	3902.82	0.02831
					3902.21	-0.000244407	3900.9	0.00905	3906.75	0.02829
					3906	-0.000253548	3904.8	0.00905	3910.57	0.02831
					3909.73	-0.00026207	3908.62	0.00905	3914.34	0.02829
					3913.49	-0.000260378	3912.49	0.00904	3918	0.02832
					3917.34	-0.000268727	3916.32	0.00904	3921.88	0.0283
					3921.14	-0.000276294	3920.25	0.00903	3925.93	0.02828
					3925.14	-0.000285255	3923.97	0.00903	3929.68	0.02832
					3929.04	-0.000285113	3927.82	0.00903	3933.39	0.02828
					3932.9	-0.000292514	3931.74	0.00902	3937.27	0.02826
					3936.76	-0.000289861	3935.62	0.00902	3941.21	0.02827
					3940.47	-0.000296352	3939.56	0.00901	3945.11	0.02825
					3944.14	-0.000302521	3943.36	0.00901	3948.89	0.02823
					3947.99	-0.000299871	3947.18	0.00901	3952.57	0.02825
					3951.91	-0.000307907	3950.96	0.009	3956.19	0.02824
					3955.65	-0.000313908	3954.8	0.009	3960.11	0.02822
					3959.57	-0.000312508	3958.55	0.009	3964.12	0.02822
					3963.61	-0.000320036	3962.44	0.00899	3967.99	0.0282
					3967.27	-0.000323232	3966.19	0.00899	3971.78	0.02818
					3971.12	-0.00031571	3970.09	0.00899	3975.63	0.02816
					3975.03	-0.000319653	3973.83	0.00898	3979.3	0.02818
					3978.73	-0.000321273	3977.66	0.00898	3983.11	0.02816
					3982.57	-0.000311392	3981.53	0.00898	3986.98	0.02817
					3986.34	-0.000313485	3985.35	0.00897	3990.91	0.02815
					3990.29	-0.000309082	3989.13	0.00897	3994.81	0.02813
					3994.14	-0.000325132	3992.98	0.00896	3998.65	0.02813
					3997.94	-0.000319042	3996.97	0.00896	4002.45	0.02812
					4001.7	-0.000325041	4000.75	0.00896	4006.33	0.0281
					4005.55	-0.000333074	4004.6	0.00895	4010.14	0.02811
					4009.45	-0.000332779	4008.42	0.00895	4013.93	0.02809
					4013.37	-0.000343635	4012.14	0.00894	4017.76	0.02808
					4017.35	-0.000355733	4016.03	0.00894	4021.65	0.02809
					4021.17	-0.000359838	4019.83	0.00893	4025.43	0.02807
					4025.15	-0.00037303	4023.69	0.00893	4029.25	0.02806
					4029.02	-0.000385626	4027.58	0.00892	4033.1	0.0281
					4032.61	-0.000387888	4031.35	0.00892	4037.01	0.02805
					4036.43	-0.000401429	4035.31	0.00891	4040.68	0.02804
					4040.36	-0.000416189	4039.21	0.00891	4044.41	0.02807
					4044.3	-0.000422786	4043.08	0.0089	4048.18	0.02806
					4047.99	-0.00043486	4046.94	0.0089	4052.12	0.02804
					4051.82	-0.000447384	4050.74	0.00889	4055.97	0.02806
					4055.93	-0.000454369	4054.47	0.00888	4059.83	0.02805
					4059.5	-0.000461602	4058.25	0.00888	4063.75	0.02803
					4063.17	-0.000468509	4061.99	0.00887	4067.62	0.02806
					4067.04	-0.000464839	4065.95	0.00887	4071.27	0.02806
					4070.82	-0.000469685	4069.91	0.00886	4075.08	0.02805
					4074.72	-0.000474348	4073.78	0.00885	4078.93	0.02808
					4078.61	-0.000469267	4077.76	0.00885	4082.77	0.02807
					4082.52	-0.00047251	4081.41	0.00884	4086.68	0.02807
					4086.29	-0.00046181	4084.99	0.00883	4090.38	0.0281
					4090.08	-0.000463807	4088.95	0.00883	4094.34	0.02809
					4093.95	-0.000466593	4092.91	0.00882	4098.19	0.02809
					4097.74	-0.00044724	4096.72	0.00882	4101.93	0.02809
					4101.6	-0.0004593	4100.63	0.00881	4105.71	0.02813
					4105.55	-0.000462684	4104.64	0.0088	4109.53	0.02813
					4109.29	-0.000454806	4108.45	0.00879	4113.48	0.02813
					4112.91	-0.000454802	4112.16	0.00879	4117.31	0.02817
					4116.74	-0.000456805	4115.91	0.00878	4120.96	0.02818
					4120.77	-0.000447935	4119.85	0.00877	4124.78	0.02818
					4124.74	-0.000450855	4123.78	0.00877	4128.64	0.02821
					4128.57	-0.000452243	4127.48	0.00876	4132.52	0.02821
					4132.41	-0.000440885	4131.42	0.00875	4136.41	0.02821
					4136.16	-0.000441015	4135.18	0.00875	4140.34	0.02824
					4140.01	-0.000441913	4139.01	0.00874	4144.18	0.02824
					4144	-0.000433679	4142.87	0.00873	4147.95	0.02827
					4147.78	-0.000432865	4146.76	0.00873	4151.73	0.02828
					4151.59	-0.000431724	4150.49	0.00872	4155.57	0.02828
					4155.39	-0.00041614	4154.35	0.00871	4159.35	0.02828
					4159.38	-0.000415597	4158.25	0.0087	4163.15	0.02831
					4163.24	-0.000413521	4162.14	0.0087	4166.93	0.02831
					4166.99	-0.000398881	4166.02	0.00869	4170.76	0.02831
					4170.72	-0.00039415	4169.75	0.00868	4174.72	0.02834
					4174.41	-0.000388482	4173.59	0.00867	4178.58	0.02834
					4178.4	-0.00038464	4177.44	0.00867	4182.46	0.02833
					4182.26	-0.000362606	4181.3	0.00866	4186.35	0.02836
					4186.07	-0.000354089	4185.12	0.00865	4190.12	0.02835
					4190	-0.000344919	4188.98	0.00864	4193.96	0.02838
					4193.91	-0.000315641	4192.86	0.00863	4197.71	0.02837
					4197.72	-0.000300851	4196.74	0.00862	4201.51	0.02836
					4201.45	-0.000283383	4200.47	0.00862	4205.4	0.02838
					4205.27	-0.000249883	4204.28	0.00861	4209.31	0.02837
					4209.11	-0.000209791	4208.12	0.0086	4213.17	0.02836
					4212.99	-0.000189644	4211.99	0.00859	4216.84	0.02835
					4216.85	-0.000169643	4215.98	0.00858	4220.67	0.02836
					4220.73	-0.000150274	4219.8	0.00857	4224.61	0.02835
					4224.59	-0.000111888	4223.63	0.00857	4228.42	0.02833
					4228.44	-9.50439e-05	4227.51	0.00856	4232.38	0.02835
					4232.14	-7.82207e-05	4231.31	0.00855	4236.26	0.02834
					4236.06	-5.17789e-05	4235.12	0.00854	4239.99	0.02832
					4240.05	-4.13387e-05	4239.02	0.00853	4243.79	0.02834
					4244	-3.21686e-05	4242.84	0.00853	4247.63	0.02832
					4247.79	-7.94286e-06	4246.63	0.00852	4251.38	0.02831
					4251.6	-2.24624e-06	4250.4	0.00851	4255.29	0.02835
					4255.4	1.08113e-06	4254.32	0.0085	4259.14	0.02831
					4259.33	1.29219e-06	4258.25	0.0085	4262.95	0.02829
					4263.3	8.58535e-06	4262.2	0.00849	4266.75	0.02831
					4267.17	5.79901e-06	4266	0.00848	4270.58	0.0283
					4271.04	1.92134e-06	4269.72	0.00848	4274.34	0.02828
					4274.9	9.03243e-06	4273.54	0.00847	4278.25	0.02829
					4278.83	3.43152e-06	4277.42	0.00846	4282.21	0.02827
					4282.63	1.08539e-05	4281.31	0.00846	4286.04	0.02826
					4286.41	7.11114e-06	4285.11	0.00845	4289.92	0.02827
					4290.11	4.45572e-06	4289	0.00844	4293.67	0.02826
					4293.99	5.77088e-07	4292.93	0.00844	4297.32	0.02828
					4298.03	4.26935e-06	4296.85	0.00843	4301.16	0.02825
					4301.77	1.93439e-06	4300.73	0.00842	4305.23	0.02823
					4305.57	-6.94544e-07	4304.52	0.00842	4309.19	0.02824
					4309.34	9.21912e-06	4308.4	0.00841	4313.02	0.02823
					4313.28	5.66267e-06	4312.15	0.00841	4316.74	0.02822
					4316.96	2.72116e-05	4316.07	0.0084	4320.57	0.02823
					4320.81	1.62431e-05	4319.89	0.00839	4324.43	0.02822
					4324.78	1.3956e-05	4323.8	0.00839	4328.24	0.0282
					4328.68	9.77142e-06	4327.69	0.00838	4332.05	0.02822
					4332.52	2.31543e-05	4331.55	0.00837	4336	0.0282
					4336.45	2.3221e-05	4335.41	0.00837	4339.84	0.02819
					4340.26	2.49775e-05	4339.16	0.00836	4343.7	0.02821
					4344.02	4.18237e-05	4343.05	0.00836	4347.58	0.0282
					4347.94	4.40577e-05	4346.89	0.00835	4351.36	0.02819
					4351.91	4.57023e-05	4350.67	0.00835	4355.06	0.02821
					4355.74	5.89391e-05	4354.6	0.00834	4358.94	0.0282
					4359.47	6.1628e-05	4358.59	0.00833	4362.82	0.0282
					4363.51	7.31655e-05	4362.3	0.00833	4366.52	0.02825
					4367.36	7.14904e-05	4366.16	0.00832	4370.43	0.02821
					4371.02	6.97717e-05	4369.93	0.00832	4374.39	0.02821
					4374.87	7.60948e-05	4373.92	0.00831	4378.18	0.02824
					4378.89	6.76828e-05	4377.81	0.00831	4382.06	0.02824
					4382.79	5.95665e-05	4381.65	0.0083	4385.84	0.02824
					4386.66	5.83546e-05	4385.55	0.0083	4389.7	0.02826
					4390.38	5.05214e-05	4389.44	0.00829	4393.73	0.02826
					4394.19	4.16026e-05	4393.4	0.00829	4397.46	0.02826
					4398.12	4.18137e-05	4397.26	0.00829	4401.19	0.0283
					4401.98	3.30625e-05	4400.91	0.00828	4405.08	0.0283
					4405.96	2.35427e-05	4404.85	0.00828	4408.99	0.02829
					4409.74	2.40488e-05	4408.68	0.00827	4412.77	0.02829
					4413.53	2.73762e-05	4412.47	0.00827	4416.57	0.02833
					4417.36	9.34804e-06	4416.27	0.00827	4420.53	0.02833
					4421.26	1.23857e-05	4420.28	0.00826	4424.46	0.02833
					4425.12	5.52336e-06	4424.3	0.00826	4428.27	0.02835
					4429.16	-2.25446e-06	4428.19	0.00826	4432.07	0.02835
					4433.1	3.29069e-06	4432.04	0.00826	4435.96	0.02835
					4436.82	3.38812e-07	4435.9	0.00825	4439.68	0.02839
					4440.52	-2.00133e-06	4439.68	0.00825	4443.5	0.02838
					4444.55	1.55706e-06	4443.53	0.00825	4447.39	0.02841
					4448.41	-2.09339e-06	4447.39	0.00825	4451.21	0.02841
					4452.24	-6.07035e-06	4451.19	0.00825	4454.94	0.02841
					4456.16	1.82573e-07	4455.1	0.00825	4458.85	0.0284
					4460.07	-5.65073e-06	4458.96	0.00825	4462.89	0.02842
					4464.07	-1.24243e-05	4462.78	0.00824	4466.69	0.02841
					4467.84	-6.04922e-06	4466.7	0.00824	4470.47	0.02841
					4471.68	-1.17441e-05	4470.54	0.00824	4474.4	0.02846
					4475.47	-1.69817e-05	4474.51	0.00824	4478.24	0.02843
					4479.21	-2.1763e-05	4478.34	0.00824	4482.08	0.02842
					4483.11	-1.9281e-05	4482.07	0.00824	4485.88	0.02843
					4487.06	-2.49657e-05	4485.97	0.00824	4489.58	0.02843
					4490.87	-1.60563e-05	4489.84	0.00825	4493.61	0.02841
					4494.66	-1.75247e-05	4493.87	0.00825	4497.45	0.02843
					4498.5	-1.77334e-05	4497.93	0.00825	4501.36	0.02841
					4502.35	-6.1445e-06	4501.77	0.00825	4505.45	0.02839
					4506.27	-4.29328e-06	4505.52	0.00825	4509.23	0.02841
					4510.2	-1.80785e-06	4509.33	0.00825	4513.06	0.0284
					4514.12	1.59152e-05	4513.12	0.00826	4517.01	0.02841
					4518.01	1.91827e-05	4517.05	0.00826	4520.81	0.0284
					4521.9	2.24407e-05	4520.94	0.00826	4524.54	0.02839
					4525.67	5.12954e-05	4524.77	0.00827	4528.33	0.02837
					4529.6	4.23107e-05	4528.89	0.00827	4532.18	0.02839
					4533.54	4.33764e-05	4532.79	0.00827	4535.96	0.02838
					4537.31	5.54191e-05	4536.66	0.00828	4539.73	0.02837
					4541.17	5.53841e-05	4540.43	0.00828	4543.71	0.02839
					4544.97	5.48566e-05	4544.36	0.00828	4547.57	0.02837
					4548.84	6.50284e-05	4548.15	0.00829	4551.26	0.02839
					4552.73	6.15438e-05	4552.01	0.00829	4555.15	0.02838
					4556.63	5.67855e-05	4555.73	0.0083	4559.1	0.02837
					4560.44	6.25497e-05	4559.57	0.0083	4562.85	0.02836
					4564.34	5.4818e-05	4563.39	0.0083	4566.85	0.02838
					4568.26	4.53795e-05	4567.42	0.00831	4570.64	0.02838
					4572.1	4.20255e-05	4571.53	0.00831	4574.45	0.02837
					4575.9	2.98742e-05	4575.37	0.00831	4578.35	0.02839
					4579.84	1.44631e-05	4578.98	0.00832	4582.32	0.02838
					4583.79	3.4365e-06	4582.83	0.00832	4586.09	0.02841
					4587.71	-1.71643e-05	4586.88	0.00832	4589.9	0.0284
					4591.61	-3.99824e-05	4590.68	0.00832	4593.91	0.02839
					4595.3	-6.3144e-05	4594.52	0.00833	4597.8	0.02841
					4599.06	-8.6932e-05	4598.47	0.00833	4601.54	0.0284
					4603.03	-0.00011758	4602.35	0.00833	4605.28	0.02839
					4606.96	-0.000149967	4606.18	0.00833	4609.17	0.02838
					4610.79	-0.000182382	4610.05	0.00833	4613.09	0.02839
					4614.62	-0.000218085	4613.8	0.00834	4616.76	0.02838
					4618.53	-0.000255816	4617.67	0.00834	4620.7	0.02837
					4622.3	-0.000294671	4621.67	0.00834	4624.72	0.02838
					4626.41	-0.000337554	4625.44	0.00834	4628.63	0.02836
					4630.28	-0.000376544	4629.31	0.00834	4632.44	0.02835
					4633.98	-0.000414485	4633.36	0.00834	4636.34	0.02836
					4637.93	-0.000452681	4637.5	0.00834	4640.15	0.02834
					4641.91	-0.000489312	4641.28	0.00834	4644.03	0.02836
					4645.77	-0.000520287	4644.93	0.00835	4647.82	0.02835
					4649.54	-0.000548937	4648.85	0.00835	4651.66	0.02833
					4653.47	-0.000576288	4652.74	0.00835	4655.53	0.02832
					4657.33	-0.000594401	4656.67	0.00835	4659.35	0.02833
					4661.15	-0.000615508	4660.52	0.00835	4663.21	0.02832
					4665	-0.0006325	4664.36	0.00835	4667	0.02831
					4668.92	-0.00063882	4668.13	0.00835	4670.88	0.02832
					4672.73	-0.000649082	4672.04	0.00835	4674.85	0.0283
					4676.63	-0.000657754	4675.94	0.00835	4678.84	0.02829
					4680.45	-0.000650569	4679.94	0.00835	4682.51	0.02831
					4684.4	-0.000652955	4683.89	0.00835	4686.15	0.02831
					4688.29	-0.000641372	4687.77	0.00835	4690.16	0.02832
					4692.18	-0.000637481	4691.53	0.00835	4694.03	0.02834
					4696.05	-0.000631223	4695.48	0.00835	4697.75	0.02831
					4699.87	-0.000606151	4699.25	0.00835	4701.7	0.02832
					4703.85	-0.000597371	4703.01	0.00834	4705.48	0.02832
					4707.69	-0.000586099	4706.86	0.00834	4709.41	0.02831
					4711.45	-0.000573128	4710.81	0.00834	4713.3	0.02834
					4715.46	-0.000543437	4714.76	0.00834	4717.2	0.02833
					4719.35	-0.000530128	4718.66	0.00834	4721.07	0.02832
					4723.29	-0.000516796	4722.55	0.00834	4724.91	0.02832
					4727.16	-0.000488882	4726.35	0.00834	4728.84	0.02834
					4731.09	-0.000475866	4730.35	0.00834	4732.71	0.02833
					4734.85	-0.000426757	4734.2	0.00834	4736.65	0.02833
					4738.86	-0.000434777	4738.17	0.00834	4740.52	0.02836
					4742.72	-0.000425565	4742.15	0.00834	4744.34	0.02836
					4746.52	-0.000406758	4746.06	0.00834	4748.15	0.02835
					4750.27	-0.000401949	4749.89	0.00834	4752.18	0.02838
					4754.1	-0.000401055	4753.58	0.00834	4756.15	0.02837
					4757.94	-0.000391519	4757.44	0.00834	4759.9	0.02837
					4761.88	-0.000398922	4761.37	0.00834	4763.58	0.0284
					4765.78	-0.000409013	4765.35	0.00834	4767.48	0.0284
					4769.81	-0.000414672	4769.14	0.00834	4771.52	0.02839
					4773.63	-0.000429804	4773.03	0.00834	4775.35	0.02842
					4777.41	-0.000446351	4776.96	0.00834	4779.11	0.02842
					4781.31	-0.000460528	4780.86	0.00834	4782.95	0.02841
					4785.13	-0.000479899	4784.72	0.00834	4786.83	0.02844
					4789.03	-0.000500665	4788.58	0.00834	4790.8	0.02844
					4793.07	-0.000517478	4792.5	0.00834	4794.56	0.02843
					4796.95	-0.000538887	4796.4	0.00834	4798.49	0.02845
					4800.78	-0.000559669	4800.27	0.00834	4802.32	0.02845
					4804.6	-0.000574638	4804.44	0.00834	4806.09	0.02849
					4808.56	-0.000596338	4808.3	0.00834	4809.99	0.02848
					4812.45	-0.000617114	4812.08	0.00834	4813.96	0.02847
					4816.39	-0.000633159	4816.01	0.00834	4817.9	0.02847
					4820.27	-0.000652832	4820.11	0.00834	4821.68	0.02849
					4824.18	-0.000671717	4823.99	0.00834	4825.68	0.02849
					4827.95	-0.000688264	4827.89	0.00834	4829.68	0.02848
					4831.79	-0.000696318	4831.7	0.00834	4833.52	0.02851
					4835.74	-0.000711276	4835.58	0.00835	4837.44	0.0285
					4839.72	-0.000707838	4839.57	0.00835	4841.18	0.0285
					4843.78	-0.00072884	4843.38	0.00835	4845.08	0.02853
					4847.77	-0.000737255	4847.31	0.00835	4849	0.02852
					4851.6	-0.000741779	4851.25	0.00835	4852.95	0.02852
					4855.52	-0.000731365	4855.29	0.00835	4856.95	0.02853
					4859.39	-0.000730381	4859.25	0.00835	4860.8	0.02853
					4863.24	-0.000711177	4862.88	0.00835	4864.63	0.02852
					4867.2	-0.000704988	4866.74	0.00835	4868.35	0.02855
					4871.04	-0.000695682	4870.69	0.00835	4872.29	0.02854
					4875	-0.00068557	4874.56	0.00835	4876.1	0.02853
					4878.96	-0.000659442	4878.44	0.00834	4879.93	0.02855
					4882.82	-0.000643844	4882.24	0.00834	4883.91	0.02854
					4886.59	-0.000625289	4886.13	0.00834	4887.79	0.02854
					4890.52	-0.000585813	4889.98	0.00834	4891.62	0.02853
					4894.56	-0.000565941	4893.97	0.00834	4895.59	0.02851
					4898.39	-0.0005425	4897.99	0.00834	4899.63	0.02852
					4902.25	-0.000495348	4901.83	0.00834	4903.41	0.02851
					4906.14	-0.000469532	4905.73	0.00833	4907.21	0.02849
					4910.04	-0.000443256	4909.77	0.00833	4911.04	0.0285
					4913.88	-0.000398753	4913.48	0.00833	4914.89	0.02851
					4917.73	-0.000372011	4917.26	0.00833	4918.85	0.02846
					4921.61	-0.000346215	4921.22	0.00832	4922.6	0.02847
					4925.68	-0.000301511	4925.18	0.00832	4926.57	0.02845
					4929.58	-0.000278697	4929.02	0.00832	4930.51	0.02843
					4933.42	-0.000257125	4932.97	0.00832	4934.46	0.02843
					4937.2	-0.000221142	4936.86	0.00831	4938.3	0.02841
					4941	-0.000202413	4940.69	0.00831	4942.12	0.02839
					4944.83	-0.00016658	4944.52	0.00831	4945.95	0.02839
					4948.68	-0.000133854	4948.38	0.0083	4949.84	0.02837
					4952.65	-0.000140237	4952.3	0.0083	4953.67	0.02835
					4956.51	-0.000112083	4956.13	0.00829	4957.53	0.02836
					4960.33	-0.000102627	4959.99	0.00829	4961.4	0.02834
					4964.16	-9.50481e-05	4963.9	0.00828	4965.32	0.02832
					4968.1	-7.91259e-05	4968.01	0.00828	4969.18	0.02832
					4972.01	-7.68824e-05	4971.96	0.00827	4972.95	0.02831
					4975.99	-7.69738e-05	4975.97	0.00827	4976.94	0.02828
					4979.77	-6.48628e-05	4979.9	0.00826	4980.85	0.02829
					4983.61	-6.82833e-05	4983.68	0.00826	4984.68	0.02827
					4987.56	-7.41902e-05	4987.52	0.00825	4988.51	0.02826
					4991.45	-7.08449e-05	4991.58	0.00825	4992.36	0.02827
					4995.38	-8.00612e-05	4995.32	0.00824	4996.17	0.02825
					4999.4	-9.41228e-05	4999.07	0.00824	5000.13	0.02823
					5003.22	-9.59827e-05	5003.03	0.00823	5004.15	0.02823
					5007.14	-0.000110071	5006.99	0.00822	5007.95	0.02822
					5010.96	-0.000124648	5010.93	0.00822	5011.85	0.0282
					5014.92	-0.000135588	5014.86	0.00821	5015.71	0.02821
					5018.94	-0.000156084	5018.54	0.00821	5019.51	0.02823
					5022.8	-0.000176315	5022.5	0.0082	5023.32	0.02819
					5026.7	-0.000193706	5026.41	0.00819	5027.12	0.0282
					5030.7	-0.000217205	5030.17	0.00819	5030.95	0.02819
					5034.66	-0.000240546	5034.19	0.00818	5034.97	0.02817
					5038.56	-0.000257936	5038.14	0.00818	5038.98	0.02818
					5042.39	-0.00027911	5042.05	0.00817	5042.94	0.02816
					5046.22	-0.000299191	5045.92	0.00817	5046.88	0.02815
					5050.14	-0.000312014	5049.91	0.00816	5050.74	0.02817
					5053.97	-0.000323137	5053.84	0.00816	5054.57	0.02816
					5057.76	-0.000343538	5057.49	0.00815	5058.56	0.02815
					5061.67	-0.000352286	5061.25	0.00815	5062.57	0.02817
					5065.62	-0.000366362	5065.1	0.00814	5066.24	0.02816
					5069.49	-0.000378269	5068.99	0.00814	5069.94	0.02816
					5073.25	-0.000388294	5073.13	0.00814	5073.85	0.02819
					5077.23	-0.000389182	5076.97	0.00813	5077.83	0.02819
					5081.33	-0.000400244	5081	0.00813	5081.75	0.02818
					5085.11	-0.000407448	5084.92	0.00813	5085.73	0.02818
					5089.01	-0.000407394	5088.72	0.00812	5089.72	0.02821
					5092.95	-0.000415198	5092.56	0.00812	5093.47	0.02821
					5096.68	-0.000420843	5096.59	0.00812	5097.25	0.02821
					5100.61	-0.000417017	5100.25	0.00812	5101.23	0.02823
					5104.54	-0.00042372	5104.24	0.00811	5105.25	0.02823
					5108.61	-0.000431649	5108.04	0.00811	5108.92	0.02823
					5112.41	-0.000425818	5111.87	0.00811	5112.8	0.02827
					5116.09	-0.000430519	5115.97	0.00811	5116.56	0.02827
					5120	-0.000438009	5119.61	0.00811	5120.52	0.0283
					5124.07	-0.000440913	5123.55	0.0081	5124.51	0.02829
					5127.81	-0.000449704	5127.73	0.0081	5128.65	0.02828
					5131.54	-0.000460058	5131.74	0.0081	5132.51	0.02831
					5135.45	-0.000464883	5135.63	0.0081	5136.28	0.02834
					5139.72	-0.000482809	5139.61	0.0081	5140.15	0.0283
					5143.61	-0.000489054	5143.27	0.0081	5143.95	0.02834
					5147.51	-0.000502838	5147.1	0.0081	5148.01	0.02833
					5151.34	-0.000514901	5151.26	0.0081	5151.76	0.02833
					5155.22	-0.000525532	5155.21	0.0081	5155.44	0.02836
					5159.03	-0.000525665	5158.91	0.0081	5159.3	0.02835
					5162.96	-0.000532053	5162.73	0.0081	5163.34	0.02834
					5166.85	-0.000523212	5166.59	0.0081	5167.43	0.02837
					5170.68	-0.000513121	5170.67	0.00811	5171.28	0.02836
					5174.72	-0.000523574	5174.65	0.00811	5174.95	0.02836
					5178.76	-0.000509984	5178.64	0.00811	5178.71	0.02839
					5182.65	-0.000503648	5182.69	0.00811	5182.65	0.02838
					5186.45	-0.000494048	5186.64	0.00811	5186.56	0.02837
					5190.35	-0.000464617	5190.38	0.00812	5190.36	0.02838
					5194.31	-0.000450582	5194.18	0.00812	5194.5	0.02837
					5198.18	-0.000433419	5198.11	0.00812	5198.28	0.02836
					5202.14	-0.000393614	5201.95	0.00812	5202.14	0.02838
					5206.01	-0.000371426	5205.85	0.00813	5206.18	0.02837
					5210.03	-0.000349206	5209.67	0.00813	5210.05	0.02836
					5213.83	-0.000306452	5213.81	0.00813	5213.94	0.02839
					5217.66	-0.000280181	5217.64	0.00814	5217.83	0.02838
					5221.63	-0.00025482	5221.48	0.00814	5221.89	0.02836
					5225.67	-0.00020747	5225.3	0.00815	5225.53	0.02839
					5229.71	-0.000183666	5229.24	0.00815	5229.29	0.02839
					5233.48	-0.000158206	5233.21	0.00816	5233.31	0.02838
					5237.39	-0.000113228	5237.02	0.00816	5237.47	0.0284
					5241.33	-9.16274e-05	5240.85	0.00817	5241.42	0.02839
					5245.09	-6.9065e-05	5244.77	0.00817	5245.31	0.0284
					5248.92	-3.29822e-05	5248.64	0.00818	5249.13	0.0284
					5252.81	-1.44658e-05	5252.57	0.00818	5253.02	0.02839
					5256.76	1.5427e-06	5256.6	0.00819	5257	0.02838
					5260.65	3.40239e-05	5260.4	0.00819	5260.69	0.02841
					5264.64	4.36017e-05	5264.31	0.0082	5264.45	0.0284
					5268.56	5.04966e-05	5268.19	0.0082	5268.34	0.02839
					5272.34	6.58385e-05	5271.87	0.00821	5272.27	0.02842
					5276.12	6.59333e-05	5275.78	0.00821	5276.09	0.02841
					5280.11	7.11172e-05	5279.83	0.00822	5280.01	0.0284
					5283.98	6.19727e-05	5283.78	0.00822	5283.99	0.02842
					5288.01	4.81522e-05	5287.65	0.00823	5287.86	0.02841
					5291.91	3.28916e-05	5291.85	0.00823	5291.49	0.02841
					5295.81	2.13821e-05	5295.72	0.00824	5295.49	0.02843
					5299.7	9.31681e-07	5299.51	0.00824	5299.41	0.02842
					5303.57	-2.10836e-05	5303.57	0.00825	5303.31	0.02841
					5307.41	-3.98213e-05	5307.48	0.00825	5307.2	0.02843
					5311.31	-6.35691e-05	5311.3	0.00826	5310.98	0.02842
					5315.31	-8.85468e-05	5315	0.00827	5315.03	0.0284
					5319.32	-0.000109446	5318.94	0.00827	5319.06	0.02842
					5323.27	-0.00013459	5322.97	0.00828	5322.85	0.02841
					5327	-0.000158066	5326.98	0.00828	5326.54	0.0284
					5330.88	-0.000183225	5330.93	0.00829	5330.35	0.02842
					5334.8	-0.000205399	5334.93	0.00829	5334.09	0.0284
					5338.7	-0.000230566	5338.75	0.0083	5338.04	0.02838
					5342.62	-0.000250697	5342.55	0.0083	5342.14	0.02838
					5346.59	-0.000274891	5346.44	0.00831	5346.17	0.02835
					5350.56	-0.000297684	5350.29	0.00831	5349.99	0.02833
					5354.49	-0.000318591	5353.98	0.00832	5353.92	0.02834
					5358.25	-0.000328876	5357.93	0.00832	5357.81	0.02834
					5362.2	-0.000345686	5361.83	0.00833	5361.68	0.02829
					5366.24	-0.000361865	5365.64	0.00833	5365.57	0.0283
					5369.92	-0.000367122	5369.6	0.00834	5369.34	0.02828
					5373.63	-0.000378505	5373.55	0.00834	5373.21	0.02825
					5377.55	-0.000391874	5377.42	0.00835	5377.14	0.02825
					5381.4	-0.000396157	5381.47	0.00835	5381.09	0.02822
					5385.38	-0.000410461	5385.35	0.00835	5385.2	0.02819
					5389.25	-0.000423845	5389.07	0.00836	5389.11	0.0282
					5393.27	-0.000424317	5393.01	0.00836	5392.98	0.02817
					5397.27	-0.000445697	5396.99	0.00837	5396.96	0.02815
					5401.14	-0.000459867	5400.99	0.00837	5400.77	0.02815
					5405.02	-0.00046807	5404.89	0.00837	5404.56	0.02813
					5408.8	-0.000481308	5408.69	0.00838	5408.49	0.02811
					5412.68	-0.000495946	5412.58	0.00838	5412.34	0.02813
					5416.62	-0.000503196	5416.69	0.00838	5416.24	0.02811
					5420.52	-0.000518619	5420.31	0.00838	5420.18	0.0281
					5424.52	-0.000535588	5424.23	0.00839	5424.23	0.02811
					5428.39	-0.000546296	5428.21	0.00839	5427.98	0.02811
					5432.27	-0.00056314	5432.16	0.00839	5431.89	0.0281
					5436.08	-0.000579367	5436.08	0.00839	5435.87	0.02812
					5440.11	-0.000590052	5440.06	0.0084	5439.66	0.02811
					5444	-0.000605946	5443.98	0.0084	5443.46	0.02811
					5447.69	-0.00061921	5447.9	0.0084	5447.4	0.02814
					5451.57	-0.000623952	5451.81	0.0084	5451.38	0.02813
					5455.6	-0.000636986	5455.81	0.00841	5455.2	0.02813
					5459.51	-0.000639692	5459.68	0.00841	5459.09	0.02816
					5463.6	-0.000649881	5463.47	0.00841	5462.97	0.02816
					5467.51	-0.000657133	5467.42	0.00841	5466.84	0.02818
					5471.36	-0.000651673	5471.27	0.00842	5470.68	0.02818
					5475.31	-0.000657664	5475.19	0.00842	5474.53	0.02818
					5479.31	-0.000663796	5479.2	0.00842	5478.34	0.02818
					5483.34	-0.000670222	5483.15	0.00843	5482.34	0.02821
					5487.19	-0.000663351	5487.05	0.00843	5486.39	0.0282
					5490.89	-0.000666881	5490.97	0.00843	5490.26	0.02819
					5494.77	-0.000672715	5494.82	0.00844	5494.14	0.02822
					5498.74	-0.000671004	5498.72	0.00844	5498.04	0.02821
					5502.74	-0.000666922	5502.53	0.00845	5501.91	0.02821
					5506.77	-0.000685452	5506.59	0.00845	5505.93	0.02824
					5510.59	-0.000678584	5510.72	0.00846	5509.83	0.02824
					5514.65	-0.000684863	5514.42	0.00846	5513.7	0.02824
					5518.64	-0.00068974	5518.29	0.00847	5517.65	0.02828
					5522.35	-0.000681961	5522.11	0.00848	5521.55	0.02828
					5526.15	-0.000683572	5525.9	0.00848	5525.36	0.02828
					5530.07	-0.000672601	5529.8	0.00849	5529.5	0.02831
					5533.97	-0.000673571	5533.65	0.00849	5533.36	0.02831
					5537.81	-0.000673453	5537.62	0.0085	5537.1	0.02832
					5541.85	-0.00066087	5541.68	0.0085	5541.13	0.02836
					5545.66	-0.000658568	5545.57	0.00851	5545.06	0.02837
					5549.64	-0.000657009	5549.37	0.00852	5549.05	0.02837
					5553.5	-0.00064166	5553.26	0.00852	5553.03	0.02841
					5557.37	-0.000636351	5557.11	0.00853	5556.78	0.02841
					5561.16	-0.00062917	5561.15	0.00853	5560.77	0.02841
					5565.07	-0.000606104	5565.01	0.00854	5564.75	0.02846
					5569.01	-0.000598584	5568.94	0.00855	5568.56	0.02846
					5572.98	-0.000590898	5572.97	0.00855	5572.46	0.02847
					5576.91	-0.000565617	5576.89	0.00856	5576.47	0.0285
					5580.73	-0.000555613	5580.63	0.00856	5580.34	0.02854
					5584.71	-0.000546659	5584.56	0.00857	5584.07	0.02851
					5588.71	-0.000524057	5588.43	0.00857	5587.97	0.02851
					5592.44	-0.000510772	5592.43	0.00858	5591.9	0.02854
					5596.29	-0.000497925	5596.39	0.00858	5595.68	0.02854
					5600.29	-0.000453639	5600.38	0.00858	5599.68	0.02854
					5604.08	-0.000452748	5604.32	0.00859	5603.53	0.02858
					5608	-0.000439571	5608.18	0.00859	5607.43	0.02857
					5612.04	-0.000428082	5612.22	0.0086	5611.35	0.02857
					5615.96	-0.000403136	5616.04	0.0086	5615.28	0.0286
					5620.07	-0.000394479	5619.98	0.0086	5618.98	0.02861
					5624.06	-0.000385689	5624.07	0.00861	5622.86	0.02863
					5628.09	-0.000361963	5627.86	0.00861	5626.99	0.02862
					5631.86	-0.000353535	5631.57	0.00861	5630.86	0.02861
					5635.72	-0.000331099	5635.5	0.00861	5634.78	0.0286
					5639.73	-0.000326968	5639.62	0.00862	5638.63	0.02862
					5643.62	-0.00032252	5643.71	0.00862	5642.48	0.02861
					5647.32	-0.00030586	5647.5	0.00862	5646.38	0.0286
					5651.36	-0.000304201	5651.44	0.00862	5650.21	0.02861
					5655.33	-0.000302403	5655.14	0.00862	5654.19	0.02859
					5659.16	-0.000299217	5659	0.00862	5658.13	0.0286
					5663.12	-0.000282345	5663.12	0.00863	5662.1	0.02858
					5666.98	-0.000278686	5667.03	0.00863	5666.03	0.02856
					5670.76	-0.00026248	5670.96	0.00863	5669.92	0.02856
					5674.7	-0.000258326	5675.02	0.00863	5673.8	0.02854
					5678.74	-0.000254307	5678.82	0.00863	5677.66	0.02851
					5682.73	-0.000233499	5682.66	0.00863	5681.65	0.02851
					5686.69	-0.000227291	5686.54	0.00863	5685.47	0.02848
					5690.42	-0.000218339	5690.44	0.00863	5689.41	0.02848
					5694.49	-0.00019577	5694.42	0.00862	5693.32	0.02845
					5698.29	-0.000186478	5698.38	0.00862	5697.31	0.02842
					5702.04	-0.000176402	5702.08	0.00862	5701.19	0.0284
					5706.06	-0.000155899	5705.94	0.00862	5705.19	0.02837
					5710.05	-0.000147022	5709.87	0.00862	5709.17	0.02837
					5714.11	-0.000137976	5713.65	0.00862	5712.83	0.02835
					5717.95	-9.07977e-05	5717.65	0.00861	5716.76	0.02833
					5721.59	-9.41106e-05	5721.66	0.00861	5720.86	0.02832
					5725.56	-8.25686e-05	5725.5	0.00861	5724.69	0.0283
					5729.47	-5.20335e-05	5729.38	0.00861	5728.43	0.02828
					5733.29	-3.86446e-05	5733.38	0.0086	5732.3	0.0283
					5737.03	-2.49634e-05	5737.39	0.0086	5736.2	0.02828
					5740.9	5.23747e-07	5741.15	0.0086	5740.2	0.02825
					5744.87	1.06555e-05	5745.09	0.0086	5744.1	0.02826
					5748.76	2.06086e-05	5748.94	0.00859	5747.96	0.02824
					5752.72	4.51821e-05	5752.88	0.00859	5751.74	0.02823
					5756.65	5.20019e-05	5756.8	0.00858	5755.73	0.02824
					5760.56	5.77164e-05	5760.63	0.00858	5759.67	0.02822
					5764.34	7.39224e-05	5764.56	0.00858	5763.5	0.0282
					5768.38	7.51123e-05	5768.61	0.00857	5767.27	0.02822
					5772.5	7.44286e-05	5772.53	0.00857	5771.22	0.0282
					5776.38	8.8456e-05	5776.38	0.00857	5775.21	0.02818
					5780.2	8.85057e-05	5780.16	0.00856	5779.24	0.02818
					5784.31	8.5317e-05	5784.24	0.00856	5783.15	0.02816
					5788.23	9.60589e-05	5788.17	0.00856	5786.85	0.02821
					5792.13	9.32845e-05	5792.01	0.00855	5790.71	0.02816
					5795.88	9.10939e-05	5796.03	0.00855	5794.83	0.02814
					5799.78	9.53982e-05	5800.06	0.00855	5798.66	0.02815
					5803.69	8.96342e-05	5803.85	0.00855	5802.39	0.02814
					5807.64	8.296e-05	5807.78	0.00854	5806.28	0.02812
					5811.61	7.51772e-05	5811.85	0.00854	5810.24	0.0281
					5815.65	8.76738e-05	5815.71	0.00854	5814.13	0.02811
					5819.57	6.88858e-05	5819.66	0.00854	5818.06	0.0281
					5823.47	6.07696e-05	5823.65	0.00854	5822.02	0.02808
					5827.3	6.39561e-05	5827.46	0.00854	5825.83	0.0281
					5831.26	5.55381e-05	5831.4	0.00854	5829.77	0.02808
					5835.25	4.72955e-05	5835.39	0.00854	5833.78	0.02809
					5838.93	5.12176e-05	5839.32	0.00854	5837.7	0.02808
					5842.78	4.60801e-05	5843.28	0.00854	5841.47	0.02807
					5846.72	5.29007e-05	5847.2	0.00854	5845.28	0.02809
					5850.79	4.79649e-05	5851.08	0.00854	5849.18	0.02808
					5854.84	4.39856e-05	5854.71	0.00854	5853.02	0.02807
					5858.72	5.20386e-05	5858.51	0.00854	5856.98	0.0281
					5862.63	5.08481e-05	5862.47	0.00854	5861.05	0.02808
					5866.49	5.0737e-05	5866.6	0.00854	5865.2	0.02807
					5870.31	5.17156e-05	5870.51	0.00855	5869.11	0.02809
					5874.12	6.74455e-05	5874.19	0.00855	5872.91	0.02809
					5878.16	6.75414e-05	5878.07	0.00855	5876.8	0.02808
					5882.05	6.91602e-05	5882.12	0.00856	5880.73	0.02811
					5885.98	8.38338e-05	5886.03	0.00856	5884.69	0.0281
					5889.74	8.52688e-05	5889.78	0.00856	5888.61	0.02809
					5893.52	8.54587e-05	5893.9	0.00857	5892.39	0.02812
					5897.62	9.01246e-05	5897.66	0.00857	5896.37	0.0281
					5901.6	8.4375e-05	5901.44	0.00857	5900.28	0.02813
					5905.43	7.76631e-05	5905.43	0.00858	5904.19	0.02812
					5909.5	7.46162e-05	5909.39	0.00858	5907.92	0.02812
					5913.47	5.89882e-05	5913.28	0.00858	5911.94	0.02812
					5917.29	4.17351e-05	5917.2	0.00859	5915.9	0.02814
					5921.1	3.09265e-05	5921.14	0.00859	5919.73	0.02814
					5924.99	2.39246e-06	5924.96	0.0086	5923.61	0.02814
					5929.1	-2.4197e-05	5928.99	0.0086	5927.61	0.02815
					5932.97	-4.53577e-05	5932.92	0.0086	5931.54	0.02815
					5936.84	-7.10757e-05	5936.78	0.00861	5935.53	0.02814
					5940.92	-9.9402e-05	5940.72	0.00861	5939.3	0.02817
					5944.72	-0.000121845	5944.79	0.00861	5943.33	0.02815
					5948.61	-0.000149123	5948.65	0.00862	5947.15	0.02815
					5952.49	-0.000176873	5952.62	0.00862	5950.96	0.02817
					5956.37	-0.000202589	5956.6	0.00863	5955.03	0.02816
					5960.36	-0.00023172	5960.47	0.00863	5958.81	0.02815
					5964.24	-0.000259479	5964.38	0.00863	5962.67	0.02816
					5968.26	-0.000284214	5968.29	0.00863	5966.57	0.02815
					5972.2	-0.000310376	5972.12	0.00864	5970.52	0.02813
					5976.08	-0.000334691	5976.07	0.00864	5974.31	0.02815
					5979.96	-0.000351757	5980.1	0.00864	5978.26	0.02814
					5983.88	-0.000372434	5984.04	0.00864	5982.22	0.02812
					5987.84	-0.000391526	5987.99	0.00865	5986.19	0.02812
					5991.81	-0.000403232	5991.76	0.00865	5990.19	0.0281
					5995.69	-0.000417631	5995.67	0.00865	5994.02	0.02808
					5999.52	-0.000430011	5999.59	0.00865	5997.83	0.0281
					6003.54	-0.000432899	6003.63	0.00865	6001.79	0.02808
					6007.39	-0.000441824	6007.7	0.00865	6005.63	0.02806
					6011.15	-0.000448542	6011.53	0.00866	6009.62	0.0281
					6015.02	-0.000446303	6015.32	0.00866	6013.76	0.02806
					6019.02	-0.000452185	6019.39	0.00866	6017.75	0.02804
					6023.06	-0.000444406	6023.15	0.00866	6021.67	0.02803
					6027.02	-0.000446532	6027.02	0.00866	6025.47	0.02804
					6030.86	-0.000446328	6030.96	0.00866	6029.23	0.02804
					6034.74	-0.000430718	6034.75	0.00866	6033.08	0.02803
					6038.78	-0.000418441	6038.76	0.00866	6037.05	0.02805
					6042.7	-0.000425836	6042.74	0.00866	6041	0.02804
					6046.62	-0.00042177	6046.63	0.00866	6044.98	0.02803
					6050.33	-0.000404256	6050.56	0.00866	6048.93	0.02806
					6054.15	-0.000399584	6054.32	0.00867	6052.83	0.02806
					6058.23	-0.000383526	6058.23	0.00867	6056.75	0.02805
					6062.23	-0.000382733	6062.13	0.00867	6060.71	0.02808
					6066.08	-0.000381358	6066.08	0.00867	6064.65	0.02807
					6069.84	-0.000366641	6070.1	0.00867	6068.56	0.02807
					6073.59	-0.000366395	6074.03	0.00867	6072.4	0.0281
					6077.7	-0.000370283	6077.9	0.00867	6076.33	0.0281
					6081.89	-0.000366933	6081.75	0.00868	6080.25	0.02809
					6085.79	-0.00037149	6085.71	0.00868	6084.19	0.02811
					6089.63	-0.000376868	6089.61	0.00868	6088.02	0.02811
					6093.65	-0.000375613	6093.43	0.00868	6092.04	0.0281
					6097.53	-0.000385687	6097.27	0.00869	6095.95	0.02813
					6101.53	-0.000398714	6101.2	0.00869	6099.71	0.02813
					6105.46	-0.000406578	6105.39	0.00869	6103.5	0.02813
					6109.36	-0.000422145	6109.32	0.0087	6107.39	0.02816
					6113.22	-0.000438522	6113.26	0.0087	6111.45	0.02814
					6117.04	-0.000448936	6117.19	0.0087	6115.43	0.02814
					6120.89	-0.000467654	6120.96	0.00871	6119.36	0.02815
					6124.81	-0.000487785	6124.86	0.00871	6123.33	0.02818
					6128.89	-0.00051006	6128.89	0.00871	6126.99	0.02814
					6132.61	-0.000523475	6132.87	0.00872	6130.86	0.02817
					6136.43	-0.00054394	6136.9	0.00872	6134.82	0.02816
					6140.53	-0.000566992	6140.88	0.00873	6138.87	0.02819
					6144.59	-0.000585825	6144.76	0.00873	6142.75	0.02818
					6148.49	-0.000602188	6148.65	0.00874	6146.46	0.02818
					6152.31	-0.000623901	6152.56	0.00874	6150.49	0.0282
					6156.18	-0.000646549	6156.54	0.00874	6154.35	0.0282
					6160.15	-0.000670435	6160.51	0.00875	6158.22	0.02819
					6164.1	-0.000689125	6164.35	0.00875	6162	0.02823
					6168.08	-0.000712847	6168.23	0.00876	6166.05	0.02823
					6171.88	-0.000733946	6172.19	0.00876	6169.9	0.02823
					6175.69	-0.000749397	6175.92	0.00877	6173.84	0.02825
					6179.65	-0.000769342	6179.8	0.00877	6177.85	0.02825
					6183.51	-0.000786804	6183.83	0.00877	6181.86	0.02825
					6187.39	-0.000795946	6187.68	0.00878	6185.62	0.02829
					6191.31	-0.000811828	6191.55	0.00878	6189.57	0.0283
					6195.37	-0.000828294	6195.34	0.00878	6193.54	0.0283
					6199.26	-0.000835864	6199.17	0.00879	6197.36	0.02834
					6203.06	-0.000847852	6203.2	0.00879	6201.29	0.02834
					6206.87	-0.000858737	6207.36	0.00879	6205.37	0.02834
					6210.72	-0.000868651	6211.1	0.0088	6209.19	0.02837
					6214.72	-0.000868021	6214.82	0.0088	6213.3	0.02837
					6218.76	-0.000876181	6218.71	0.0088	6217.1	0.02837
					6222.6	-0.000880601	6222.78	0.0088	6221.01	0.0284
					6226.57	-0.000871496	6226.8	0.00881	6224.96	0.0284
					6230.48	-0.000872292	6230.6	0.00881	6228.92	0.0284
					6234.32	-0.000871071	6234.44	0.00881	6232.74	0.02846
					6238.21	-0.000859009	6238.31	0.00881	6236.65	0.02842
					6242.09	-0.000857459	6242.17	0.00882	6240.48	0.02841
					6246.02	-0.000842545	6246.15	0.00882	6244.43	0.02844
					6249.94	-0.000841624	6250.04	0.00882	6248.51	0.02843
					6253.83	-0.000840706	6254.05	0.00882	6252.41	0.02842
					6257.86	-0.000840842	6258.29	0.00882	6256.1	0.02842
					6261.68	-0.000813555	6262.05	0.00883	6259.81	0.02845
					6265.66	-0.000826123	6265.91	0.00883	6263.78	0.02844
					6269.53	-0.000807292	6269.93	0.00883	6267.84	0.02842
					6273.46	-0.000802438	6273.84	0.00883	6271.81	0.02843
					6277.38	-0.000796157	6277.77	0.00883	6275.71	0.02841
					6281.36	-0.000772434	6281.6	0.00883	6279.62	0.02843
					6285.44	-0.000764556	6285.49	0.00883	6283.59	0.02841
					6289.26	-0.00075345	6289.48	0.00883	6287.49	0.02839
					6293.27	-0.000730338	6293.23	0.00883	6291.41	0.02841
					6297.08	-0.000717832	6297.19	0.00884	6295.31	0.02839
					6300.98	-0.000706056	6301.31	0.00884	6299.24	0.02838
					6305.12	-0.000678052	6305.27	0.00883	6303.02	0.02839
					6308.9	-0.000663967	6309.12	0.00883	6306.82	0.02838
					6312.7	-0.000649562	6313.01	0.00883	6310.74	0.02836
					6316.67	-0.000617525	6316.91	0.00883	6314.67	0.02838
					6320.62	-0.00060354	6321	0.00883	6318.67	0.02837
					6324.74	-0.000591094	6324.87	0.00883	6322.48	0.02836
					6328.63	-0.000562671	6328.61	0.00883	6326.57	0.02837
					6332.51	-0.000549198	6332.54	0.00883	6330.5	0.02836
					6336.32	-0.000535733	6336.34	0.00882	6334.36	0.02835
					6340.3	-0.000525207	6340.31	0.00882	6338.11	0.02837
					6344.2	-0.000499305	6344.22	0.00882	6342.19	0.02836
					6347.93	-0.000491045	6348.22	0.00882	6346.3	0.02834
					6351.86	-0.000475823	6352.02	0.00881	6350.2	0.02834
					6355.78	-0.000474107	6355.88	0.00881	6354.02	0.02836
					6359.79	-0.000475039	6359.95	0.00881	6357.86	0.02835
					6363.74	-0.00046467	6364.02	0.0088	6361.95	0.02834
					6367.53	-0.000467395	6367.77	0.0088	6365.94	0.02835
					6371.34	-0.000460221	6371.67	0.00879	6369.82	0.02834
					6375.3	-0.000467918	6375.57	0.00879	6373.79	0.02833
					6379.33	-0.000477482	6379.46	0.00878	6377.59	0.02835
					6383.23	-0.000487237	6383.52	0.00878	6381.41	0.02834
					6387.04	-0.00049091	6387.4	0.00877	6385.46	0.02833
					6390.84	-0.000503359	6391.19	0.00877	6389.46	0.02835
					6394.76	-0.000518609	6394.99	0.00876	6393.26	0.02835
					6398.76	-0.00052897	6399.01	0.00876	6397.13	0.02836
					6402.69	-0.000547201	6402.92	0.00875	6400.89	0.02836
					6406.69	-0.000566365	6406.76	0.00875	6404.81	0.02835
					6410.72	-0.000578604	6410.8	0.00874	6408.95	0.02837
					6414.68	-0.000596036	6414.72	0.00874	6412.8	0.02836
					6418.59	-0.000611451	6418.73	0.00873	6416.56	0.02835
					6422.5	-0.000618691	6422.79	0.00873	6420.67	0.02834
					6426.29	-0.000628792	6426.73	0.00872	6424.55	0.02835
					6430.29	-0.000638827	6430.64	0.00872	6428.36	0.02834
					6434.29	-0.000635588	6434.56	0.00871	6432.29	0.02832
					6438.3	-0.000641307	6438.45	0.00871	6436.16	0.02834
					6442.19	-0.000645012	6442.51	0.0087	6439.98	0.02833
					6445.92	-0.000646264	6446.19	0.0087	6444.01	0.02831
					6450.01	-0.000641111	6450.13	0.00869	6447.86	0.02832
					6454.02	-0.000644172	6454.1	0.00869	6451.7	0.0283
					6457.92	-0.000645977	6458.02	0.00869	6455.63	0.02831
					6461.62	-0.000631532	6461.98	0.00868	6459.65	0.02828
					6465.58	-0.00063129	6465.94	0.00868	6463.54	0.02826
					6469.49	-0.000614248	6469.88	0.00868	6467.45	0.02824
					6473.34	-0.000608712	6473.78	0.00867	6471.34	0.02825
					6477.34	-0.000602481	6477.65	0.00867	6475.11	0.02824
					6481.31	-0.000581041	6481.5	0.00867	6479.16	0.02822
					6485.37	-0.000553601	6485.28	0.00866	6483.1	0.02823
					6489.31	-0.000559641	6489.16	0.00866	6487.15	0.0282
					6493.23	-0.000528941	6493.07	0.00866	6490.98	0.02822
					6497.14	-0.000516005	6497.15	0.00866	6494.8	0.0282
					6501	-0.000502756	6501	0.00865	6498.7	0.02819
					6504.93	-0.00047266	6504.87	0.00865	6502.74	0.0282
					6508.82	-0.000461144	6508.83	0.00865	6506.57	0.02819
					6512.79	-0.000451003	6512.61	0.00865	6510.42	0.02818
					6516.72	-0.000440884	6516.5	0.00865	6514.37	0.02817
					6520.63	-0.000417886	6520.45	0.00865	6518.3	0.02818
					6524.55	-0.000407913	6524.52	0.00865	6522.27	0.02817
					6528.28	-0.000395652	6528.45	0.00864	6526.31	0.02815
					6532.18	-0.000366691	6532.26	0.00864	6530.23	0.02817
					6536.05	-0.000354524	6536.23	0.00864	6534.14	0.02816
					6540.04	-0.000330254	6540.11	0.00864	6538.21	0.02814
					6543.74	-0.000316731	6543.9	0.00864	6542.22	0.02816
					6547.75	-0.000306424	6547.75	0.00864	6546.01	0.02815
					6551.83	-0.00028039	6551.72	0.00864	6549.71	0.02814
					6555.65	-0.000269831	6555.72	0.00864	6553.62	0.02816
					6559.54	-0.000260646	6559.71	0.00864	6557.56	0.02815
					6563.34	-0.000234857	6563.47	0.00864	6561.54	0.02813
					6567.24	-0.000227416	6567.3	0.00864	6565.44	0.02819
					6571.25	-0.00022151	6571.26	0.00864	6569.55	0.02814
					6575.16	-0.000204009	6575.32	0.00864	6573.49	0.02813
					6579.03	-0.000199227	6579.39	0.00864	6577.31	0.02815
					6583.12	-0.000198005	6583.08	0.00864	6581.19	0.02814
					6586.97	-0.000182724	6587.02	0.00864	6584.96	0.02817
					6590.83	-0.000183468	6591.07	0.00864	6588.99	0.02816
					6594.78	-0.000174909	6594.98	0.00864	6592.82	0.02815
					6598.71	-0.000180328	6598.96	0.00864	6596.65	0.02818
					6602.62	-0.000189681	6602.71	0.00864	6600.51	0.02818
					6606.48	-0.000197176	6606.62	0.00864	6604.55	0.02817
					6610.44	-0.000196626	6610.41	0.00865	6608.41	0.02817
					6614.38	-0.000207222	6614.4	0.00865	6612.26	0.02819
					6618.32	-0.000218624	6618.49	0.00865	6616.15	0.02819
					6622.06	-0.000219224	6622.43	0.00865	6620.15	0.02822
					6626.06	-0.000231714	6626.25	0.00865	6624.16	0.02821
					6630.01	-0.000244189	6630.21	0.00865	6628	0.02821
					6634.06	-0.00025068	6634.1	0.00865	6631.85	0.02825
					6637.94	-0.00026225	6637.99	0.00866	6635.85	0.02824
					6641.88	-0.000274276	6641.92	0.00866	6639.75	0.02824
					6645.69	-0.000285074	6645.86	0.00866	6643.57	0.02826
					6649.75	-0.000289206	6649.78	0.00866	6647.34	0.02826
					6653.77	-0.000302453	6653.8	0.00866	6651.22	0.02826
					6657.6	-0.000305396	6657.73	0.00866	6655.11	0.02829
					6661.51	-0.000318372	6661.49	0.00866	6659.16	0.02828
					6665.3	-0.000330592	6665.36	0.00866	6663.1	0.02827
					6669.24	-0.000344189	6669.42	0.00866	6666.9	0.02829
					6673.36	-0.000353007	6673.34	0.00866	6670.76	0.02829
					6677.27	-0.0003663	6677.25	0.00867	6674.77	0.02827
					6681.16	-0.000370167	6681.06	0.00867	6678.79	0.02833
					6685.15	-0.000382956	6684.84	0.00866	6682.63	0.02829
					6689	-0.000393426	6688.88	0.00866	6686.59	0.02828
					6692.89	-0.000403269	6692.88	0.00866	6690.56	0.0283
					6696.72	-0.000403391	6696.82	0.00866	6694.52	0.02828
					6700.47	-0.000409007	6700.65	0.00866	6698.46	0.02827
					6704.3	-0.000414155	6704.51	0.00866	6702.32	0.02826
					6708.19	-0.000395091	6708.45	0.00866	6706.23	0.02827
					6712.16	-0.00041166	6712.21	0.00866	6709.98	0.02826
					6716.17	-0.000403711	6716.12	0.00866	6713.94	0.02824
					6720.2	-0.000408315	6720.04	0.00866	6717.92	0.02826
					6723.99	-0.000410648	6724.01	0.00865	6721.85	0.02824
					6727.67	-0.000403417	6727.95	0.00865	6725.89	0.02822
					6731.85	-0.000410656	6731.94	0.00865	6729.76	0.02824
					6735.78	-0.00041593	6735.71	0.00865	6733.54	0.02823
					6739.59	-0.000409284	6739.71	0.00864	6737.61	0.02821
					6743.47	-0.000415042	6743.55	0.00864	6741.44	0.02822
					6747.44	-0.000421559	6747.44	0.00864	6745.37	0.02821
					6751.3	-0.000415369	6751.4	0.00863	6749.18	0.02822
					6755.21	-0.000420021	6755.26	0.00863	6752.94	0.02821
					6759.1	-0.000423265	6759.23	0.00863	6757.01	0.02819
					6762.93	-0.000414584	6763.08	0.00862	6761.06	0.02819
					6766.85	-0.000414661	6767.18	0.00862	6765.06	0.02817
					6770.68	-0.000411954	6771.2	0.00861	6768.77	0.02816
					6774.75	-0.000395025	6775.14	0.00861	6772.65	0.02818
					6778.61	-0.000389477	6779.04	0.0086	6776.62	0.02819
					6782.59	-0.000384217	6782.9	0.0086	6780.5	0.02814
					6786.62	-0.000379076	6786.8	0.00859	6784.49	0.02816
					6790.61	-0.000361549	6790.81	0.00859	6788.43	0.02814
					6794.49	-0.000355366	6794.72	0.00858	6792.24	0.02813
					6798.38	-0.000349825	6798.54	0.00858	6796.09	0.02814
					6802.29	-0.000329954	6802.4	0.00857	6800.01	0.02812
					6806.22	-0.000325801	6806.41	0.00857	6803.95	0.02811
					6810.19	-0.000322565	6810.39	0.00856	6807.76	0.02813
					6814.08	-0.000303818	6814.26	0.00856	6811.72	0.02812
					6817.99	-0.000288829	6818.17	0.00856	6815.66	0.02811
					6821.88	-0.000296302	6822.09	0.00855	6819.51	0.02813
					6825.95	-0.0002839	6826.19	0.00855	6823.51	0.02812
					6829.8	-0.000281258	6830.02	0.00854	6827.43	0.02811
					6833.72	-0.00028031	6833.88	0.00854	6831.44	0.02813
					6837.81	-0.000268795	6837.79	0.00853	6835.42	0.02813
					6841.66	-0.000269761	6841.61	0.00853	6839.24	0.02813
					6845.56	-0.000260028	6845.4	0.00852	6843.21	0.02816
					6849.56	-0.000265191	6849.43	0.00852	6847.12	0.02816
					6853.4	-0.000269927	6853.44	0.00851	6850.99	0.02815
					6857.15	-0.00026668	6857.27	0.00851	6854.92	0.02818
					6861.2	-0.000275138	6861.23	0.00851	6858.87	0.02818
					6865.06	-0.000282365	6865.08	0.0085	6862.85	0.02817
					6868.93	-0.00029009	6868.9	0.0085	6866.85	0.02821
					6872.88	-0.000288352	6872.9	0.00849	6870.65	0.02821
					6876.73	-0.000296701	6876.77	0.00849	6874.53	0.02821
					6880.76	-0.000300125	6880.52	0.00849	6878.6	0.0282
					6884.45	-0.00030869	6884.42	0.00848	6882.45	0.02824
					6888.38	-0.000320141	6888.32	0.00848	6886.35	0.02827
					6892.33	-0.000332549	6892.31	0.00848	6890.25	0.02824
					6896.22	-0.000335697	6896.23	0.00848	6894.21	0.02827
					6900.29	-0.000349639	6900.14	0.00848	6898.03	0.02827
					6904.26	-0.00036218	6904.09	0.00847	6901.87	0.02828
					6908.12	-0.000363307	6908.2	0.00847	6905.82	0.02831
					6912.09	-0.000373191	6911.98	0.00847	6909.73	0.02831
					6915.81	-0.000378751	6915.71	0.00847	6913.57	0.02832
					6919.71	-0.000374984	6919.81	0.00847	6917.45	0.02834
					6923.52	-0.000363724	6923.68	0.00848	6921.35	0.02834
					6927.39	-0.000377243	6927.85	0.00848	6925.28	0.02834
					6931.33	-0.000363411	6931.74	0.00848	6929.06	0.02838
					6935.12	-0.000360477	6935.56	0.00848	6932.93	0.02838
					6938.94	-0.000342762	6939.5	0.00849	6936.95	0.02838
					6943	-0.000345226	6943.5	0.00849	6940.85	0.02842
					6947.03	-0.000343769	6947.36	0.0085	6944.67	0.02842
					6950.93	-0.000327447	6951.22	0.0085	6948.53	0.02845
					6954.81	-0.000325733	6955.03	0.0085	6952.59	0.02845
					6958.72	-0.000324795	6959.01	0.00851	6956.45	0.02845
					6962.63	-0.000310976	6962.94	0.00851	6960.47	0.02848
					6966.71	-0.00031313	6966.88	0.00852	6964.29	0.02849
					6970.51	-0.000313331	6970.87	0.00852	6968.14	0.02849
					6974.44	-0.000305936	6974.61	0.00853	6972.13	0.02852
					6978.41	-0.000309702	6978.48	0.00854	6976.05	0.02852
					6982.34	-0.00031488	6982.6	0.00854	6979.92	0.02855
					6986.29	-0.000312346	6986.56	0.00855	6983.74	0.02856
					6990.12	-0.000322904	6990.51	0.00855	6987.9	0.02855
					6993.99	-0.000336901	6994.62	0.00856	6991.88	0.02855
					6998	-0.000349601	6998.36	0.00856	6995.68	0.02859
					7001.97	-0.000372211	7002.19	0.00857	6999.53	0.02859
					7005.74	-0.000396287	7006.06	0.00857	7003.53	0.02859
					7009.75	-0.000423133	7009.94	0.00858	7007.36	0.02862
					7013.64	-0.000453778	7013.79	0.00858	7011.23	0.02861
					7017.63	-0.000487052	7017.72	0.00858	7015.08	0.02861
					7021.58	-0.000520349	7021.65	0.00859	7019.02	0.02864
					7025.47	-0.000555233	7025.49	0.00859	7023.08	0.02863
					7029.49	-0.000592282	7029.4	0.0086	7027.07	0.02862
					7033.28	-0.000627655	7033.34	0.0086	7030.99	0.02864
					7037.13	-0.000664603	7037.17	0.0086	7034.95	0.02863
					7041.02	-0.000702949	7041.1	0.00861	7038.73	0.02862
					7045	-0.000742046	7045.05	0.00861	7042.67	0.02863
					7048.88	-0.000780067	7048.98	0.00862	7046.75	0.02861
					7052.73	-0.000816996	7052.73	0.00862	7050.62	0.0286
					7056.59	-0.000851893	7056.65	0.00862	7054.48	0.02862
					7060.57	-0.000886443	7060.56	0.00863	7058.4	0.0286
					7064.6	-0.000919091	7064.48	0.00863	7062.29	0.02858
					7068.54	-0.000945789	7068.33	0.00864	7066.19	0.02859
					7072.31	-0.000970334	7072.3	0.00864	7069.91	0.02857
					7076.15	-0.000993157	7076.18	0.00864	7073.95	0.02855
					7080.1	-0.00101	7080.14	0.00865	7077.9	0.02855
					7084.02	-0.00103	7084.12	0.00865	7081.82	0.02852
					7087.82	-0.00104	7088.15	0.00866	7085.72	0.0285
					7091.74	-0.00105	7092.06	0.00866	7089.7	0.02851
					7095.7	-0.00106	7096.06	0.00866	7093.68	0.02849
					7099.66	-0.00107	7099.95	0.00867	7097.55	0.02849
					7103.55	-0.00107	7103.77	0.00867	7101.41	0.02847
					7107.54	-0.00108	7107.75	0.00868	7105.3	0.02845
					7111.44	-0.00108	7111.69	0.00868	7109.12	0.02844
					7115.19	-0.00107	7115.55	0.00869	7112.96	0.02845
					7119.4	-0.00107	7119.39	0.00869	7116.82	0.02844
					7123.37	-0.00106	7123.51	0.0087	7120.71	0.02842
					7127.14	-0.00105	7127.27	0.0087	7124.69	0.02843
					7131.02	-0.00104	7131.31	0.00871	7128.6	0.02842
					7134.81	-0.00104	7135.08	0.00871	7132.5	0.0284
					7138.86	-0.001	7139.14	0.00872	7136.56	0.02841
					7142.76	-0.00102	7143.09	0.00872	7140.5	0.0284
					7146.61	-0.00101	7147	0.00873	7144.27	0.02839
					7150.43	-0.000995594	7150.88	0.00873	7148.04	0.02841
					7154.28	-0.000992157	7154.81	0.00874	7152.07	0.0284
					7158.1	-0.000987466	7158.86	0.00874	7156.08	0.02838
					7162.02	-0.00097052	7162.79	0.00875	7159.82	0.0284
					7166.14	-0.000965276	7166.69	0.00875	7163.83	0.02838
					7170.07	-0.000956308	7170.59	0.00876	7167.88	0.02836
					7173.88	-0.000926808	7174.4	0.00876	7171.82	0.02838
					7177.8	-0.000914264	7178.34	0.00877	7175.58	0.02837
					7181.79	-0.000901665	7182.14	0.00877	7179.43	0.02835
					7185.72	-0.000868989	7185.97	0.00878	7183.4	0.02836
					7189.67	-0.00085484	7190.11	0.00878	7187.49	0.02834
					7193.59	-0.000840388	7193.97	0.00879	7191.47	0.02832
					7197.58	-0.000812713	7197.91	0.00879	7195.35	0.02833
					7201.31	-0.000796914	7201.91	0.00879	7199.35	0.0283
					7205.13	-0.000782643	7205.76	0.0088	7203.36	0.02828
					7209.2	-0.000753234	7209.5	0.0088	7207.21	0.02832
					7213.25	-0.000742195	7213.23	0.00881	7211	0.02827
					7216.97	-0.000728746	7217.2	0.00881	7215	0.02825
					7220.9	-0.000704491	7221.09	0.00881	7219.04	0.02825
					7224.9	-0.000694942	7225.27	0.00882	7222.9	0.02824
					7228.87	-0.000686047	7229.19	0.00882	7226.85	0.02822
					7232.65	-0.000676095	7232.95	0.00882	7230.71	0.02823
					7236.56	-0.000652608	7236.79	0.00883	7234.65	0.02821
					7240.49	-0.000646853	7240.64	0.00883	7238.59	0.0282
					7244.4	-0.000626349	7244.56	0.00883	7242.48	0.02822
					7248.31	-0.000621709	7248.45	0.00884	7246.27	0.02822
					7252.15	-0.00061598	7252.43	0.00884	7250.21	0.02821
					7256.17	-0.000611138	7256.27	0.00884	7254.09	0.02823
					7260.11	-0.000592195	7260.07	0.00884	7257.95	0.02823
					7263.97	-0.000583013	7264.01	0.00884	7261.89	0.02822
					7267.89	-0.000573019	7268.07	0.00885	7265.82	0.02825
					7271.69	-0.000542819	7271.96	0.00885	7269.73	0.02825
					7275.72	-0.000531215	7275.83	0.00885	7273.48	0.02825
					7279.69	-0.00050408	7279.8	0.00885	7277.23	0.02829
					7283.39	-0.000487256	7283.74	0.00885	7281.18	0.02829
					7287.28	-0.000471147	7287.68	0.00885	7285.07	0.02829
					7291.17	-0.000453791	7291.57	0.00886	7289.09	0.02832
					7295.08	-0.000414125	7295.38	0.00886	7293.06	0.02832
					7299.14	-0.0003945	7299.33	0.00886	7296.82	0.02832
					7303.21	-0.000350362	7303.33	0.00886	7300.85	0.02832
					7306.97	-0.000323157	7307.22	0.00886	7304.76	0.02835
					7310.9	-0.0002959	7311.02	0.00886	7308.62	0.02835
					7314.91	-0.000250049	7314.89	0.00886	7312.66	0.02834
					7318.74	-0.000219664	7318.97	0.00886	7316.5	0.02838
					7322.61	-0.000189582	7323.07	0.00887	7320.38	0.0284
					7326.39	-0.000158914	7326.99	0.00887	7324.2	0.02837
					7330.11	-0.000104379	7330.83	0.00887	7328.12	0.02839
					7334.24	-7.86112e-05	7334.7	0.00887	7332.06	0.02839
					7338.21	-5.19457e-05	7338.58	0.00887	7336.06	0.02838
					7342.15	-2.21629e-06	7342.61	0.00887	7340.04	0.0284
					7346.09	2.39671e-05	7346.4	0.00888	7343.81	0.0284
					7349.96	5.08938e-05	7350.1	0.00888	7347.78	0.02839
					7353.74	0.000119282	7354.02	0.00888	7351.88	0.0284
					7357.61	0.000122971	7358.12	0.00888	7355.65	0.02839
					7361.62	0.000170997	7361.92	0.00889	7359.62	0.02841
					7365.62	0.000195	7365.73	0.00889	7363.71	0.0284
					7369.41	0.000219867	7369.61	0.00889	7367.59	0.02839
					7373.24	0.000242714	7373.58	0.00889	7371.37	0.02841
					7377.16	0.000277663	7377.55	0.00889	7375.35	0.0284
					7381.01	0.000295322	7381.41	0.0089	7379.29	0.02838
					7384.93	0.000310034	7385.3	0.0089	7383.14	0.02837
					7388.87	0.000340457	7389.13	0.0089	7387.14	0.02838
[truncated: 25,969 more rows]

## Sheet: Fig. 3
Fig.3a	Fe-TiO2		Fe-TiO2-M			Fig.3b	Fe-TiO2		Fe-TiO2-M			Fig.3c	Fe-TiO2		Fe-TiO2-M			Fig.3e	Fe-TiO2
	Potential versus RHE (V)	Current density (mA cm-2)	Potential versus RHE (V)	Current density (mA cm-2)			Potential versus RHE (V)	NH3 yield rate (mg mgcat-1 h-1)	Potential versus RHE (V)	NH3 yield rate (mg mgcat-1 h-1)			Potential versus RHE (V)	Faradaic efficiency (%)	Potential versus RHE (V)	Faradaic efficiency (%)			Cycle number	NH3 yield rate (mg mgcat-1 h-1)	Cycle number	Faradaic efficiency (%)		Cycle number	Current density (mA cm-2)
	0	-2.154	0	-3.752			-0.3	1.69971	-0.3	4.24929			-0.3	71.7	-0.3	81.4084			1	96.5687	1	24.851		1	-67.7468
	-0.001	-2.154	-0.001	-3.776			-0.4	2.9745	-0.4	11.898			-0.4	72.3	-0.4	90.5129			2	94.1119	2	23.745		2	-57.9365
	-0.002	-2.154	-0.002	-3.8			-0.5	5.949	-0.5	24.6459			-0.5	80.1	-0.5	97.6022			3	96.5055	3	24.195		3	-55.389
	-0.003	-2.154	-0.003	-3.828			-0.6	10.198	-0.6	30.1501			-0.6	82.7	-0.6	90.0193			4	93.1885	4	24.1018		4	-49.4145
	-0.004	-2.156	-0.004	-3.852			-0.7	16.232	-0.7	34.8442			-0.7	83.3	-0.7	90.3969			5	93.1192	5	25.0256		5	-53.4056
	-0.005	-2.156	-0.005	-3.882															6	94.1001	6	24.9181		6	-61.4551
	-0.006	-2.156	-0.006	-3.906															7	93.1061	7	25.3059		7	-61.1918
	-0.007	-2.156	-0.007	-3.93															8	95.3571	8	23.8565		8	-45.6515
	-0.008	-2.156	-0.008	-3.954															9	93.1812	9	24.4595		9	-64.0224
	-0.009	-2.156	-0.009	-3.984															10	93.3478	10	23.7536		10	-63.4468
	-0.01	-2.156	-0.01	-4.006															11	93.1823	11	24.0936		11	-67.0583
	-0.011	-2.158	-0.011	-4.042															12	96.9285	12	24.6096		12	-52.9345
	-0.012	-2.158	-0.012	-4.066															13	93.8647	13	23.7478		13	-59.8643
	-0.013	-2.158	-0.013	-4.092															14	94.4593	14	24.0579		14	-63.0175
	-0.014	-2.158	-0.014	-4.116															15	93.821	15	24.8698		15	-68.9553
	-0.015	-2.16	-0.015	-4.144															16	94.6877	16	24.6809		16	-61.6083
	-0.016	-2.16	-0.016	-4.174															17	95.6218	17	24.0968		17	-56.1013
	-0.017	-2.16	-0.017	-4.2															18	96.9845	18	24.7607		18	-55.7293
	-0.018	-2.16	-0.018	-4.226															19	96.1683	19	25.157		19	-61.8615
	-0.019	-2.162	-0.019	-4.25															20	94.1112	20	23.7117		20	-64.0283
	-0.02	-2.162	-0.02	-4.276															21	93.9874	21	25.1505		21	-49.7471
	-0.021	-2.162	-0.021	-4.298															22	94.051	22	24.9566		22	-55.293
	-0.022	-2.164	-0.022	-4.328															23	96.3176	23	24.3124		23	-53.692
	-0.023	-2.164	-0.023	-4.352															24	94.3464	24	23.9799		24	-54.0682
	-0.024	-2.164	-0.024	-4.378															25	96.2587	25	25.423		25	-56.6035
	-0.025	-2.166	-0.025	-4.404															26	94.4807	26	24.3059		26	-59.3934
	-0.026	-2.166	-0.026	-4.428															27	95.1067	27	23.8669		27	-59.6093
	-0.027	-2.168	-0.027	-4.456															28	94.1121	28	23.8741		28	-53.7101
	-0.028	-2.168	-0.028	-4.482															29	93.3172	29	25.2255		29	-58.8961
	-0.029	-2.168	-0.029	-4.508															30	94.071	30	24.7867		30	-65.5558
	-0.03	-2.17	-0.03	-4.534															31	94.2618	31	25.1528		31	-47.1843
	-0.031	-2.17	-0.031	-4.562															32	95.8272	32	25.0135		32	-67.2343
	-0.032	-2.172	-0.032	-4.586															33	94.5825	33	24.6652		33	-53.2001
	-0.033	-2.172	-0.033	-4.614															34	94.6896	34	25.4516		34	-46.9224
	-0.034	-2.174	-0.034	-4.638															35	95.5995	35	24.3814		35	-41.9416
	-0.035	-2.174	-0.035	-4.668															36	96.7893	36	24.6937		36	-50.0799
	-0.036	-2.176	-0.036	-4.692															37	96.1583	37	25.1929		37	-59.8628
	-0.037	-2.176	-0.037	-4.714															38	95.4741	38	24.8133		38	-48.3901
	-0.038	-2.178	-0.038	-4.74															39	93.4093	39	25.2511		39	-68.1436
	-0.039	-2.178	-0.039	-4.766															40	94.9261	40	24.7392		40	-45.1491
	-0.04	-2.18	-0.04	-4.794															41	93.3063	41	24.9682		41	-48.7435
	-0.041	-2.18	-0.041	-4.824															42	95.4213	42	23.7825		42	-53.4093
	-0.042	-2.182	-0.042	-4.852															43	96.4905	43	24.1102		43	-58.1724
	-0.043	-2.182	-0.043	-4.882															44	94.1922	44	24.2209		44	-52.6959
	-0.044	-2.184	-0.044	-4.908															45	94.2587	45	23.8436		45	-57.8619
	-0.045	-2.184	-0.045	-4.934															46	94.1811	46	24.119		46	-43.3962
	-0.046	-2.186	-0.046	-4.962															47	93.7933	47	23.8818		47	-60.1824
	-0.047	-2.188	-0.047	-4.988															48	93.1813	48	24.2004		48	-57.0787
	-0.048	-2.19	-0.048	-5.018															49	95.9189	49	24.8442		49	-53.1367
	-0.049	-2.19	-0.049	-5.072															50	96.1125	50	24.3567		50	-62.0225
	-0.05	-2.192	-0.05	-5.094															51	95.7495	51	24.3663		51	-59.6154
	-0.051	-2.192	-0.051	-5.118															52	93.4862	52	24.0771		52	-47.2879
	-0.052	-2.194	-0.052	-5.142															53	96.3347	53	24.1806		53	-44.1672
	-0.053	-2.196	-0.053	-5.17															54	96.3327	54	25.386		54	-49.9133
	-0.054	-2.196	-0.054	-5.194															55	96.4965	55	24.8665		55	-58.1313
	-0.055	-2.198	-0.055	-5.222															56	93.2265	56	24.7964		56	-55.0678
	-0.056	-2.2	-0.056	-5.254															57	94.2896	57	24.0081		57	-57.8078
	-0.057	-2.2	-0.057	-5.282															58	96.4931	58	25.0124		58	-70.7614
	-0.058	-2.202	-0.058	-5.304															59	96.3493	59	23.9941		59	-58.2011
	-0.059	-2.204	-0.059	-5.328															60	96.3334	60	24.383		60	-59.711
	-0.06	-2.206	-0.06	-5.354															61	96.3255	61	25.4811		61	-62.432
	-0.061	-2.206	-0.061	-5.38															62	96.7435	62	24.852		62	-45.8077
	-0.062	-2.208	-0.062	-5.41															63	96.1257	63	24.7025		63	-42.554
	-0.063	-2.21	-0.063	-5.436															64	94.9282	64	24.9323		64	-53.9224
	-0.064	-2.21	-0.064	-5.464															65	94.3362	65	25.2171		65	-60.576
	-0.065	-2.212	-0.065	-5.492															66	94.4857	66	25.0968		66	-59.1364
	-0.066	-2.214	-0.066	-5.524															67	94.9286	67	24.1123		67	-42.7096
	-0.067	-2.216	-0.067	-5.556															68	94.2768	68	23.7578		68	-43.0272
	-0.068	-2.216	-0.068	-5.58															69	94.3712	69	24.2678		69	-56.254
	-0.069	-2.218	-0.069	-5.608															70	94.1813	70	24.1819		70	-54.4481
	-0.07	-2.22	-0.07	-5.634															71	96.1283	71	24.0798		71	-57.9124
	-0.071	-2.222	-0.071	-5.66															72	96.9252	72	25.3972		72	-61.5958
	-0.072	-2.224	-0.072	-5.676															73	93.1225	73	25.2775		73	-58.6512
	-0.073	-2.226	-0.073	-5.696															74	96.4234	74	24.2664		74	-48.9261
	-0.074	-2.226	-0.074	-5.724															75	96.3217	75	24.8798		75	-65.4887
	-0.075	-2.228	-0.075	-5.738															76	95.4918	76	24.4121		76	-47.8489
	-0.076	-2.23	-0.076	-5.756															77	94.1791	77	25.3462		77	-55.9845
	-0.077	-2.232	-0.077	-5.782															78	94.3357	78	24.5259		78	-42.3114
	-0.078	-2.234	-0.078	-5.802															79	93.1591	79	24.1768		79	-66.2388
	-0.079	-2.236	-0.079	-5.828															80	96.4493	80	24.1439		80	-42.627
	-0.08	-2.238	-0.08	-5.854															81	95.6418	81	24.7105		81	-50.5828
	-0.081	-2.238	-0.081	-5.882															82	96.3322	82	24.1729		82	-45.7225
	-0.082	-2.24	-0.082	-5.91															83	93.2953	83	24.7523		83	-42.0795
	-0.083	-2.242	-0.083	-5.938															84	93.1823	84	25.3161		84	-63.3749
	-0.084	-2.244	-0.084	-5.966															85	93.9643	85	24.4189		85	-50.5203
	-0.085	-2.246	-0.085	-5.998															86	93.173	86	24.0948		86	-57.0985
	-0.086	-2.248	-0.086	-6.022															87	96.8464	87	25.4956		87	-53.489
	-0.087	-2.25	-0.087	-6.05															88	96.4869	88	24.6171		88	-55.7946
	-0.088	-2.252	-0.088	-6.076															89	96.3968	89	23.8636		89	-60.0245
	-0.089	-2.254	-0.089	-6.102															90	94.3588	90	23.7848		90	-64.9245
	-0.09	-2.256	-0.09	-6.128															91	93.4386	91	23.8974		91	-51.7132
	-0.091	-2.258	-0.091	-6.158															92	95.5098	92	24.8294		92	-56.9034
	-0.092	-2.26	-0.092	-6.19															93	96.1683	93	25.1257		93	-58.6169
	-0.093	-2.262	-0.093	-6.232															94	94.6886	94	24.4599		94	-45.0414
	-0.094	-2.264	-0.094	-6.26															95	93.2541	95	23.8144		95	-50.1466
	-0.095	-2.266	-0.095	-6.29															96	94.5265	96	24.3869		96	-62.2501
	-0.096	-2.268	-0.096	-6.318															97	96.9845	97	25.493		97	-65.3157
	-0.097	-2.27	-0.097	-6.352															98	95.1165	98	24.6524		98	-60.3407
	-0.098	-2.272	-0.098	-6.382															99	96.8843	99	25.4479		99	-46.1324
	-0.099	-2.274	-0.099	-6.41															100	96.4431	100	25.249		100	-61.8042
	-0.1	-2.276	-0.1	-6.442
	-0.101	-2.278	-0.101	-6.468
	-0.102	-2.28	-0.102	-6.494
	-0.103	-2.282	-0.103	-6.52
	-0.104	-2.284	-0.104	-6.548
	-0.105	-2.286	-0.105	-6.578
	-0.106	-2.288	-0.106	-6.608
	-0.107	-2.29	-0.107	-6.636
	-0.108	-2.292	-0.108	-6.668
	-0.109	-2.296	-0.109	-6.704
	-0.11	-2.298	-0.11	-6.734
	-0.111	-2.3	-0.111	-6.764
	-0.112	-2.302	-0.112	-6.798
	-0.113	-2.304	-0.113	-6.828
	-0.114	-2.306	-0.114	-6.86
	-0.115	-2.308	-0.115	-6.892
	-0.116	-2.312	-0.116	-6.916
	-0.117	-2.314	-0.117	-6.952
	-0.118	-2.316	-0.118	-6.982
	-0.119	-2.318	-0.119	-7.016
	-0.12	-2.32	-0.12	-7.04
	-0.121	-2.324	-0.121	-7.078
	-0.122	-2.326	-0.122	-7.112
	-0.123	-2.328	-0.123	-7.156
	-0.124	-2.33	-0.124	-7.18
	-0.125	-2.334	-0.125	-7.214
	-0.126	-2.336	-0.126	-7.24
	-0.127	-2.338	-0.127	-7.276
	-0.128	-2.34	-0.128	-7.312
	-0.129	-2.344	-0.129	-7.348
	-0.13	-2.346	-0.13	-7.376
	-0.131	-2.35	-0.131	-7.41
	-0.132	-2.352	-0.132	-7.446
	-0.133	-2.356	-0.133	-7.488
	-0.134	-2.358	-0.134	-7.522
	-0.135	-2.36	-0.135	-7.556
	-0.136	-2.364	-0.136	-7.598
	-0.137	-2.366	-0.137	-7.638
	-0.138	-2.368	-0.138	-7.682
	-0.139	-2.372	-0.139	-7.72
	-0.14	-2.374	-0.14	-7.756
	-0.141	-2.378	-0.141	-7.792
	-0.142	-2.38	-0.142	-7.824
	-0.143	-2.382	-0.143	-7.856
	-0.144	-2.386	-0.144	-7.89
	-0.145	-2.39	-0.145	-7.924
	-0.146	-2.392	-0.146	-7.95
	-0.147	-2.396	-0.147	-7.986
	-0.148	-2.4	-0.148	-8.022
	-0.149	-2.404	-0.149	-8.056
	-0.15	-2.408	-0.15	-8.09
	-0.151	-2.412	-0.151	-8.126
	-0.152	-2.416	-0.152	-8.164
	-0.153	-2.42	-0.153	-8.204
	-0.154	-2.424	-0.154	-8.21
	-0.155	-2.428	-0.155	-8.234
	-0.156	-2.432	-0.156	-8.256
	-0.157	-2.436	-0.157	-8.278
	-0.158	-2.44	-0.158	-8.314
	-0.159	-2.446	-0.159	-8.344
	-0.16	-2.45	-0.16	-8.376
	-0.161	-2.456	-0.161	-8.41
	-0.162	-2.46	-0.162	-8.442
	-0.163	-2.466	-0.163	-8.472
	-0.164	-2.472	-0.164	-8.504
	-0.165	-2.478	-0.165	-8.54
	-0.166	-2.484	-0.166	-8.578
	-0.167	-2.488	-0.167	-8.614
	-0.168	-2.494	-0.168	-8.656
	-0.169	-2.502	-0.169	-8.694
	-0.17	-2.508	-0.17	-8.732
	-0.171	-2.514	-0.171	-8.774
	-0.172	-2.522	-0.172	-8.816
	-0.173	-2.528	-0.173	-8.856
	-0.174	-2.536	-0.174	-8.894
	-0.175	-2.542	-0.175	-8.932
	-0.176	-2.552	-0.176	-8.974
	-0.177	-2.558	-0.177	-9.012
	-0.178	-2.568	-0.178	-9.05
	-0.179	-2.576	-0.179	-9.088
	-0.18	-2.584	-0.18	-9.128
	-0.181	-2.592	-0.181	-9.174
	-0.182	-2.602	-0.182	-9.214
	-0.183	-2.612	-0.183	-9.252
	-0.184	-2.622	-0.184	-9.282
	-0.185	-2.632	-0.185	-9.328
	-0.186	-2.642	-0.186	-9.372
	-0.187	-2.654	-0.187	-9.416
	-0.188	-2.664	-0.188	-9.46
	-0.189	-2.676	-0.189	-9.5
	-0.19	-2.688	-0.19	-9.542
	-0.191	-2.7	-0.191	-9.588
	-0.192	-2.712	-0.192	-9.628
	-0.193	-2.726	-0.193	-9.674
	-0.194	-2.738	-0.194	-9.716
	-0.195	-2.75	-0.195	-9.764
	-0.196	-2.764	-0.196	-9.808
	-0.197	-2.778	-0.197	-9.86
	-0.198	-2.79	-0.198	-9.904
	-0.199	-2.806	-0.199	-9.952
	-0.2	-2.82	-0.2	-9.996
	-0.201	-2.836	-0.201	-10.046
	-0.202	-2.85	-0.202	-10.084
	-0.203	-2.866	-0.203	-10.132
	-0.204	-2.88	-0.204	-10.176
	-0.205	-2.896	-0.205	-10.224
	-0.206	-2.912	-0.206	-10.272
	-0.207	-2.928	-0.207	-10.318
	-0.208	-2.944	-0.208	-10.368
	-0.209	-2.962	-0.209	-10.416
	-0.21	-2.978	-0.21	-10.466
	-0.211	-2.994	-0.211	-10.52
	-0.212	-3.01	-0.212	-10.576
	-0.213	-3.028	-0.213	-10.622
	-0.214	-3.044	-0.214	-10.674
	-0.215	-3.062	-0.215	-10.722
	-0.216	-3.08	-0.216	-10.778
	-0.217	-3.098	-0.217	-10.83
	-0.218	-3.114	-0.218	-10.88
	-0.219	-3.132	-0.219	-10.93
	-0.22	-3.15	-0.22	-10.984
	-0.221	-3.168	-0.221	-11.036
	-0.222	-3.188	-0.222	-11.088
	-0.223	-3.206	-0.223	-11.142
	-0.224	-3.224	-0.224	-11.194
	-0.225	-3.242	-0.225	-11.248
	-0.226	-3.262	-0.226	-11.304
	-0.227	-3.278	-0.227	-11.356
	-0.228	-3.298	-0.228	-11.412
	-0.229	-3.316	-0.229	-11.462
	-0.23	-3.334	-0.23	-11.516
	-0.231	-3.352	-0.231	-11.566
	-0.232	-3.372	-0.232	-11.622
	-0.233	-3.39	-0.233	-11.678
	-0.234	-3.41	-0.234	-11.73
	-0.235	-3.43	-0.235	-11.782
	-0.236	-3.448	-0.236	-11.84
	-0.237	-3.468	-0.237	-11.892
	-0.238	-3.488	-0.238	-11.948
	-0.239	-3.506	-0.239	-12.002
	-0.24	-3.526	-0.24	-12.058
	-0.241	-3.546	-0.241	-12.114
	-0.242	-3.566	-0.242	-12.17
	-0.243	-3.584	-0.243	-12.226
	-0.244	-3.604	-0.244	-12.282
	-0.245	-3.624	-0.245	-12.338
	-0.246	-3.646	-0.246	-12.402
	-0.247	-3.666	-0.247	-12.46
	-0.248	-3.686	-0.248	-12.514
	-0.249	-3.706	-0.249	-12.572
	-0.25	-3.728	-0.25	-12.63
	-0.251	-3.748	-0.251	-12.688
	-0.252	-3.77	-0.252	-12.746
	-0.253	-3.79	-0.253	-12.806
	-0.254	-3.812	-0.254	-12.868
	-0.255	-3.834	-0.255	-12.928
	-0.256	-3.856	-0.256	-12.986
	-0.257	-3.878	-0.257	-13.048
	-0.258	-3.9	-0.258	-13.108
	-0.259	-3.92	-0.259	-13.166
	-0.26	-3.944	-0.26	-13.228
	-0.261	-3.966	-0.261	-13.288
	-0.262	-3.988	-0.262	-13.35
	-0.263	-4.012	-0.263	-13.41
	-0.264	-4.034	-0.264	-13.47
	-0.265	-4.058	-0.265	-13.528
	-0.266	-4.08	-0.266	-13.59
	-0.267	-4.104	-0.267	-13.656
	-0.268	-4.128	-0.268	-13.716
	-0.269	-4.152	-0.269	-13.776
	-0.27	-4.174	-0.27	-13.84
	-0.271	-4.2	-0.271	-13.902
	-0.272	-4.222	-0.272	-13.966
	-0.273	-4.248	-0.273	-14.026
	-0.274	-4.272	-0.274	-14.09
	-0.275	-4.296	-0.275	-14.152
	-0.276	-4.32	-0.276	-14.216
	-0.277	-4.346	-0.277	-14.278
	-0.278	-4.37	-0.278	-14.342
	-0.279	-4.396	-0.279	-14.408
	-0.28	-4.42	-0.28	-14.472
	-0.281	-4.446	-0.281	-14.536
	-0.282	-4.472	-0.282	-14.6
	-0.283	-4.5	-0.283	-14.666
	-0.284	-4.526	-0.284	-14.736
	-0.285	-4.552	-0.285	-14.806
	-0.286	-4.578	-0.286	-14.874
	-0.287	-4.606	-0.287	-14.94
	-0.288	-4.632	-0.288	-15.006
	-0.289	-4.66	-0.289	-15.072
	-0.29	-4.686	-0.29	-15.14
	-0.291	-4.714	-0.291	-15.21
	-0.292	-4.742	-0.292	-15.278
	-0.293	-4.772	-0.293	-15.344
	-0.294	-4.8	-0.294	-15.414
	-0.295	-4.828	-0.295	-15.48
	-0.296	-4.856	-0.296	-15.546
	-0.297	-4.886	-0.297	-15.62
	-0.298	-4.914	-0.298	-15.68
	-0.299	-4.942	-0.299	-15.76
	-0.3	-4.972	-0.3	-15.82
	-0.301	-5.002	-0.301	-15.9
	-0.302	-5.03	-0.302	-15.96
	-0.303	-5.06	-0.303	-16.04
	-0.304	-5.092	-0.304	-16.1
	-0.305	-5.122	-0.305	-16.18
	-0.306	-5.152	-0.306	-16.24
	-0.307	-5.182	-0.307	-16.32
	-0.308	-5.212	-0.308	-16.4
	-0.309	-5.242	-0.309	-16.48
	-0.31	-5.274	-0.31	-16.54
	-0.311	-5.306	-0.311	-16.62
	-0.312	-5.336	-0.312	-16.68
	-0.313	-5.368	-0.313	-16.76
	-0.314	-5.4	-0.314	-16.82
	-0.315	-5.434	-0.315	-16.9
	-0.316	-5.466	-0.316	-16.98
	-0.317	-5.498	-0.317	-17.06
	-0.318	-5.53	-0.318	-17.14
	-0.319	-5.562	-0.319	-17.2
	-0.32	-5.594	-0.32	-17.28
	-0.321	-5.628	-0.321	-17.36
	-0.322	-5.662	-0.322	-17.44
	-0.323	-5.696	-0.323	-17.52
	-0.324	-5.73	-0.324	-17.6
	-0.325	-5.764	-0.325	-17.68
	-0.326	-5.8	-0.326	-17.76
	-0.327	-5.834	-0.327	-17.84
	-0.328	-5.868	-0.328	-17.92
	-0.329	-5.904	-0.329	-18
	-0.33	-5.938	-0.33	-18.08
	-0.331	-5.974	-0.331	-18.16
	-0.332	-6.01	-0.332	-18.24
	-0.333	-6.044	-0.333	-18.32
	-0.334	-6.082	-0.334	-18.4
	-0.335	-6.118	-0.335	-18.48
	-0.336	-6.154	-0.336	-18.58
	-0.337	-6.19	-0.337	-18.66
	-0.338	-6.228	-0.338	-18.74
	-0.339	-6.264	-0.339	-18.82
	-0.34	-6.302	-0.34	-18.9
	-0.341	-6.342	-0.341	-18.98
	-0.342	-6.38	-0.342	-19.06
	-0.343	-6.418	-0.343	-19.16
	-0.344	-6.456	-0.344	-19.24
	-0.345	-6.494	-0.345	-19.32
	-0.346	-6.532	-0.346	-19.4
	-0.347	-6.572	-0.347	-19.48
	-0.348	-6.61	-0.348	-19.58
	-0.349	-6.65	-0.349	-19.66
	-0.35	-6.69	-0.35	-19.74
	-0.351	-6.73	-0.351	-19.82
	-0.352	-6.768	-0.352	-19.9
	-0.353	-6.81	-0.353	-20
	-0.354	-6.85	-0.354	-20.08
	-0.355	-6.89	-0.355	-20.16
	-0.356	-6.932	-0.356	-20.26
	-0.357	-6.972	-0.357	-20.34
	-0.358	-7.014	-0.358	-20.44
	-0.359	-7.054	-0.359	-20.52
	-0.36	-7.096	-0.36	-20.62
	-0.361	-7.138	-0.361	-20.7
	-0.362	-7.18	-0.362	-20.8
	-0.363	-7.224	-0.363	-20.88
	-0.364	-7.266	-0.364	-20.98
	-0.365	-7.308	-0.365	-21.08
	-0.366	-7.352	-0.366	-21.16
	-0.367	-7.394	-0.367	-21.24
	-0.368	-7.438	-0.368	-21.32
	-0.369	-7.482	-0.369	-21.42
	-0.37	-7.524	-0.37	-21.5
	-0.371	-7.57	-0.371	-21.58
	-0.372	-7.614	-0.372	-21.66
	-0.373	-7.658	-0.373	-21.78
	-0.374	-7.702	-0.374	-21.86
	-0.375	-7.748	-0.375	-21.96
	-0.376	-7.792	-0.376	-22.04
	-0.377	-7.838	-0.377	-22.14
	-0.378	-7.884	-0.378	-22.22
	-0.379	-7.93	-0.379	-22.3
	-0.38	-7.976	-0.38	-22.38
	-0.381	-8.022	-0.381	-22.46
	-0.382	-8.07	-0.382	-22.54
	-0.383	-8.116	-0.383	-22.64
	-0.384	-8.162	-0.384	-22.74
	-0.385	-8.21	-0.385	-22.82
	-0.386	-8.256	-0.386	-22.92
	-0.387	-8.304	-0.387	-23.02
	-0.388	-8.35	-0.388	-23.12
	-0.389	-8.398	-0.389	-23.2
	-0.39	-8.446	-0.39	-23.3
	-0.391	-8.496	-0.391	-23.4
	-0.392	-8.544	-0.392	-23.5
	-0.393	-8.592	-0.393	-23.6
	-0.394	-8.642	-0.394	-23.7
	-0.395	-8.688	-0.395	-23.8
	-0.396	-8.736	-0.396	-23.9
	-0.397	-8.786	-0.397	-24
	-0.398	-8.836	-0.398	-24.1
	-0.399	-8.886	-0.399	-24.2
	-0.4	-8.936	-0.4	-24.3
	-0.401	-8.986	-0.401	-24.4
	-0.402	-9.038	-0.402	-24.5
	-0.403	-9.088	-0.403	-24.6
	-0.404	-9.138	-0.404	-24.7
	-0.405	-9.19	-0.405	-24.8
	-0.406	-9.242	-0.406	-24.9
	-0.407	-9.294	-0.407	-25.02
	-0.408	-9.344	-0.408	-25.12
	-0.409	-9.396	-0.409	-25.24
	-0.41	-9.45	-0.41	-25.34
	-0.411	-9.504	-0.411	-25.46
	-0.412	-9.556	-0.412	-25.58
	-0.413	-9.61	-0.413	-25.68
	-0.414	-9.662	-0.414	-25.8
	-0.415	-9.716	-0.415	-25.9
	-0.416	-9.77	-0.416	-26
	-0.417	-9.826	-0.417	-26.12
	-0.418	-9.878	-0.418	-26.24
	-0.419	-9.932	-0.419	-26.34
	-0.42	-9.988	-0.42	-26.44
	-0.421	-10.042	-0.421	-26.54
	-0.422	-10.098	-0.422	-26.66
	-0.423	-10.154	-0.423	-26.76
	-0.424	-10.208	-0.424	-26.88
	-0.425	-10.266	-0.425	-27
	-0.426	-10.322	-0.426	-27.1
	-0.427	-10.378	-0.427	-27.22
	-0.428	-10.434	-0.428	-27.34
	-0.429	-10.492	-0.429	-27.44
	-0.43	-10.548	-0.43	-27.56
	-0.431	-10.606	-0.431	-27.68
	-0.432	-10.662	-0.432	-27.78
	-0.433	-10.72	-0.433	-27.9
	-0.434	-10.778	-0.434	-28.02
	-0.435	-10.838	-0.435	-28.16
	-0.436	-10.896	-0.436	-28.28
	-0.437	-10.954	-0.437	-28.38
	-0.438	-11.014	-0.438	-28.52
	-0.439	-11.074	-0.439	-28.62
	-0.44	-11.134	-0.44	-28.74
	-0.441	-11.194	-0.441	-28.86
	-0.442	-11.254	-0.442	-28.98
	-0.443	-11.316	-0.443	-29.08
	-0.444	-11.376	-0.444	-29.2
	-0.445	-11.438	-0.445	-29.32
	-0.446	-11.498	-0.446	-29.42
	-0.447	-11.56	-0.447	-29.52
	-0.448	-11.622	-0.448	-29.62
	-0.449	-11.684	-0.449	-29.74
	-0.45	-11.746	-0.45	-29.86
	-0.451	-11.808	-0.451	-29.98
	-0.452	-11.87	-0.452	-30.16
	-0.453	-11.934	-0.453	-30.26
	-0.454	-11.998	-0.454	-30.36
	-0.455	-12.06	-0.455	-30.48
	-0.456	-12.126	-0.456	-30.62
	-0.457	-12.19	-0.457	-30.74
	-0.458	-12.254	-0.458	-30.9
	-0.459	-12.318	-0.459	-31
	-0.46	-12.384	-0.46	-31.1
	-0.461	-12.45	-0.461	-31.22
	-0.462	-12.516	-0.462	-31.32
	-0.463	-12.582	-0.463	-31.44
	-0.464	-12.65	-0.464	-31.56
	-0.465	-12.718	-0.465	-31.66
	-0.466	-12.784	-0.466	-31.78
	-0.467	-12.852	-0.467	-31.9
	-0.468	-12.92	-0.468	-32.04
	-0.469	-12.988	-0.469	-32.16
	-0.47	-13.056	-0.47	-32.28
	-0.471	-13.126	-0.471	-32.4
	-0.472	-13.196	-0.472	-32.52
	-0.473	-13.264	-0.473	-32.66
	-0.474	-13.334	-0.474	-32.8
	-0.475	-13.404	-0.475	-32.92
	-0.476	-13.476	-0.476	-33.06
	-0.477	-13.546	-0.477	-33.18
	-0.478	-13.618	-0.478	-33.32
	-0.479	-13.69	-0.479	-33.44
	-0.48	-13.762	-0.48	-33.58
	-0.481	-13.832	-0.481	-33.7
	-0.482	-13.906	-0.482	-33.84
	-0.483	-13.978	-0.483	-33.96
	-0.484	-14.052	-0.484	-34.1
	-0.485	-14.124	-0.485	-34.24
	-0.486	-14.2	-0.486	-34.38
	-0.487	-14.274	-0.487	-34.5
	-0.488	-14.35	-0.488	-34.64
	-0.489	-14.424	-0.489	-34.78
	-0.49	-14.5	-0.49	-34.9
	-0.491	-14.576	-0.491	-35.02
	-0.492	-14.65	-0.492	-35.14
	-0.493	-14.728	-0.493	-35.28
	-0.494	-14.804	-0.494	-35.42
	-0.495	-14.882	-0.495	-35.56
	-0.496	-14.958	-0.496	-35.7
	-0.497	-15.034	-0.497	-35.84
	-0.498	-15.112	-0.498	-35.96
	-0.499	-15.192	-0.499	-36.1
	-0.5	-15.27	-0.5	-36.26
	-0.501	-15.35	-0.501	-36.4
	-0.502	-15.428	-0.502	-36.54
	-0.503	-15.508	-0.503	-36.68
	-0.504	-15.588	-0.504	-36.82
	-0.505	-15.668	-0.505	-36.96
	-0.506	-15.75	-0.506	-37.1
	-0.507	-15.834	-0.507	-37.26
	-0.508	-15.916	-0.508	-37.4
	-0.509	-16	-0.509	-37.52
	-0.51	-16.084	-0.51	-37.68
	-0.511	-16.166	-0.511	-37.8
	-0.512	-16.248	-0.512	-37.96
	-0.513	-16.334	-0.513	-38.1
	-0.514	-16.416	-0.514	-38.24
	-0.515	-16.502	-0.515	-38.38
	-0.516	-16.588	-0.516	-38.54
	-0.517	-16.674	-0.517	-38.68
	-0.518	-16.76	-0.518	-38.84
	-0.519	-16.846	-0.519	-38.98
	-0.52	-16.932	-0.52	-39.12
	-0.521	-17.018	-0.521	-39.28
	-0.522	-17.106	-0.522	-39.42
	-0.523	-17.194	-0.523	-39.58
	-0.524	-17.282	-0.524	-39.74
	-0.525	-17.372	-0.525	-39.9
	-0.526	-17.462	-0.526	-40.06
	-0.527	-17.55	-0.527	-40.2
	-0.528	-17.64	-0.528	-40.36
	-0.529	-17.73	-0.529	-40.52
	-0.53	-17.822	-0.53	-40.68
	-0.531	-17.912	-0.531	-40.84
	-0.532	-18.004	-0.532	-41
	-0.533	-18.094	-0.533	-41.16
	-0.534	-18.186	-0.534	-41.32
	-0.535	-18.278	-0.535	-41.5
	-0.536	-18.372	-0.536	-41.68
	-0.537	-18.464	-0.537	-41.84
	-0.538	-18.558	-0.538	-42
	-0.539	-18.65	-0.539	-42.16
	-0.54	-18.746	-0.54	-42.32
	-0.541	-18.84	-0.541	-42.5
	-0.542	-18.938	-0.542	-42.68
	-0.543	-19.032	-0.543	-42.82
	-0.544	-19.13	-0.544	-42.94
	-0.545	-19.224	-0.545	-43.16
	-0.546	-19.322	-0.546	-43.3
	-0.547	-19.418	-0.547	-43.48
	-0.548	-19.516	-0.548	-43.64
	-0.549	-19.614	-0.549	-43.8
	-0.55	-19.712	-0.55	-43.98
	-0.551	-19.81	-0.551	-44.14
	-0.552	-19.91	-0.552	-44.32
	-0.553	-20	-0.553	-44.5
	-0.554	-20.1	-0.554	-44.66
	-0.555	-20.2	-0.555	-44.84
	-0.556	-20.3	-0.556	-45.02
	-0.557	-20.4	-0.557	-45.22
	-0.558	-20.52	-0.558	-45.46
	-0.559	-20.62	-0.559	-45.66
	-0.56	-20.72	-0.56	-45.84
	-0.561	-20.82	-0.561	-46.04
	-0.562	-20.92	-0.562	-46.18
	-0.563	-21.02	-0.563	-46.34
	-0.564	-21.12	-0.564	-46.52
	-0.565	-21.24	-0.565	-46.7
	-0.566	-21.34	-0.566	-46.88
	-0.567	-21.44	-0.567	-47.06
	-0.568	-21.54	-0.568	-47.24
	-0.569	-21.64	-0.569	-47.44
	-0.57	-21.76	-0.57	-47.64
	-0.571	-21.86	-0.571	-47.82
	-0.572	-21.96	-0.572	-48.02
	-0.573	-22.08	-0.573	-48.2
	-0.574	-22.18	-0.574	-48.4
	-0.575	-22.3	-0.575	-48.6
	-0.576	-22.4	-0.576	-48.8
	-0.577	-22.5	-0.577	-48.98
	-0.578	-22.62	-0.578	-49.18
	-0.579	-22.72	-0.579	-49.38
	-0.58	-22.84	-0.58	-49.58
	-0.581	-22.94	-0.581	-49.78
	-0.582	-23.06	-0.582	-49.98
	-0.583	-23.16	-0.583	-50.18
	-0.584	-23.28	-0.584	-50.38
	-0.585	-23.4	-0.585	-50.58
	-0.586	-23.5	-0.586	-50.78
	-0.587	-23.62	-0.587	-50.98
	-0.588	-23.72	-0.588	-51.2
	-0.589	-23.84	-0.589	-51.4
	-0.59	-23.96	-0.59	-51.6
	-0.591	-24.06	-0.591	-51.8
	-0.592	-24.18	-0.592	-52
	-0.593	-24.3	-0.593	-52.22
	-0.594	-24.4	-0.594	-52.42
	-0.595	-24.52	-0.595	-52.64
	-0.596	-24.64	-0.596	-52.78
	-0.597	-24.76	-0.597	-52.92
	-0.598	-24.86	-0.598	-53.1
	-0.599	-24.98	-0.599	-53.28
	-0.6	-25.1	-0.6	-53.48
	-0.601	-25.22	-0.601	-53.68
	-0.602	-25.34	-0.602	-53.86
	-0.603	-25.44	-0.603	-54.08
	-0.604	-25.56	-0.604	-54.34
	-0.605	-25.68	-0.605	-54.58
	-0.606	-25.8	-0.606	-54.8
	-0.607	-25.92	-0.607	-55
	-0.608	-26.04	-0.608	-55.22
	-0.609	-26.16	-0.609	-55.42
	-0.61	-26.28	-0.61	-55.64
	-0.611	-26.4	-0.611	-55.86
	-0.612	-26.52	-0.612	-56.08
	-0.613	-26.64	-0.613	-56.3
	-0.614	-26.76	-0.614	-56.5
	-0.615	-26.88	-0.615	-56.72
	-0.616	-27	-0.616	-56.94
	-0.617	-27.12	-0.617	-57.14
	-0.618	-27.24	-0.618	-57.36
	-0.619	-27.36	-0.619	-57.58
	-0.62	-27.48	-0.62	-57.8
	-0.621	-27.6	-0.621	-58.02
	-0.622	-27.72	-0.622	-58.24
	-0.623	-27.86	-0.623	-58.46
	-0.624	-27.98	-0.624	-58.68
	-0.625	-28.1	-0.625	-58.9
	-0.626	-28.22	-0.626	-59.16
	-0.627	-28.34	-0.627	-59.4
	-0.628	-28.48	-0.628	-59.6
	-0.629	-28.6	-0.629	-59.8
	-0.63	-28.72	-0.63	-60.02
	-0.631	-28.84	-0.631	-60.22
	-0.632	-28.98	-0.632	-60.44
	-0.633	-29.1	-0.633	-60.72
	-0.634	-29.22	-0.634	-60.98
	-0.635	-29.36	-0.635	-61.22
	-0.636	-29.48	-0.636	-61.46
	-0.637	-29.6	-0.637	-61.68
	-0.638	-29.74	-0.638	-61.92
	-0.639	-29.86	-0.639	-62.16
	-0.64	-29.98	-0.64	-62.38
	-0.641	-30.12	-0.641	-62.62
	-0.642	-30.24	-0.642	-62.86
	-0.643	-30.38	-0.643	-63.1
	-0.644	-30.5	-0.644	-63.34
	-0.645	-30.62	-0.645	-63.58
	-0.646	-30.76	-0.646	-63.82
	-0.647	-30.88	-0.647	-64.04
	-0.648	-31.02	-0.648	-64.28
	-0.649	-31.14	-0.649	-64.52
	-0.65	-31.28	-0.65	-64.78
	-0.651	-31.4	-0.651	-65.06
	-0.652	-31.54	-0.652	-65.28
	-0.653	-31.66	-0.653	-65.48
	-0.654	-31.8	-0.654	-65.7
	-0.655	-31.92	-0.655	-65.92
	-0.656	-32.06	-0.656	-66.18
	-0.657	-32.18	-0.657	-66.48
	-0.658	-32.32	-0.658	-66.74
	-0.659	-32.46	-0.659	-67
	-0.66	-32.58	-0.66	-67.24
	-0.661	-32.72	-0.661	-67.48
	-0.662	-32.86	-0.662	-67.74
	-0.663	-32.98	-0.663	-67.98
	-0.664	-33.12	-0.664	-68.22
	-0.665	-33.26	-0.665	-68.46
	-0.666	-33.38	-0.666	-68.72
	-0.667	-33.52	-0.667	-68.96
	-0.668	-33.66	-0.668	-69.22
	-0.669	-33.8	-0.669	-69.46
	-0.67	-33.92	-0.67	-69.72
	-0.671	-34.06	-0.671	-70
	-0.672	-34.2	-0.672	-70.24
	-0.673	-34.32	-0.673	-70.48
	-0.674	-34.46	-0.674	-70.68
	-0.675	-34.6	-0.675	-70.92
	-0.676	-34.74	-0.676	-71.18
	-0.677	-34.86	-0.677	-71.5
	-0.678	-35	-0.678	-71.76
	-0.679	-35.14	-0.679	-72.02
	-0.68	-35.28	-0.68	-72.28
	-0.681	-35.42	-0.681	-72.52
	-0.682	-35.56	-0.682	-72.78
	-0.683	-35.68	-0.683	-73.06
	-0.684	-35.82	-0.684	-73.32
	-0.685	-35.96	-0.685	-73.56
	-0.686	-36.1	-0.686	-73.82
	-0.687	-36.24	-0.687	-74.06
	-0.688	-36.38	-0.688	-74.3
	-0.689	-36.5	-0.689	-74.58
	-0.69	-36.64	-0.69	-74.86
	-0.691	-36.78	-0.691	-75.1
	-0.692	-36.92	-0.692	-75.32
	-0.693	-37.06	-0.693	-75.56
	-0.694	-37.2	-0.694	-75.88
	-0.695	-37.34	-0.695	-76.18
	-0.696	-37.48	-0.696	-76.46
	-0.697	-37.6	-0.697	-76.72
	-0.698	-37.74	-0.698	-76.98
	-0.699	-37.88	-0.699	-77.22
	-0.7	-38.02	-0.7	-77.5
	-0.701	-38.16	-0.701	-77.76
	-0.702	-38.3	-0.702	-78.04
	-0.703	-38.44	-0.703	-78.3
	-0.704	-38.58	-0.704	-78.58
	-0.705	-38.72	-0.705	-78.84
	-0.706	-38.86	-0.706	-79.16
	-0.707	-39	-0.707	-79.36
	-0.708	-39.14	-0.708	-79.62
	-0.709	-39.28	-0.709	-79.86
	-0.71	-39.42	-0.71	-80.16
	-0.711	-39.56	-0.711	-80.46
	-0.712	-39.7	-0.712	-80.7
	-0.713	-39.84	-0.713	-80.98
	-0.714	-40	-0.714	-81.24
	-0.715	-40.12	-0.715	-81.5
	-0.716	-40.28	-0.716	-81.76
	-0.717	-40.42	-0.717	-82.1
	-0.718	-40.56	-0.718	-82.22
	-0.719	-40.68	-0.719	-82.4
	-0.72	-40.84	-0.72	-82.52
	-0.721	-40.98	-0.721	-83.06
	-0.722	-41.12	-0.722	-83.36
	-0.723	-41.26	-0.723	-83.64
	-0.724	-41.4	-0.724	-83.92
	-0.725	-41.54	-0.725	-84.2
	-0.726	-41.68	-0.726	-84.48
	-0.727	-41.82	-0.727	-84.76
	-0.728	-41.96	-0.728	-85.04
	-0.729	-42.1	-0.729	-85.34
	-0.73	-42.24	-0.73	-85.64
	-0.731	-42.4	-0.731	-85.96
	-0.732	-42.54	-0.732	-86.2
	-0.733	-42.68	-0.733	-86.44
	-0.734	-42.82	-0.734	-86.76
	-0.735	-42.96	-0.735	-87.1
	-0.736	-43.1	-0.736	-87.4
	-0.737	-43.24	-0.737	-87.68
	-0.738	-43.38	-0.738	-87.98
	-0.739	-43.52	-0.739	-88.26
	-0.74	-43.66	-0.74	-88.54
	-0.741	-43.8	-0.741	-88.82
	-0.742	-43.94	-0.742	-89.1
	-0.743	-44.08	-0.743	-89.42
	-0.744	-44.22	-0.744	-89.7
	-0.745	-44.36	-0.745	-89.94
	-0.746	-44.5	-0.746	-90.24
	-0.747	-44.64	-0.747	-90.58
	-0.748	-44.78	-0.748	-90.88
	-0.749	-44.92	-0.749	-91.16
	-0.75	-45.06	-0.75	-91.44
	-0.751	-45.2	-0.751	-91.72
	-0.752	-45.34	-0.752	-92
	-0.753	-45.48	-0.753	-92.28
	-0.754	-45.62	-0.754	-92.58
	-0.755	-45.78	-0.755	-92.9
	-0.756	-45.92	-0.756	-93.16
	-0.757	-46.06	-0.757	-93.4
	-0.758	-46.2	-0.758	-93.74
	-0.759	-46.34	-0.759	-94.06
	-0.76	-46.48	-0.76	-94.36
	-0.761	-46.62	-0.761	-94.66
	-0.762	-46.76	-0.762	-94.94
	-0.763	-46.9	-0.763	-95.24
	-0.764	-47.04	-0.764	-95.56
	-0.765	-47.18	-0.765	-95.84
	-0.766	-47.34	-0.766	-96.18
	-0.767	-47.48	-0.767	-96.46
	-0.768	-47.62	-0.768	-96.7
	-0.769	-47.76	-0.769	-97.02
	-0.77	-47.9	-0.77	-97.36
	-0.771	-48.04	-0.771	-97.64
	-0.772	-48.18	-0.772	-97.94
	-0.773	-48.32	-0.773	-98.22
	-0.774	-48.46	-0.774	-98.5
	-0.775	-48.62	-0.775	-98.8
	-0.776	-48.76	-0.776	-99.08
	-0.777	-48.9	-0.777	-99.42
	-0.778	-49.04	-0.778	-99.68
	-0.779	-49.18	-0.779	-99.96
	-0.78	-49.32	-0.78	-100.28
	-0.781	-49.46	-0.781	-100.58
	-0.782	-49.6	-0.782	-100.86
	-0.783	-49.74	-0.783	-101.04
	-0.784	-49.88	-0.784	-101.44
	-0.785	-50.02	-0.785	-101.74
	-0.786	-50.16	-0.786	-102.06
	-0.787	-50.3	-0.787	-102.38
	-0.788	-50.44	-0.788	-102.66
	-0.789	-50.58	-0.789	-102.96
	-0.79	-50.72	-0.79	-103.22
	-0.791	-50.86	-0.791	-103.54
	-0.792	-51	-0.792	-103.8
	-0.793	-51.14	-0.793	-104.1
	-0.794	-51.28	-0.794	-104.48
	-0.795	-51.42	-0.795	-104.78
	-0.796	-51.58	-0.796	-105.06
	-0.797	-51.7	-0.797	-105.38
	-0.798	-51.84	-0.798	-105.68
	-0.799	-51.98	-0.799	-105.98
	-0.8	-52.12	-0.8	-106.34
	-0.801	-52.26	-0.801	-106.62
	-0.802	-52.4	-0.802	-106.88
	-0.803	-52.54	-0.803	-107.26
	-0.804	-52.68	-0.804	-107.6
	-0.805	-52.84	-0.805	-107.9
	-0.806	-52.98	-0.806	-108.18
	-0.807	-53.12	-0.807	-108.48
	-0.808	-53.28	-0.808	-108.8
	-0.809	-53.42	-0.809	-109.14
	-0.81	-53.56	-0.81	-109.42
	-0.811	-53.72	-0.811	-109.72
	-0.812	-53.86	-0.812	-110.08
	-0.813	-54.02	-0.813	-110.4
	-0.814	-54.16	-0.814	-110.7
	-0.815	-54.3	-0.815	-111
	-0.816	-54.44	-0.816	-111.32
	-0.817	-54.58	-0.817	-111.62
	-0.818	-54.72	-0.818	-111.96
	-0.819	-54.86	-0.819	-112.18
	-0.82	-55	-0.82	-112.56
	-0.821	-55.14	-0.821	-112.9
	-0.822	-55.3	-0.822	-113.2
	-0.823	-55.44	-0.823	-113.5
	-0.824	-55.58	-0.824	-113.8
	-0.825	-55.72	-0.825	-114.12
	-0.826	-55.86	-0.826	-114.48
	-0.827	-56.02	-0.827	-114.72
	-0.828	-56.16	-0.828	-115.08
	-0.829	-56.3	-0.829	-115.42
	-0.83	-56.44	-0.83	-115.72
	-0.831	-56.58	-0.831	-116.02
	-0.832	-56.72	-0.832	-116.3
	-0.833	-56.86	-0.833	-116.62
	-0.834	-57	-0.834	-116.98
	-0.835	-57.14	-0.835	-117.2
	-0.836	-57.28	-0.836	-117.58
	-0.837	-57.44	-0.837	-117.9
	-0.838	-57.58	-0.838	-118.2
	-0.839	-57.72	-0.839	-118.5
	-0.84	-57.88	-0.84	-118.82
	-0.841	-58.02	-0.841	-119.14
	-0.842	-58.16	-0.842	-119.46
	-0.843	-58.32	-0.843	-119.76
	-0.844	-58.46	-0.844	-120.08
	-0.845	-58.6	-0.845	-120.4
	-0.846	-58.74	-0.846	-120.72
	-0.847	-58.88	-0.847	-121
	-0.848	-59.04	-0.848	-121.34
	-0.849	-59.18	-0.849	-121.46
	-0.85	-59.34	-0.85	-121.86
	-0.851	-59.48	-0.851	-122.32
	-0.852	-59.64	-0.852	-122.62
	-0.853	-59.76	-0.853	-122.92
	-0.854	-59.92	-0.854	-123.24
	-0.855	-60.06	-0.855	-123.58
	-0.856	-60.22	-0.856	-123.94
	-0.857	-60.36	-0.857	-124.22
	-0.858	-60.52	-0.858	-124.58
	-0.859	-60.66	-0.859	-124.9
	-0.86	-60.82	-0.86	-125.18
	-0.861	-60.94	-0.861	-125.5
	-0.862	-61.1	-0.862	-125.82
	-0.863	-61.22	-0.863	-126.16
	-0.864	-61.38	-0.864	-126.44
	-0.865	-61.54	-0.865	-126.82
	-0.866	-61.68	-0.866	-127.1
	-0.867	-61.82	-0.867	-127.38
	-0.868	-61.98	-0.868	-127.7
	-0.869	-62.1	-0.869	-128.06
	-0.87	-62.26	-0.87	-128.34
	-0.871	-62.4	-0.871	-128.66
	-0.872	-62.56	-0.872	-129
	-0.873	-62.7	-0.873	-129.3
	-0.874	-62.84	-0.874	-129.6
	-0.875	-62.96	-0.875	-129.92
	-0.876	-63.12	-0.876	-130.28
	-0.877	-63.28	-0.877	-130.52
	-0.878	-63.42	-0.878	-130.9
	-0.879	-63.56	-0.879	-131.2
	-0.88	-63.72	-0.88	-131.52
	-0.881	-63.86	-0.881	-131.84
	-0.882	-64	-0.882	-132.18
	-0.883	-64.16	-0.883	-132.44
	-0.884	-64.32	-0.884	-132.82
	-0.885	-64.46	-0.885	-133.14
	-0.886	-64.6	-0.886	-133.44
	-0.887	-64.76	-0.887	-133.74
	-0.888	-64.9	-0.888	-134.1
	-0.889	-65.08	-0.889	-134.42
	-0.89	-65.22	-0.89	-134.74
	-0.891	-65.38	-0.891	-135.06
	-0.892	-65.5	-0.892	-135.38
	-0.893	-65.68	-0.893	-135.66
	-0.894	-65.82	-0.894	-135.96
	-0.895	-66	-0.895	-136.32
	-0.896	-66.14	-0.896	-136.6
	-0.897	-66.28	-0.897	-136.98
	-0.898	-66.44	-0.898	-137.34
	-0.899	-66.6	-0.899	-137.68

## Sheet: Fig. 4
Fig.4c	M-on																					Fig.4d	M-off
	Wavenumber (cm-1)	Transmittance (a.u.)	Wavenumber (cm-1)	Transmittance (a.u.)	Wavenumber (cm-1)	Transmittance (a.u.)	Wavenumber (cm-1)	Transmittance (a.u.)	Wavenumber (cm-1)	Transmittance (a.u.)	Wavenumber (cm-1)	Transmittance (a.u.)	Wavenumber (cm-1)	Transmittance (a.u.)	Wavenumber (cm-1)	Transmittance (a.u.)	Wavenumber (cm-1)	Transmittance (a.u.)	Wavenumber (cm-1)	Transmittance (a.u.)			Wavenumber (cm-1)	Transmittance (a.u.)	Wavenumber (cm-1)	Transmittance (a.u.)	Wavenumber (cm-1)	Transmittance (a.u.)	Wavenumber (cm-1)	Transmittance (a.u.)	Wavenumber (cm-1)	Transmittance (a.u.)	Wavenumber (cm-1)	Transmittance (a.u.)	Wavenumber (cm-1)	Transmittance (a.u.)	Wavenumber (cm-1)	Transmittance (a.u.)	Wavenumber (cm-1)	Transmittance (a.u.)	Wavenumber (cm-1)	Transmittance (a.u.)
	1300.87	-0.00142	1300.87	-0.00945	1300.87	-0.01424	1300.87	-0.02279	1300.87	-0.02988	1300.87	-0.02906	1300.87	-0.03705	1300.87	-0.03559	1300.87	-0.0356	1300.87	-0.03576			1300.87	-0.0039	1300.87	0.01681	1300.87	0.01228	1300.87	-0.00482	1300.87	-0.01981	1300.87	-0.02048	1300.87	-0.02357	1300.87	-0.02339	1300.87	-0.02645	1300.87	-0.02694
	1299.45	-0.00144	1299.45	-0.00964	1299.45	-0.0145	1299.45	-0.02305	1299.45	-0.03025	1299.45	-0.0294	1299.45	-0.03737	1299.45	-0.0359	1299.45	-0.03589	1299.45	-0.03617			1299.45	-0.00362	1299.45	0.01721	1299.45	0.01227	1299.45	-0.00491	1299.45	-0.01996	1299.45	-0.02093	1299.45	-0.02418	1299.45	-0.02393	1299.45	-0.02707	1299.45	-0.02734
	1298.02	-0.00143	1298.02	-0.00979	1298.02	-0.01472	1298.02	-0.02337	1298.02	-0.0307	1298.02	-0.02974	1298.02	-0.03781	1298.02	-0.03628	1298.02	-0.03626	1298.02	-0.03658			1298.02	-0.00339	1298.02	0.01718	1298.02	0.01213	1298.02	-0.00515	1298.02	-0.02046	1298.02	-0.02127	1298.02	-0.02473	1298.02	-0.0247	1298.02	-0.02776	1298.02	-0.02791
	1296.59	-0.00145	1296.59	-0.00996	1296.59	-0.01495	1296.59	-0.02381	1296.59	-0.03129	1296.59	-0.03022	1296.59	-0.03847	1296.59	-0.03686	1296.59	-0.03685	1296.59	-0.03708			1296.59	-0.00332	1296.59	0.01699	1296.59	0.01194	1296.59	-0.0056	1296.59	-0.02152	1296.59	-0.02169	1296.59	-0.02542	1296.59	-0.0257	1296.59	-0.02861	1296.59	-0.02892
	1295.17	-0.00154	1295.17	-0.01022	1295.17	-0.01529	1295.17	-0.0244	1295.17	-0.03209	1295.17	-0.0309	1295.17	-0.03934	1295.17	-0.03773	1295.17	-0.03773	1295.17	-0.03781			1295.17	-0.00342	1295.17	0.01693	1295.17	0.01184	1295.17	-0.00624	1295.17	-0.02293	1295.17	-0.02253	1295.17	-0.02649	1295.17	-0.02696	1295.17	-0.02969	1295.17	-0.03039
	1293.74	-0.00164	1293.74	-0.01059	1293.74	-0.01573	1293.74	-0.02506	1293.74	-0.03303	1293.74	-0.03177	1293.74	-0.04042	1293.74	-0.03882	1293.74	-0.03883	1293.74	-0.03879			1293.74	-0.00354	1293.74	0.01708	1293.74	0.012	1293.74	-0.00702	1293.74	-0.02435	1293.74	-0.02395	1293.74	-0.02806	1293.74	-0.02855	1293.74	-0.03103	1293.74	-0.03222
	1292.31	-0.00159	1292.31	-0.01101	1292.31	-0.01621	1292.31	-0.02571	1292.31	-0.034	1292.31	-0.03275	1292.31	-0.04165	1292.31	-0.04003	1292.31	-0.04004	1292.31	-0.03996			1292.31	-0.00355	1292.31	0.0173	1292.31	0.01239	1292.31	-0.00797	1292.31	-0.02565	1292.31	-0.02588	1292.31	-0.03001	1292.31	-0.03053	1292.31	-0.03265	1292.31	-0.03427
	1290.89	-0.0014	1290.89	-0.01142	1290.89	-0.01669	1290.89	-0.02639	1290.89	-0.03501	1290.89	-0.03383	1290.89	-0.04303	1290.89	-0.04136	1290.89	-0.04138	1290.89	-0.04134			1290.89	-0.00347	1290.89	0.01745	1290.89	0.01275	1290.89	-0.00911	1290.89	-0.02706	1290.89	-0.02815	1290.89	-0.03213	1290.89	-0.03277	1290.89	-0.03466	1290.89	-0.0364
	1289.46	-0.00122	1289.46	-0.01188	1289.46	-0.01726	1289.46	-0.02724	1289.46	-0.03622	1289.46	-0.03513	1289.46	-0.04466	1289.46	-0.04299	1289.46	-0.04301	1289.46	-0.04303			1289.46	-0.00334	1289.46	0.01752	1289.46	0.0128	1289.46	-0.01039	1289.46	-0.02883	1289.46	-0.03057	1289.46	-0.03427	1289.46	-0.03504	1289.46	-0.03701	1289.46	-0.03861
	1288.03	-0.00121	1288.03	-0.01248	1288.03	-0.01803	1288.03	-0.02839	1288.03	-0.03776	1288.03	-0.03674	1288.03	-0.04664	1288.03	-0.04505	1288.03	-0.04504	1288.03	-0.0451			1288.03	-0.00318	1288.03	0.01753	1288.03	0.01256	1288.03	-0.0117	1288.03	-0.03094	1288.03	-0.03307	1288.03	-0.03641	1288.03	-0.03724	1288.03	-0.03956	1288.03	-0.04094
	1286.61	-0.00129	1286.61	-0.01319	1286.61	-0.01892	1286.61	-0.02978	1286.61	-0.03955	1286.61	-0.03859	1286.61	-0.04892	1286.61	-0.04738	1286.61	-0.04736	1286.61	-0.04742			1286.61	-0.00298	1286.61	0.01748	1286.61	0.01217	1286.61	-0.01305	1286.61	-0.03325	1286.61	-0.03569	1286.61	-0.03869	1286.61	-0.03949	1286.61	-0.0423	1286.61	-0.04352
	1285.18	-0.00134	1285.18	-0.01385	1285.18	-0.01984	1285.18	-0.03122	1285.18	-0.04143	1285.18	-0.04049	1285.18	-0.0513	1285.18	-0.04974	1285.18	-0.04977	1285.18	-0.04982			1285.18	-0.00283	1285.18	0.0174	1285.18	0.01169	1285.18	-0.01451	1285.18	-0.03578	1285.18	-0.03839	1285.18	-0.04122	1285.18	-0.04196	1285.18	-0.04536	1285.18	-0.04644
	1283.76	-0.00133	1283.76	-0.01441	1283.76	-0.02073	1283.76	-0.03261	1283.76	-0.04337	1283.76	-0.04234	1283.76	-0.0537	1283.76	-0.05205	1283.76	-0.05215	1283.76	-0.05225			1283.76	-0.0028	1283.76	0.01737	1283.76	0.01108	1283.76	-0.01614	1283.76	-0.03852	1283.76	-0.04105	1283.76	-0.04415	1283.76	-0.04467	1283.76	-0.04868	1283.76	-0.04959
	1282.33	-0.00131	1282.33	-0.01493	1282.33	-0.02159	1282.33	-0.0339	1282.33	-0.04534	1282.33	-0.04414	1282.33	-0.05607	1282.33	-0.05436	1282.33	-0.05451	1282.33	-0.05468			1282.33	-0.00288	1282.33	0.01738	1282.33	0.01042	1282.33	-0.01791	1282.33	-0.04127	1282.33	-0.04362	1282.33	-0.04734	1282.33	-0.04748	1282.33	-0.05192	1282.33	-0.05278
	1280.9	-0.0013	1280.9	-0.01548	1280.9	-0.02237	1280.9	-0.03511	1280.9	-0.04721	1280.9	-0.04594	1280.9	-0.05839	1280.9	-0.0567	1280.9	-0.05685	1280.9	-0.05707			1280.9	-0.00297	1280.9	0.01735	1280.9	0.00983	1280.9	-0.0197	1280.9	-0.04388	1280.9	-0.04614	1280.9	-0.05058	1280.9	-0.05032	1280.9	-0.05482	1280.9	-0.05586
	1279.48	-0.00125	1279.48	-0.01607	1279.48	-0.0231	1279.48	-0.03622	1279.48	-0.0489	1279.48	-0.04771	1279.48	-0.06058	1279.48	-0.05898	1279.48	-0.05913	1279.48	-0.05933			1279.48	-0.00305	1279.48	0.01715	1279.48	0.00937	1279.48	-0.0214	1279.48	-0.04629	1279.48	-0.04867	1279.48	-0.05359	1279.48	-0.05319	1279.48	-0.05742	1279.48	-0.05879
	1278.05	-0.00118	1278.05	-0.01665	1278.05	-0.02379	1278.05	-0.03721	1278.05	-0.05039	1278.05	-0.04939	1278.05	-0.06258	1278.05	-0.06108	1278.05	-0.06124	1278.05	-0.06138			1278.05	-0.00316	1278.05	0.0168	1278.05	0.00907	1278.05	-0.0229	1278.05	-0.04857	1278.05	-0.05114	1278.05	-0.05627	1278.05	-0.05598	1278.05	-0.05988	1278.05	-0.06155
	1276.62	-0.0011	1276.62	-0.01714	1276.62	-0.02442	1276.62	-0.0381	1276.62	-0.05169	1276.62	-0.05087	1276.62	-0.06432	1276.62	-0.06289	1276.62	-0.06306	1276.62	-0.06318			1276.62	-0.00331	1276.62	0.01656	1276.62	0.0089	1276.62	-0.02422	1276.62	-0.05072	1276.62	-0.05333	1276.62	-0.05857	1276.62	-0.05851	1276.62	-0.06221	1276.62	-0.06403
	1275.2	-0.00104	1275.2	-0.01752	1275.2	-0.025	1275.2	-0.0389	1275.2	-0.05284	1275.2	-0.05211	1275.2	-0.06583	1275.2	-0.06443	1275.2	-0.06457	1275.2	-0.06475			1275.2	-0.0034	1275.2	0.01653	1275.2	0.00873	1275.2	-0.02547	1275.2	-0.05261	1275.2	-0.05517	1275.2	-0.06051	1275.2	-0.06072	1275.2	-0.06438	1275.2	-0.06626
	1273.77	-0.00101	1273.77	-0.01782	1273.77	-0.02553	1273.77	-0.03968	1273.77	-0.05387	1273.77	-0.05321	1273.77	-0.06722	1273.77	-0.06582	1273.77	-0.0659	1273.77	-0.06622			1273.77	-0.00342	1273.77	0.01658	1273.77	0.00835	1273.77	-0.02674	1273.77	-0.05429	1273.77	-0.05687	1273.77	-0.0624	1273.77	-0.06282	1273.77	-0.06653	1273.77	-0.06836
	1272.34	-0.001	1272.34	-0.01811	1272.34	-0.02606	1272.34	-0.0405	1272.34	-0.05493	1272.34	-0.05432	1272.34	-0.0687	1272.34	-0.06724	1272.34	-0.06728	1272.34	-0.06777			1272.34	-0.00348	1272.34	0.01659	1272.34	0.00771	1272.34	-0.02812	1272.34	-0.05612	1272.34	-0.05881	1272.34	-0.06465	1272.34	-0.06514	1272.34	-0.06891	1272.34	-0.07065
	1270.92	-0.00098	1270.92	-0.01846	1270.92	-0.02665	1270.92	-0.04147	1270.92	-0.05622	1270.92	-0.05565	1270.92	-0.07047	1270.92	-0.06894	1270.92	-0.06896	1270.92	-0.06959			1270.92	-0.00369	1270.92	0.0166	1270.92	0.00697	1270.92	-0.02971	1270.92	-0.05858	1270.92	-0.06139	1270.92	-0.06756	1270.92	-0.06799	1270.92	-0.07182	1270.92	-0.07351
	1269.49	-0.00097	1269.49	-0.01895	1269.49	-0.02738	1269.49	-0.04267	1269.49	-0.05788	1269.49	-0.05732	1269.49	-0.07266	1269.49	-0.0711	1269.49	-0.07114	1269.49	-0.07183			1269.49	-0.00394	1269.49	0.01665	1269.49	0.00638	1269.49	-0.03166	1269.49	-0.06192	1269.49	-0.06477	1269.49	-0.07107	1269.49	-0.07146	1269.49	-0.07545	1269.49	-0.07713
	1268.07	-0.001	1268.07	-0.01962	1268.07	-0.02831	1268.07	-0.04413	1268.07	-0.05992	1268.07	-0.05939	1268.07	-0.07532	1268.07	-0.07377	1268.07	-0.07387	1268.07	-0.07454			1268.07	-0.00406	1268.07	0.01673	1268.07	0.00591	1268.07	-0.03402	1268.07	-0.06601	1268.07	-0.06886	1268.07	-0.07505	1268.07	-0.07552	1268.07	-0.07984	1268.07	-0.08139
	1266.64	-0.00106	1266.64	-0.02048	1266.64	-0.02942	1266.64	-0.04583	1266.64	-0.06226	1266.64	-0.06177	1266.64	-0.07836	1266.64	-0.07684	1266.64	-0.077	1266.64	-0.07762			1266.64	-0.00391	1266.64	0.0168	1266.64	0.00534	1266.64	-0.03679	1266.64	-0.07044	1266.64	-0.07348	1266.64	-0.07946	1266.64	-0.08011	1266.64	-0.08483	1266.64	-0.0861
	1265.21	-0.00111	1265.21	-0.02145	1265.21	-0.03061	1265.21	-0.04766	1265.21	-0.06475	1265.21	-0.0643	1265.21	-0.08155	1265.21	-0.08007	1265.21	-0.08029	1265.21	-0.08087			1265.21	-0.00359	1265.21	0.01677	1265.21	0.00451	1265.21	-0.03988	1265.21	-0.07489	1265.21	-0.07846	1265.21	-0.08436	1265.21	-0.0851	1265.21	-0.09016	1265.21	-0.09114
	1263.79	-0.00112	1263.79	-0.02245	1263.79	-0.03176	1263.79	-0.04948	1263.79	-0.06718	1263.79	-0.06674	1263.79	-0.0846	1263.79	-0.08315	1263.79	-0.08343	1263.79	-0.08398			1263.79	-0.00338	1263.79	0.01654	1263.79	0.00345	1263.79	-0.04323	1263.79	-0.07937	1263.79	-0.08358	1263.79	-0.0896	1263.79	-0.09029	1263.79	-0.09553	1263.79	-0.09647
	1262.36	-0.00113	1262.36	-0.02339	1262.36	-0.03279	1262.36	-0.05112	1262.36	-0.06935	1262.36	-0.06888	1262.36	-0.08729	1262.36	-0.08583	1262.36	-0.0862	1262.36	-0.08672			1262.36	-0.00342	1262.36	0.01608	1262.36	0.00237	1262.36	-0.04663	1262.36	-0.08386	1262.36	-0.08855	1262.36	-0.09474	1262.36	-0.09538	1262.36	-0.10073	1262.36	-0.10182
	1260.93	-0.00117	1260.93	-0.02419	1260.93	-0.03366	1260.93	-0.05249	1260.93	-0.07111	1260.93	-0.07062	1260.93	-0.0895	1260.93	-0.08799	1260.93	-0.08842	1260.93	-0.08893			1260.93	-0.00357	1260.93	0.01572	1260.93	0.00155	1260.93	-0.04972	1260.93	-0.08809	1260.93	-0.09295	1260.93	-0.09935	1260.93	-0.10005	1260.93	-0.1055	1260.93	-0.10668
	1259.51	-0.00123	1259.51	-0.02478	1259.51	-0.03434	1259.51	-0.05351	1259.51	-0.07239	1259.51	-0.07191	1259.51	-0.09121	1259.51	-0.08958	1259.51	-0.09006	1259.51	-0.09059			1259.51	-0.00362	1259.51	0.01574	1259.51	0.0011	1259.51	-0.05226	1259.51	-0.09172	1259.51	-0.09655	1259.51	-0.10325	1259.51	-0.10412	1259.51	-0.10968	1259.51	-0.11074
	1258.08	-0.00125	1258.08	-0.02516	1258.08	-0.03484	1258.08	-0.05423	1258.08	-0.07327	1258.08	-0.07282	1258.08	-0.09244	1258.08	-0.09069	1258.08	-0.09116	1258.08	-0.09177			1258.08	-0.00354	1258.08	0.01604	1258.08	0.000768175	1258.08	-0.05432	1258.08	-0.09471	1258.08	-0.0996	1258.08	-0.1067	1258.08	-0.10768	1258.08	-0.11329	1258.08	-0.11417
	1256.65	-0.00121	1256.65	-0.0254	1256.65	-0.03518	1256.65	-0.05474	1256.65	-0.07391	1256.65	-0.07346	1256.65	-0.09334	1256.65	-0.09147	1256.65	-0.0919	1256.65	-0.09264			1256.65	-0.00346	1256.65	0.01624	1256.65	0.000300852	1256.65	-0.05622	1256.65	-0.0974	1256.65	-0.1025	1256.65	-0.10993	1256.65	-0.11094	1256.65	-0.11653	1256.65	-0.11738
	1255.23	-0.00114	1255.23	-0.02562	1255.23	-0.03547	1255.23	-0.05522	1255.23	-0.07452	1255.23	-0.07403	1255.23	-0.09412	1255.23	-0.09212	1255.23	-0.09255	1255.23	-0.0934			1255.23	-0.00345	1255.23	0.01603	1255.23	-0.000316469	1255.23	-0.05817	1255.23	-0.10016	1255.23	-0.10543	1255.23	-0.11304	1255.23	-0.11404	1255.23	-0.11959	1255.23	-0.12061
	1253.8	-0.0011	1253.8	-0.02593	1253.8	-0.03583	1253.8	-0.05582	1253.8	-0.07528	1253.8	-0.0747	1253.8	-0.095	1253.8	-0.09287	1253.8	-0.09334	1253.8	-0.09425			1253.8	-0.00349	1253.8	0.0155	1253.8	-0.001	1253.8	-0.06017	1253.8	-0.10309	1253.8	-0.10842	1253.8	-0.11604	1253.8	-0.11706	1253.8	-0.12269	1253.8	-0.12387
	1252.37	-0.00113	1252.37	-0.02637	1252.37	-0.03635	1252.37	-0.05662	1252.37	-0.07627	1252.37	-0.07564	1252.37	-0.09614	1252.37	-0.09388	1252.37	-0.09438	1252.37	-0.09535			1252.37	-0.00356	1252.37	0.01499	1252.37	-0.00177	1252.37	-0.06217	1252.37	-0.10615	1252.37	-0.11153	1252.37	-0.11911	1252.37	-0.12013	1252.37	-0.12607	1252.37	-0.12725
	1250.95	-0.00121	1250.95	-0.02694	1250.95	-0.03705	1250.95	-0.05762	1250.95	-0.07754	1250.95	-0.0769	1250.95	-0.09758	1250.95	-0.09518	1250.95	-0.09568	1250.95	-0.09674			1250.95	-0.00358	1250.95	0.01462	1250.95	-0.00273	1250.95	-0.06421	1250.95	-0.10933	1250.95	-0.11484	1250.95	-0.12244	1250.95	-0.12347	1250.95	-0.12982	1250.95	-0.13087
	1249.52	-0.00128	1249.52	-0.02759	1249.52	-0.03787	1249.52	-0.05878	1249.52	-0.07905	1249.52	-0.07848	1249.52	-0.09932	1249.52	-0.09676	1249.52	-0.09723	1249.52	-0.09839			1249.52	-0.00347	1249.52	0.01425	1249.52	-0.00387	1249.52	-0.06649	1249.52	-0.11274	1249.52	-0.11841	1249.52	-0.12614	1249.52	-0.1272	1249.52	-0.13384	1249.52	-0.13481
	1248.1	-0.00131	1248.1	-0.02828	1248.1	-0.03874	1248.1	-0.06006	1248.1	-0.0808	1248.1	-0.08032	1248.1	-0.10134	1248.1	-0.09859	1248.1	-0.09904	1248.1	-0.10026			1248.1	-0.00318	1248.1	0.01379	1248.1	-0.00508	1248.1	-0.06922	1248.1	-0.11658	1248.1	-0.12232	1248.1	-0.13029	1248.1	-0.13135	1248.1	-0.13808	1248.1	-0.1391
	1246.67	-0.00127	1246.67	-0.02899	1246.67	-0.03964	1246.67	-0.06148	1246.67	-0.0828	1246.67	-0.08239	1246.67	-0.10361	1246.67	-0.10066	1246.67	-0.10113	1246.67	-0.10234			1246.67	-0.00285	1246.67	0.01323	1246.67	-0.00637	1246.67	-0.07243	1246.67	-0.12093	1246.67	-0.12666	1246.67	-0.13488	1246.67	-0.13596	1246.67	-0.14261	1246.67	-0.14375
	1245.24	-0.00117	1245.24	-0.02972	1245.24	-0.0406	1245.24	-0.06306	1245.24	-0.085	1245.24	-0.0846	1245.24	-0.10611	1245.24	-0.10295	1245.24	-0.10343	1245.24	-0.10462			1245.24	-0.00263	1245.24	0.01259	1245.24	-0.00775	1245.24	-0.07594	1245.24	-0.12569	1245.24	-0.13149	1245.24	-0.13985	1245.24	-0.14098	1245.24	-0.14748	1245.24	-0.14883
	1243.82	-0.00107	1243.82	-0.0305	1243.82	-0.04163	1243.82	-0.06476	1243.82	-0.08733	1243.82	-0.08691	1243.82	-0.10878	1243.82	-0.10542	1243.82	-0.10584	1243.82	-0.10706			1243.82	-0.00259	1243.82	0.01175	1243.82	-0.00922	1243.82	-0.07956	1243.82	-0.1307	1243.82	-0.13676	1243.82	-0.14502	1243.82	-0.14636	1243.82	-0.1526	1243.82	-0.15423
	1242.39	-0.00102	1242.39	-0.03132	1242.39	-0.04272	1242.39	-0.06648	1242.39	-0.0897	1242.39	-0.08928	1242.39	-0.11151	1242.39	-0.10797	1242.39	-0.10827	1242.39	-0.10952			1242.39	-0.00274	1242.39	0.01057	1242.39	-0.01083	1242.39	-0.08331	1242.39	-0.1357	1242.39	-0.14221	1242.39	-0.1503	1242.39	-0.1519	1242.39	-0.15786	1242.39	-0.15971
	1240.96	-0.00106	1240.96	-0.03216	1240.96	-0.04384	1240.96	-0.06817	1240.96	-0.09204	1240.96	-0.09161	1240.96	-0.11421	1240.96	-0.11047	1240.96	-0.11064	1240.96	-0.11191			1240.96	-0.00297	1240.96	0.00909	1240.96	-0.01273	1240.96	-0.08718	1240.96	-0.14056	1240.96	-0.14757	1240.96	-0.15557	1240.96	-0.1573	1240.96	-0.16318	1240.96	-0.16512
	1239.54	-0.00117	1239.54	-0.03298	1239.54	-0.04497	1239.54	-0.06977	1239.54	-0.09428	1239.54	-0.09383	1239.54	-0.11676	1239.54	-0.1128	1239.54	-0.11287	1239.54	-0.1142			1239.54	-0.00318	1239.54	0.0075	1239.54	-0.0149	1239.54	-0.09103	1239.54	-0.14523	1239.54	-0.1526	1239.54	-0.16066	1239.54	-0.16231	1239.54	-0.1684	1239.54	-0.17023
	1238.11	-0.00124	1238.11	-0.03372	1238.11	-0.04599	1238.11	-0.07122	1238.11	-0.09632	1238.11	-0.09579	1238.11	-0.11905	1238.11	-0.11486	1238.11	-0.11484	1238.11	-0.11627			1238.11	-0.00335	1238.11	0.00601	1238.11	-0.01711	1238.11	-0.09461	1238.11	-0.14959	1238.11	-0.15704	1238.11	-0.16531	1238.11	-0.1668	1238.11	-0.17322	1238.11	-0.17476
	1236.68	-0.00121	1236.68	-0.03432	1236.68	-0.04681	1236.68	-0.07243	1236.68	-0.09804	1236.68	-0.0974	1236.68	-0.12092	1236.68	-0.11653	1236.68	-0.11643	1236.68	-0.11795			1236.68	-0.00353	1236.68	0.00474	1236.68	-0.01909	1236.68	-0.09785	1236.68	-0.1534	1236.68	-0.16077	1236.68	-0.16933	1236.68	-0.17076	1236.68	-0.17734	1236.68	-0.17853
	1235.26	-0.00111	1235.26	-0.03477	1235.26	-0.04741	1235.26	-0.07336	1235.26	-0.0994	1235.26	-0.09867	1235.26	-0.12234	1235.26	-0.1178	1235.26	-0.11761	1235.26	-0.11915			1235.26	-0.00374	1235.26	0.00373	1235.26	-0.02069	1235.26	-0.10069	1235.26	-0.15653	1235.26	-0.16374	1235.26	-0.17257	1235.26	-0.17408	1235.26	-0.18056	1235.26	-0.1815
	1233.83	-0.00108	1233.83	-0.03511	1233.83	-0.04787	1233.83	-0.07406	1233.83	-0.10043	1233.83	-0.09965	1233.83	-0.12336	1233.83	-0.1187	1233.83	-0.11841	1233.83	-0.11991			1233.83	-0.00394	1233.83	0.00287	1233.83	-0.02199	1233.83	-0.10295	1233.83	-0.1589	1233.83	-0.16593	1233.83	-0.17491	1233.83	-0.17657	1233.83	-0.18283	1233.83	-0.18374
	1232.41	-0.00112	1232.41	-0.03533	1232.41	-0.0482	1232.41	-0.07453	1232.41	-0.10113	1232.41	-0.10034	1232.41	-0.12399	1232.41	-0.1192	1232.41	-0.11883	1232.41	-0.12027			1232.41	-0.00402	1232.41	0.00197	1232.41	-0.02311	1232.41	-0.10453	1232.41	-0.16057	1232.41	-0.16745	1232.41	-0.17638	1232.41	-0.17813	1232.41	-0.18427	1232.41	-0.1853
	1230.98	-0.00117	1230.98	-0.03539	1230.98	-0.04836	1230.98	-0.0747	1230.98	-0.10148	1230.98	-0.10067	1230.98	-0.12418	1230.98	-0.11926	1230.98	-0.11884	1230.98	-0.12024			1230.98	-0.00394	1230.98	0.000937101	1230.98	-0.02417	1230.98	-0.10554	1230.98	-0.16165	1230.98	-0.16845	1230.98	-0.17718	1230.98	-0.17892	1230.98	-0.18504	1230.98	-0.18628
	1229.55	-0.00111	1229.55	-0.03529	1229.55	-0.04829	1229.55	-0.07456	1229.55	-0.10147	1229.55	-0.10062	1229.55	-0.12392	1229.55	-0.11893	1229.55	-0.11844	1229.55	-0.11985			1229.55	-0.00373	1229.55	-6.93972e-05	1229.55	-0.02513	1229.55	-0.10621	1229.55	-0.16224	1229.55	-0.16898	1229.55	-0.17759	1229.55	-0.17924	1229.55	-0.18536	1229.55	-0.18676
	1228.13	-0.00096	1228.13	-0.03509	1228.13	-0.04807	1228.13	-0.07424	1228.13	-0.10119	1228.13	-0.10028	1228.13	-0.12337	1228.13	-0.11833	1228.13	-0.11777	1228.13	-0.11921			1228.13	-0.00354	1228.13	-0.000865894	1228.13	-0.02599	1228.13	-0.10659	1228.13	-0.16235	1228.13	-0.16908	1228.13	-0.1777	1228.13	-0.17934	1228.13	-0.1853	1228.13	-0.18681
	1226.7	-0.00082	1226.7	-0.03487	1226.7	-0.04781	1226.7	-0.07388	1226.7	-0.10079	1226.7	-0.09983	1226.7	-0.1227	1226.7	-0.11761	1226.7	-0.11699	1226.7	-0.11843			1226.7	-0.00355	1226.7	-0.00147	1226.7	-0.02669	1226.7	-0.10666	1226.7	-0.16202	1226.7	-0.16883	1226.7	-0.17755	1226.7	-0.17929	1226.7	-0.18488	1226.7	-0.18656
	1225.27	-0.00077	1225.27	-0.03468	1225.27	-0.04757	1225.27	-0.07355	1225.27	-0.1004	1225.27	-0.09939	1225.27	-0.12203	1225.27	-0.11685	1225.27	-0.11623	1225.27	-0.11764			1225.27	-0.00377	1225.27	-0.00198	1225.27	-0.02715	1225.27	-0.1065	1225.27	-0.16135	1225.27	-0.16835	1225.27	-0.17709	1225.27	-0.17901	1225.27	-0.18416	1225.27	-0.1861
	1223.85	-0.00082	1223.85	-0.03454	1223.85	-0.04739	1223.85	-0.07324	1223.85	-0.10004	1223.85	-0.09896	1223.85	-0.12137	1223.85	-0.11609	1223.85	-0.11551	1223.85	-0.11688			1223.85	-0.00404	1223.85	-0.00244	1223.85	-0.02739	1223.85	-0.10622	1223.85	-0.16048	1223.85	-0.16769	1223.85	-0.17632	1223.85	-0.17839	1223.85	-0.18333	1223.85	-0.18542
	1222.42	-0.00091	1222.42	-0.03443	1222.42	-0.04718	1222.42	-0.0729	1222.42	-0.09961	1222.42	-0.09847	1222.42	-0.12064	1222.42	-0.11529	1222.42	-0.11474	1222.42	-0.11609			1222.42	-0.00422	1222.42	-0.00289	1222.42	-0.02761	1222.42	-0.10586	1222.42	-0.1595	1222.42	-0.16687	1222.42	-0.17526	1222.42	-0.17744	1222.42	-0.18249	1222.42	-0.18447
	1220.99	-0.00092	1220.99	-0.03427	1220.99	-0.04683	1220.99	-0.07244	1220.99	-0.09897	1220.99	-0.09777	1220.99	-0.11972	1220.99	-0.11435	1220.99	-0.11379	1220.99	-0.11515			1220.99	-0.00429	1220.99	-0.0035	1220.99	-0.02792	1220.99	-0.10535	1220.99	-0.15829	1220.99	-0.16575	1220.99	-0.1739	1220.99	-0.17615	1220.99	-0.18143	1220.99	-0.18321
	1219.57	-0.00084	1219.57	-0.03398	1219.57	-0.04631	1219.57	-0.07176	1219.57	-0.09802	1219.57	-0.09679	1219.57	-0.11848	1219.57	-0.11315	1219.57	-0.11257	1219.57	-0.11392			1219.57	-0.00422	1219.57	-0.00425	1219.57	-0.0282	1219.57	-0.1045	1219.57	-0.15662	1219.57	-0.16412	1219.57	-0.17213	1219.57	-0.17443	1219.57	-0.17979	1219.57	-0.18151
	1218.14	-0.00074	1218.14	-0.03354	1218.14	-0.04567	1218.14	-0.07083	1218.14	-0.0968	1218.14	-0.09552	1218.14	-0.11693	1218.14	-0.11163	1218.14	-0.11107	1218.14	-0.11239			1218.14	-0.00401	1218.14	-0.00491	1218.14	-0.02816	1218.14	-0.10319	1218.14	-0.15437	1218.14	-0.16173	1218.14	-0.16971	1218.14	-0.17212	1218.14	-0.17735	1218.14	-0.17917
	1216.71	-0.00072	1216.71	-0.03297	1216.71	-0.04496	1216.71	-0.06971	1216.71	-0.09532	1216.71	-0.09403	1216.71	-0.11507	1216.71	-0.10976	1216.71	-0.10927	1216.71	-0.11057			1216.71	-0.00374	1216.71	-0.00523	1216.71	-0.02771	1216.71	-0.1013	1216.71	-0.15151	1216.71	-0.15854	1216.71	-0.16661	1216.71	-0.16908	1216.71	-0.17406	1216.71	-0.17598
	1215.29	-0.00078	1215.29	-0.0323	1215.29	-0.04416	1215.29	-0.06842	1215.29	-0.09357	1215.29	-0.09228	1215.29	-0.11286	1215.29	-0.10753	1215.29	-0.10707	1215.29	-0.10842			1215.29	-0.00355	1215.29	-0.00528	1215.29	-0.02703	1215.29	-0.09878	1215.29	-0.14804	1215.29	-0.1547	1215.29	-0.16281	1215.29	-0.16524	1215.29	-0.16998	1215.29	-0.17188
	1213.86	-0.00087	1213.86	-0.03148	1213.86	-0.04317	1213.86	-0.0669	1213.86	-0.09145	1213.86	-0.09019	1213.86	-0.11021	1213.86	-0.1049	1213.86	-0.1044	1213.86	-0.10583			1213.86	-0.0035	1213.86	-0.00528	1213.86	-0.02633	1213.86	-0.09563	1213.86	-0.14393	1213.86	-0.15022	1213.86	-0.15829	1213.86	-0.16057	1213.86	-0.16511	1213.86	-0.16691
	1212.44	-0.00088	1212.44	-0.03049	1212.44	-0.04194	1212.44	-0.06505	1212.44	-0.08889	1212.44	-0.08768	1212.44	-0.10708	1212.44	-0.10183	1212.44	-0.10127	1212.44	-0.10273			1212.44	-0.00359	1212.44	-0.00536	1212.44	-0.02566	1212.44	-0.09199	1212.44	-0.1391	1212.44	-0.14501	1212.44	-0.15298	1212.44	-0.15511	1212.44	-0.1595	1212.44	-0.16121
	1211.01	-0.00078	1211.01	-0.02934	1211.01	-0.0405	1211.01	-0.06291	1211.01	-0.08597	1211.01	-0.08483	1211.01	-0.10356	1211.01	-0.09838	1211.01	-0.09779	1211.01	-0.09922			1211.01	-0.00373	1211.01	-0.00552	1211.01	-0.02483	1211.01	-0.08806	1211.01	-0.13359	1211.01	-0.13915	1211.01	-0.14701	1211.01	-0.14901	1211.01	-0.15331	1211.01	-0.15502
	1209.58	-0.00064	1209.58	-0.02814	1209.58	-0.03895	1209.58	-0.06063	1209.58	-0.08287	1209.58	-0.08178	1209.58	-0.09986	1209.58	-0.09473	1209.58	-0.09414	1209.58	-0.09553			1209.58	-0.00385	1209.58	-0.00556	1209.58	-0.02372	1209.58	-0.084	1209.58	-0.12757	1209.58	-0.13291	1209.58	-0.14056	1209.58	-0.14249	1209.58	-0.14675	1209.58	-0.14853
	1208.16	-0.00061	1208.16	-0.02702	1208.16	-0.03744	1208.16	-0.05841	1208.16	-0.0798	1208.16	-0.07872	1208.16	-0.09621	1208.16	-0.09109	1208.16	-0.09051	1208.16	-0.09188			1208.16	-0.00386	1208.16	-0.00525	1208.16	-0.02236	1208.16	-0.07987	1208.16	-0.12132	1208.16	-0.12651	1208.16	-0.13385	1208.16	-0.13581	1208.16	-0.14003	1208.16	-0.14187
	1206.73	-0.00074	1206.73	-0.02603	1206.73	-0.03605	1206.73	-0.05634	1206.73	-0.07689	1206.73	-0.0758	1206.73	-0.09274	1206.73	-0.08762	1206.73	-0.08704	1206.73	-0.0884			1206.73	-0.0038	1206.73	-0.00454	1206.73	-0.02084	1206.73	-0.07565	1206.73	-0.11512	1206.73	-0.12015	1206.73	-0.12716	1206.73	-0.12913	1206.73	-0.13338	1206.73	-0.13519
	1205.3	-0.00093	1205.3	-0.02515	1205.3	-0.03476	1205.3	-0.05444	1205.3	-0.07422	1205.3	-0.07308	1205.3	-0.08948	1205.3	-0.08435	1205.3	-0.0838	1205.3	-0.08514			1205.3	-0.00377	1205.3	-0.00369	1205.3	-0.01929	1205.3	-0.0714	1205.3	-0.10926	1205.3	-0.11404	1205.3	-0.12085	1205.3	-0.12269	1205.3	-0.12711	1205.3	-0.12881
	1203.88	-0.00108	1203.88	-0.02432	1203.88	-0.03359	1203.88	-0.0527	1203.88	-0.07181	1203.88	-0.07058	1203.88	-0.08645	1203.88	-0.08128	1203.88	-0.08085	1203.88	-0.08214			1203.88	-0.00386	1203.88	-0.00302	1203.88	-0.01793	1203.88	-0.06739	1203.88	-0.10403	1203.88	-0.10853	1203.88	-0.11533	1203.88	-0.11686	1203.88	-0.12146	1203.88	-0.12312
	1202.45	-0.00116	1202.45	-0.02353	1202.45	-0.03256	1202.45	-0.0511	1202.45	-0.06965	1202.45	-0.06833	1202.45	-0.08367	1202.45	-0.07848	1202.45	-0.07821	1202.45	-0.07943			1202.45	-0.00404	1202.45	-0.0026	1202.45	-0.01689	1202.45	-0.06395	1202.45	-0.0996	1202.45	-0.1039	1202.45	-0.11062	1202.45	-0.11192	1202.45	-0.11644	1202.45	-0.11825
	1201.02	-0.00119	1201.02	-0.02285	1201.02	-0.03168	1201.02	-0.0497	1201.02	-0.0677	1201.02	-0.06632	1201.02	-0.08118	1201.02	-0.07602	1201.02	-0.07584	1201.02	-0.07701			1201.02	-0.00422	1201.02	-0.00238	1201.02	-0.01607	1201.02	-0.06116	1201.02	-0.0959	1201.02	-0.1	1201.02	-0.10652	1201.02	-0.10774	1201.02	-0.11195	1201.02	-0.11396
	1199.6	-0.00122	1199.6	-0.02229	1199.6	-0.03093	1199.6	-0.04851	1199.6	-0.06596	1199.6	-0.06453	1199.6	-0.07899	1199.6	-0.07388	1199.6	-0.0737	1199.6	-0.07486			1199.6	-0.0042	1199.6	-0.00221	1199.6	-0.01529	1199.6	-0.05876	1199.6	-0.09263	1199.6	-0.09644	1199.6	-0.10277	1199.6	-0.10403	1199.6	-0.1079	1199.6	-0.11006
	1198.17	-0.00128	1198.17	-0.02185	1198.17	-0.03028	1198.17	-0.04752	1198.17	-0.06442	1198.17	-0.06294	1198.17	-0.07706	1198.17	-0.07198	1198.17	-0.07173	1198.17	-0.07292			1198.17	-0.00398	1198.17	-0.00201	1198.17	-0.01446	1198.17	-0.05647	1198.17	-0.08962	1198.17	-0.09307	1198.17	-0.09934	1198.17	-0.1006	1198.17	-0.10431	1198.17	-0.10646
	1196.75	-0.00132	1196.75	-0.02139	1196.75	-0.02967	1196.75	-0.0466	1196.75	-0.063	1196.75	-0.06146	1196.75	-0.07521	1196.75	-0.07013	1196.75	-0.06981	1196.75	-0.07104			1196.75	-0.00375	1196.75	-0.00181	1196.75	-0.01369	1196.75	-0.05425	1196.75	-0.08685	1196.75	-0.08994	1196.75	-0.09624	1196.75	-0.09734	1196.75	-0.10113	1196.75	-0.10313
	1195.32	-0.00126	1195.32	-0.02083	1195.32	-0.02902	1195.32	-0.04562	1195.32	-0.06156	1195.32	-0.05994	1195.32	-0.07324	1195.32	-0.06818	1195.32	-0.06782	1195.32	-0.0691			1195.32	-0.00364	1195.32	-0.00163	1195.32	-0.01299	1195.32	-0.05224	1195.32	-0.08415	1195.32	-0.08701	1195.32	-0.09331	1195.32	-0.0941	1195.32	-0.09815	1195.32	-0.09993
	1193.89	-0.00112	1193.89	-0.02024	1193.89	-0.02835	1193.89	-0.04459	1193.89	-0.06006	1193.89	-0.05835	1193.89	-0.07115	1193.89	-0.06613	1193.89	-0.06575	1193.89	-0.06713			1193.89	-0.00363	1193.89	-0.00144	1193.89	-0.01233	1193.89	-0.05047	1193.89	-0.08132	1193.89	-0.08406	1193.89	-0.09032	1193.89	-0.09086	1193.89	-0.09507	1193.89	-0.09673
	1192.47	-0.00099	1192.47	-0.01974	1192.47	-0.02774	1192.47	-0.04356	1192.47	-0.05858	1192.47	-0.05679	1192.47	-0.06908	1192.47	-0.06413	1192.47	-0.06371	1192.47	-0.06524			1192.47	-0.00367	1192.47	-0.00117	1192.47	-0.01173	1192.47	-0.04893	1192.47	-0.07846	1192.47	-0.08103	1192.47	-0.08714	1192.47	-0.08783	1192.47	-0.09176	1192.47	-0.09366
	1191.04	-0.00089	1191.04	-0.0193	1191.04	-0.02719	1191.04	-0.04258	1191.04	-0.05714	1191.04	-0.05534	1191.04	-0.06715	1191.04	-0.06226	1191.04	-0.06182	1191.04	-0.06346			1191.04	-0.00375	1191.04	-0.000834822	1191.04	-0.0113	1191.04	-0.04755	1191.04	-0.07579	1191.04	-0.07819	1191.04	-0.084	1191.04	-0.08518	1191.04	-0.08857	1191.04	-0.09089
	1189.61	-0.00082	1189.61	-0.01881	1189.61	-0.02659	1189.61	-0.04165	1189.61	-0.05577	1189.61	-0.05398	1189.61	-0.06541	1189.61	-0.06054	1189.61	-0.06015	1189.61	-0.0618			1189.61	-0.00378	1189.61	-0.000461319	1189.61	-0.01091	1189.61	-0.04616	1189.61	-0.07341	1189.61	-0.07576	1189.61	-0.08121	1189.61	-0.08276	1189.61	-0.08585	1189.61	-0.08847
	1188.19	-0.0008	1188.19	-0.01835	1188.19	-0.026	1188.19	-0.04083	1188.19	-0.05461	1188.19	-0.05276	1188.19	-0.06398	1188.19	-0.05909	1188.19	-0.05879	1188.19	-0.06034			1188.19	-0.00367	1188.19	-4.78167e-05	1188.19	-0.01034	1188.19	-0.04465	1188.19	-0.07127	1188.19	-0.0737	1188.19	-0.079	1188.19	-0.08041	1188.19	-0.08358	1188.19	-0.08641
	1186.76	-0.0009	1186.76	-0.01812	1186.76	-0.02561	1186.76	-0.04028	1186.76	-0.05384	1186.76	-0.05188	1186.76	-0.06302	1186.76	-0.05813	1186.76	-0.0579	1186.76	-0.05934			1186.76	-0.00353	1186.76	0.000325687	1186.76	-0.00964	1186.76	-0.0431	1186.76	-0.06941	1186.76	-0.07195	1186.76	-0.07737	1186.76	-0.07829	1186.76	-0.08166	1186.76	-0.0847
	1185.33	-0.00108	1185.33	-0.01819	1185.33	-0.02551	1185.33	-0.04009	1185.33	-0.05353	1185.33	-0.05152	1185.33	-0.06257	1185.33	-0.05775	1185.33	-0.05752	1185.33	-0.05891			1185.33	-0.00357	1185.33	0.000489189	1185.33	-0.00917	1185.33	-0.04184	1185.33	-0.06804	1185.33	-0.0706	1185.33	-0.07619	1185.33	-0.07671	1185.33	-0.08019	1185.33	-0.08338
	1183.91	-0.00119	1183.91	-0.01837	1183.91	-0.02554	1183.91	-0.04013	1183.91	-0.0535	1183.91	-0.05153	1183.91	-0.06246	1183.91	-0.05775	1183.91	-0.05751	1183.91	-0.0589			1183.91	-0.0038	1183.91	0.000362692	1183.91	-0.0091	1183.91	-0.04121	1183.91	-0.06729	1183.91	-0.06967	1183.91	-0.07521	1183.91	-0.07584	1183.91	-0.07934	1183.91	-0.08248
	1182.48	-0.00117	1182.48	-0.01844	1182.48	-0.02551	1182.48	-0.04016	1182.48	-0.05349	1182.48	-0.05164	1182.48	-0.06249	1182.48	-0.05786	1182.48	-0.05767	1182.48	-0.05904			1182.48	-0.00405	1182.48	0.000136195	1182.48	-0.00923	1182.48	-0.04125	1182.48	-0.06701	1182.48	-0.06909	1182.48	-0.07431	1182.48	-0.07556	1182.48	-0.07899	1182.48	-0.0819
	1181.05	-0.00109	1181.05	-0.01832	1181.05	-0.02548	1181.05	-0.04013	1181.05	-0.05347	1181.05	-0.05177	1181.05	-0.06263	1181.05	-0.05807	1181.05	-0.05796	1181.05	-0.05926			1181.05	-0.00417	1181.05	3.96981e-05	1181.05	-0.00925	1181.05	-0.04161	1181.05	-0.06696	1181.05	-0.06879	1181.05	-0.07372	1181.05	-0.07559	1181.05	-0.07886	1181.05	-0.08153
	1179.63	-0.00109	1179.63	-0.01817	1179.63	-0.02564	1179.63	-0.04022	1179.63	-0.05361	1179.63	-0.05209	1179.63	-0.06304	1179.63	-0.05855	1179.63	-0.05853	1179.63	-0.05973			1179.63	-0.00413	1179.63	7.32001e-05	1179.63	-0.00908	1179.63	-0.04187	1179.63	-0.06698	1179.63	-0.06872	1179.63	-0.07364	1179.63	-0.07567	1179.63	-0.0789	1179.63	-0.08129
	1178.2	-0.0012	1178.2	-0.0182	1178.2	-0.02599	1178.2	-0.04059	1178.2	-0.05405	1178.2	-0.05276	1178.2	-0.06386	1178.2	-0.05946	1178.2	-0.0595	1178.2	-0.06066			1178.2	-0.00386	1178.2	0.000166704	1178.2	-0.00884	1178.2	-0.04187	1178.2	-0.06713	1178.2	-0.06895	1178.2	-0.07409	1178.2	-0.07576	1178.2	-0.07922	1178.2	-0.08136
	1176.78	-0.00137	1176.78	-0.01849	1176.78	-0.02637	1176.78	-0.04125	1176.78	-0.05475	1176.78	-0.05378	1176.78	-0.06517	1176.78	-0.06082	1176.78	-0.06089	1176.78	-0.06206			1176.78	-0.0034	1176.78	0.000390206	1176.78	-0.00863	1176.78	-0.04179	1176.78	-0.06761	1176.78	-0.0695	1176.78	-0.07485	1176.78	-0.07602	1176.78	-0.07988	1176.78	-0.08212
	1175.35	-0.00153	1175.35	-0.01896	1175.35	-0.02677	1175.35	-0.04212	1175.35	-0.05571	1175.35	-0.05512	1175.35	-0.067	1175.35	-0.06269	1175.35	-0.06272	1175.35	-0.06391			1175.35	-0.00288	1175.35	0.000883709	1175.35	-0.00847	1175.35	-0.04193	1175.35	-0.06851	1175.35	-0.07044	1175.35	-0.07587	1175.35	-0.07675	1175.35	-0.08085	1175.35	-0.08365
	1173.92	-0.0017	1173.92	-0.01956	1173.92	-0.02737	1173.92	-0.04324	1173.92	-0.05706	1173.92	-0.05687	1173.92	-0.06945	1173.92	-0.06517	1173.92	-0.06514	1173.92	-0.06632			1173.92	-0.00245	1173.92	0.00153	1173.92	-0.00847	1173.92	-0.0426	1173.92	-0.07006	1173.92	-0.07203	1173.92	-0.07731	1173.92	-0.07835	1173.92	-0.08228	1173.92	-0.0858
	1172.5	-0.00187	1172.5	-0.0203	1172.5	-0.02835	1172.5	-0.04468	1172.5	-0.0589	1172.5	-0.05913	1172.5	-0.07259	1172.5	-0.06832	1172.5	-0.06828	1172.5	-0.06942			1172.5	-0.00219	1172.5	0.0019	1172.5	-0.00888	1172.5	-0.04413	1172.5	-0.07251	1172.5	-0.07455	1172.5	-0.07965	1172.5	-0.08117	1172.5	-0.08458	1172.5	-0.08848
	1171.07	-0.00198	1171.07	-0.02119	1171.07	-0.02968	1171.07	-0.0464	1171.07	-0.06121	1171.07	-0.06188	1171.07	-0.07639	1171.07	-0.07209	1171.07	-0.07212	1171.07	-0.07319			1171.07	-0.00209	1171.07	0.00175	1171.07	-0.00982	1171.07	-0.04656	1171.07	-0.07585	1171.07	-0.07805	1171.07	-0.08325	1171.07	-0.08525	1171.07	-0.08806	1171.07	-0.09187
	1169.64	-0.00195	1169.64	-0.02216	1169.64	-0.03116	1169.64	-0.04827	1169.64	-0.06383	1169.64	-0.06499	1169.64	-0.0807	1169.64	-0.07633	1169.64	-0.07646	1169.64	-0.07748			1169.64	-0.00208	1169.64	0.00111	1169.64	-0.01108	1169.64	-0.04955	1169.64	-0.07976	1169.64	-0.08231	1169.64	-0.08799	1169.64	-0.09014	1169.64	-0.09257	1169.64	-0.09609
	1168.22	-0.00174	1168.22	-0.02313	1168.22	-0.0326	1168.22	-0.05023	1168.22	-0.06664	1168.22	-0.06836	1168.22	-0.08532	1168.22	-0.08099	1168.22	-0.08111	1168.22	-0.08213			1168.22	-0.00208	1168.22	0.000211223	1168.22	-0.01229	1168.22	-0.05287	1168.22	-0.08414	1168.22	-0.08716	1168.22	-0.09348	1168.22	-0.09537	1168.22	-0.09781	1168.22	-0.10094
	1166.79	-0.00147	1166.79	-0.02401	1166.79	-0.03397	1166.79	-0.05234	1166.79	-0.06969	1166.79	-0.07194	1166.79	-0.09011	1166.79	-0.08601	1166.79	-0.08598	1166.79	-0.08704			1166.79	-0.00219	1166.79	-0.000815274	1166.79	-0.01349	1166.79	-0.05665	1166.79	-0.08912	1166.79	-0.09264	1166.79	-0.09954	1166.79	-0.10097	1166.79	-0.10369	1166.79	-0.1064
	1165.36	-0.00122	1165.36	-0.02484	1165.36	-0.0353	1165.36	-0.05464	1165.36	-0.07302	1165.36	-0.07569	1165.36	-0.09507	1165.36	-0.09125	1165.36	-0.09108	1165.36	-0.09218			1165.36	-0.00266	1165.36	-0.00209	1165.36	-0.01513	1165.36	-0.06114	1165.36	-0.0948	1165.36	-0.09893	1165.36	-0.10609	1165.36	-0.10733	1165.36	-0.11029	1165.36	-0.11279
[truncated: 116 more rows]

## Sheet: Fig. 5
Fig.5a		Without spin alignment	with spin alignment
[truncated: 23 more rows]

## Sheet: Supplementary Fig. S2 
Supplementary Fig. S2	TiO2		Fe-TiO2
[truncated: 5,202 more rows]

## Sheet: Supplementary Fig. S5 
Supplementary Fig. S5 a	XPS Full Spectrum			Supplementary Fig. S5 b	Fe 2p XPS
[truncated: 1,362 more rows]

[truncated: 46 more sheets: Supplementary Fig. S6, Supplementary Fig. S8, Supplementary Fig. S9, Supplementary Fig. S10, Supplementary Fig. S11, Supplementary Fig. S12, Supplementary Fig. S13, Supplementary Fig. S14, Supplementary Fig. S16, Supplementary Fig. S17, Supplementary Fig. S18, Supplementary Fig. S19, Supplementary Fig. S20, Supplementary Fig. S21, Supplementary Fig. S22, Supplementary Fig. S23, Supplementary Fig. S24, Supplementary Fig. S25, Supplementary Fig. S26, Supplementary Fig. S27 …]
